# Supplementary material for: CREB-family transcription factors and vasopressin-mediated regulation of Aqp2 gene transcription
Source: bioRxiv. 2025 Mar 13:2025.03.10.642395. Preprint. [Version 1] doi: 10.1101/2025.03.10.642395 (PMC11952463; doi:10.1101/2025.03.10.642395)
Supplement: Supplement 1 — Supplemental Spreadsheet 1. RNA-seq comparison of transcript abundances in ATF1 single knockout mpkCCD cells and control cells without the deletion. [file media-1.xlsx]

## Sheet: TPM values
gene_id	Gene name	Gene description	Control1	Control2	Control3	Control4	Control5	ATF1-KO1	ATF1-KO2	ATF1-KO3	ATF1-KO4	ATF1-KO5
ENSMUSG00000000001	Gnai3	guanine nucleotide binding protein (G protein), alpha inhibiting 3	211.12	182.49	187.58	224.53	216.98	198.04	164.61	227.6	214.81	216.76
ENSMUSG00000000003	Pbsn	probasin	0	0	0	0	0	0	0	0	0	0
ENSMUSG00000000028	Cdc45	cell division cycle 45	116.29	118.13	143.59	136.11	120.09	102.92	121.05	123.73	123.97	122.84
ENSMUSG00000000031	H19	H19, imprinted maternally expressed transcript	0	0.07	0	0.05	0	0	0	0	0	0
ENSMUSG00000000037	Scml2	Scm polycomb group protein like 2	0	0	0	0.04	0	0	0.04	0	0	0
ENSMUSG00000000049	Apoh	apolipoprotein H	0.21	1.22	0	0.93	0.68	1.25	0.96	0.83	1.56	0.79
ENSMUSG00000000056	Narf	nuclear prelamin A recognition factor	81.93	58.62	63.11	74.11	50.83	73.97	59.67	64.68	62.87	53.15
ENSMUSG00000000058	Cav2	caveolin 2	253.41	259.7	241.99	366.91	326.25	167.67	219.63	258.92	277.34	246.41
ENSMUSG00000000078	Klf6	Kruppel-like factor 6	159.1	154.8	238.63	151.01	171.99	210.88	163.97	175.01	194.13	166.26
ENSMUSG00000000085	Scmh1	sex comb on midleg homolog 1	47.16	46.78	52.49	59.54	52.43	47.73	64.63	55.74	55.92	49.04
ENSMUSG00000000088	Cox5a	cytochrome c oxidase subunit 5A	500.05	545.65	679.47	495.29	581.04	561.12	548.5	491.12	572.19	584.13
ENSMUSG00000000093	Tbx2	T-box 2	1.37	0.25	1.03	0.96	1.13	1.39	1.08	0.69	0.47	0.65
ENSMUSG00000000094	Tbx4	T-box 4	0	0	0	0.04	0	0	0	0	0.05	0.02
ENSMUSG00000000103	Zfy2	zinc finger protein 2, Y-linked	0	0	0	0	0	0	0	0	0	0
ENSMUSG00000000120	Ngfr	nerve growth factor receptor (TNFR superfamily, member 16)	4.38	8.62	3.5	6.46	9.5	13.31	7.88	8.9	9.9	10.89
ENSMUSG00000000125	Wnt3	wingless-type MMTV integration site family, member 3	0	0	0	0	0	0.02	0	0	0	0.14
ENSMUSG00000000126	Wnt9a	wingless-type MMTV integration site family, member 9A	22.68	17.12	13.19	12.95	14.78	13.08	9.89	16.42	17.24	13.05
ENSMUSG00000000127	Fer	fer (fms/fps related) protein kinase	36.3	37.11	36.92	32.39	32.46	47.28	34.93	34.76	41.01	36.72
ENSMUSG00000000131	Xpo6	exportin 6	62.7	71.73	92.03	62.56	67.77	64.46	69.46	70.55	69.07	60.51
ENSMUSG00000000134	Tfe3	transcription factor E3	26.75	28.95	24.14	26.38	25.22	29.98	29.93	29.35	29.4	29.11
ENSMUSG00000000142	Axin2	axin 2	0	0	0	0	0	0	0	0	0	0
ENSMUSG00000000148	Brat1	BRCA1-associated ATM activator 1	30.29	36.6	33.41	28.99	31.05	30.35	31.19	30.76	29.84	27.77
ENSMUSG00000000149	Gna12	guanine nucleotide binding protein, alpha 12	67.02	68.96	95.86	58.9	67	61.55	64.56	61.6	67.77	62.8
ENSMUSG00000000154	Slc22a18	solute carrier family 22 (organic cation transporter), member 18	9.71	9.77	6.04	12.62	8.88	9.67	8.62	6.87	9	8.38
ENSMUSG00000000157	Itgb2l	integrin beta 2-like	0.9	0.69	0.57	0.58	1.1	0.36	0.86	0.58	0.93	0.63
ENSMUSG00000000159	Igsf5	immunoglobulin superfamily, member 5	64.78	54.82	61.49	52.66	61.46	38.59	43.13	54.73	60.35	54.81
ENSMUSG00000000167	Pih1d2	PIH1 domain containing 2	9.78	10.38	15.36	8.06	8.92	9	8.87	7.97	10.26	7.99
ENSMUSG00000000168	Dlat	dihydrolipoamide S-acetyltransferase (E2 component of pyruvate dehydrogenase complex)	72.94	76.21	96.63	78.32	81.8	83.66	87.35	72.3	80.85	85.82
ENSMUSG00000000171	Sdhd	succinate dehydrogenase complex, subunit D, integral membrane protein	382.47	383.66	439.75	355.94	348.79	358.89	358.09	354.11	388.32	372.25
ENSMUSG00000000182	Fgf23	fibroblast growth factor 23	0	0	0	0	0	0	0	0	0	0
ENSMUSG00000000183	Fgf6	fibroblast growth factor 6	0	0	0	0	0	0	0	0	0	0
ENSMUSG00000000184	Ccnd2	cyclin D2	0	0	0	0	0.01	0	0	0	0.02	0
ENSMUSG00000000194	Gpr107	G protein-coupled receptor 107	36.26	37.49	32.18	35.38	32.17	36.6	33.96	37.4	32.57	32.16
ENSMUSG00000000197	Nalcn	sodium leak channel, non-selective	0.24	0.16	0.25	0.3	0.22	0.13	0.03	0.23	0.23	0.31
ENSMUSG00000000202	Btbd17	BTB (POZ) domain containing 17	0.13	0	0	0.04	0.49	0.04	0.05	0.16	0.47	0
ENSMUSG00000000204	Slfn4	schlafen 4	0	0.04	0	0	0	0	0	0	0	0
ENSMUSG00000000214	Th	tyrosine hydroxylase	0	0	0	0	0	0	0	0	0	0
ENSMUSG00000000215	Ins2	insulin II	0	0	0	0	0	0	0	0	0	0
ENSMUSG00000000216	Scnn1g	sodium channel, nonvoltage-gated 1 gamma	12.29	16.38	12.13	12.13	27.64	3.48	12.53	15.77	12.58	23.5
ENSMUSG00000000223	Drp2	dystrophin related protein 2	0.04	0.09	0.08	0.1	0.05	0.07	0.02	0.02	0.06	0.02
ENSMUSG00000000244	Tspan32	tetraspanin 32	2.49	1.71	1.83	1.73	1.48	2.4	1.6	1.7	1.76	0.98
ENSMUSG00000000247	Lhx2	LIM homeobox protein 2	0.17	0	0	0.02	0	0.42	0	0	0	0
ENSMUSG00000000248	Clec2g	C-type lectin domain family 2, member g	0	0	0	0	0	0	0	0	0	0
ENSMUSG00000000253	Gmpr	guanosine monophosphate reductase	62.19	26.85	41.33	10.96	15.47	11.79	5.92	16.33	15.08	17.54
ENSMUSG00000000263	Glra1	glycine receptor, alpha 1 subunit	0.03	0	0	0	0	0	0	0	0	0
ENSMUSG00000000266	Mid2	midline 2	10.27	10.74	14.32	11.07	9.92	8.6	10.29	12.13	9.98	10.14
ENSMUSG00000000275	Trim25	tripartite motif-containing 25	23.95	19.71	18.66	21.33	23.08	20.77	25.41	22.7	25	25.08
ENSMUSG00000000276	Dgke	diacylglycerol kinase, epsilon	5.56	6.91	5.64	6.7	5.82	6.58	7.59	6.39	8.07	5.83
ENSMUSG00000000278	Scpep1	serine carboxypeptidase 1	206.68	178.21	186.11	217.88	172	172.25	184.17	188.48	199.21	182.05
ENSMUSG00000000282	Mnt	max binding protein	4.09	4.9	3.62	4.67	4.5	3.81	4.43	4.02	4.52	3.69
ENSMUSG00000000290	Itgb2	integrin beta 2	0.73	0.5	0.07	0.15	0.17	0.09	0.18	0.48	0.5	0.1
ENSMUSG00000000295	Hddc2	HD domain containing 2	78.91	82.52	109.36	101.62	113.13	89.31	96.04	79.64	90.55	92.26
ENSMUSG00000000296	Tpd52l1	tumor protein D52-like 1	88.67	71.04	98.25	153.39	76.39	59.04	60.76	45	30.1	68.7
ENSMUSG00000000301	Pemt	phosphatidylethanolamine N-methyltransferase	12.62	9.52	8.67	13.64	11.61	10.74	11.88	11.05	11.44	13.82
ENSMUSG00000000303	Cdh1	cadherin 1	682	802.45	682.37	798.05	762.52	733.54	738.23	899.55	727.97	757.2
ENSMUSG00000000305	Cdh4	cadherin 4	0	0	0	0	0	0	0	0	0.01	0
ENSMUSG00000000308	Ckmt1	creatine kinase, mitochondrial 1, ubiquitous	185.02	208.71	161.84	262.74	117.35	179.57	104.71	143.32	145.86	164.44
ENSMUSG00000000317	Bcl6b	B cell CLL/lymphoma 6, member B	0.02	0.02	0.19	0.06	0	0	0.02	0.04	0.02	0.02
ENSMUSG00000000318	Clec10a	C-type lectin domain family 10, member A	0	0.25	1.98	0.28	1.17	0.28	0.46	0.39	0.03	0.33
ENSMUSG00000000320	Alox12	arachidonate 12-lipoxygenase	0.02	0	0	0	0	0.02	0.05	0.02	0	0.02
ENSMUSG00000000326	Comt	catechol-O-methyltransferase	498.11	469.12	395.86	399.85	382.81	401.82	348.4	408.03	420.34	410.72
ENSMUSG00000000339	Rtca	RNA 3'-terminal phosphate cyclase	77.9	63.8	70.77	70.43	78.66	64.42	59.98	72.07	77.25	82.41
ENSMUSG00000000340	Dbt	dihydrolipoamide branched chain transacylase E2	18.75	18.89	15.29	22.38	25.05	22.84	23.51	23.56	17.15	18.64
ENSMUSG00000000346	Dazap2	DAZ associated protein 2	708.86	694.65	621.97	685.19	558.47	520.34	566.98	583.54	570.61	545.19
ENSMUSG00000000355	Mcts1	malignant T cell amplified sequence 1	33.9	33.98	37.83	36.61	29.59	38.87	36.8	31.1	34.77	34.46
ENSMUSG00000000359	Rem1	rad and gem related GTP binding protein 1	0	0	0	0	0	0	0	0	0	0
ENSMUSG00000000365	Rnf17	ring finger protein 17	0	0	0	0	0	0	0	0.03	0	0
ENSMUSG00000000374	Trappc10	trafficking protein particle complex 10	25.21	24.1	35.26	30.54	35.89	22.58	29.96	28.51	27.75	27.34
ENSMUSG00000000378	Ccm2	cerebral cavernous malformation 2	100.35	106.1	99.82	97.88	102.07	109.67	102.6	106.65	111.03	112.78
ENSMUSG00000000381	Wap	whey acidic protein	0	0	0	0	0	0	0	0	0	0.1
ENSMUSG00000000384	Tbrg4	transforming growth factor beta regulated gene 4	12.1	14.53	14.63	15.29	15.74	18.39	17.67	15.24	18.42	14.64
ENSMUSG00000000385	Tmprss2	transmembrane protease, serine 2	515.31	493.86	417.75	447.43	438.2	333.62	326.76	513.07	475.93	456.58
ENSMUSG00000000386	Mx1	MX dynamin-like GTPase 1	0	0.06	0	0.08	0.06	0	0	0	0.14	0
ENSMUSG00000000392	Fap	fibroblast activation protein	0	0	0	0	0	0	0	0.13	0	0
ENSMUSG00000000394	Gcg	glucagon	0	0	0	0	0	0	0	0	0	0
ENSMUSG00000000399	Ndufa9	NADH:ubiquinone oxidoreductase subunit A9	221.96	228.12	255.76	232.62	223.3	245.91	220.76	206.62	227.54	238.88
ENSMUSG00000000402	Egfl6	EGF-like-domain, multiple 6	0.08	0.03	0.08	0.14	0.09	0	0.06	0.13	0.08	0
ENSMUSG00000000409	Lck	lymphocyte protein tyrosine kinase	6.13	10.87	6.34	3.81	9.52	6.83	8.1	6.9	10.39	8.07
ENSMUSG00000000411	Tssk3	testis-specific serine kinase 3	0	0	0	0	0	0.06	0	0	0.07	0
ENSMUSG00000000416	Cttnbp2	cortactin binding protein 2	0	0.04	0	0	0	0	0	0	0.05	0
ENSMUSG00000000420	Galnt1	polypeptide N-acetylgalactosaminyltransferase 1	36.86	51.05	52.49	48.05	53.5	43.32	46.51	44.21	46.96	55.82
ENSMUSG00000000435	Myf5	myogenic factor 5	0	0	0	0	0	0	0	0	0	0
ENSMUSG00000000439	Mkrn2	makorin, ring finger protein, 2	26.14	34.38	25.09	34.45	28.87	34.89	29.65	28.32	30.56	26.76
ENSMUSG00000000440	Pparg	peroxisome proliferator activated receptor gamma	0	0	0	0	0	0	0	0	0	0
ENSMUSG00000000441	Raf1	v-raf-leukemia viral oncogene 1	113.79	104.02	146.92	109.54	109.33	105.65	121.87	110.69	112.61	111.22
ENSMUSG00000000486	Septin1	septin 1	6.52	4.01	6.53	6.26	4.58	5.4	4.97	5.38	5.34	3.53
ENSMUSG00000000489	Pdgfb	platelet derived growth factor, B polypeptide	24.69	17.59	20.07	15.67	22.68	20.3	19.71	21.1	22.43	22.11
ENSMUSG00000000530	Acvrl1	activin A receptor, type II-like 1	0.02	0.52	0	0.34	0.02	0.21	0	0.3	0.29	0.02
ENSMUSG00000000531	Tamalin	trafficking regulator and scaffold protein tamalin	19.58	17.74	14.09	13.24	19.5	14.64	17.74	13.24	20.7	15.11
ENSMUSG00000000532	Acvr1b	activin A receptor, type 1B	3.21	2.09	2.11	2.64	2.12	1.34	2.21	2.2	1.94	2.21
ENSMUSG00000000538	Tom1l2	target of myb1-like 2 (chicken)	58.63	63.46	60.9	79.47	55.67	55.41	62.95	72.84	57.76	61.66
ENSMUSG00000000544	Gpa33	glycoprotein A33 (transmembrane)	0.3	0.37	0	0.55	0.14	1.45	0.28	0	0.36	0.24
ENSMUSG00000000552	Zfp385a	zinc finger protein 385A	3.59	3.66	2.66	3.49	2.51	1.91	2.59	3.66	3.9	3.3
ENSMUSG00000000555	Itga5	integrin alpha 5 (fibronectin receptor alpha)	6.91	7.03	10.53	12.12	9.45	7.14	10.56	9.64	10.72	9.61
ENSMUSG00000000560	Gabra2	gamma-aminobutyric acid (GABA) A receptor, subunit alpha 2	0	0	0	0	0	0.02	0	0	0	0
ENSMUSG00000000561	Wdr77	WD repeat domain 77	179.98	156.39	160.91	176.51	183.6	155.18	192.89	207.84	198.1	197.76
ENSMUSG00000000562	Adora3	adenosine A3 receptor	0	0	0	0	0	0	0	0	0	0
ENSMUSG00000000563	Atp5pb	ATP synthase peripheral stalk-membrane subunit b	487.3	377.61	366.21	452.99	470.19	359.09	482.95	455.01	475.58	489.37
ENSMUSG00000000567	Sox9	SRY (sex determining region Y)-box 9	7.13	12.09	13.78	16.04	14.7	11.68	16.58	10.49	12.4	9.54
ENSMUSG00000000568	Hnrnpd	heterogeneous nuclear ribonucleoprotein D	244.01	283.47	315.08	243.83	276.51	251.64	244.04	275.59	300.24	316.35
ENSMUSG00000000579	Dynlt1c	dynein light chain Tctex-type 1C	17.25	12.18	18.1	8.71	12.31	14.11	15.52	11.24	9.94	7.83
ENSMUSG00000000581	C1d	C1D nuclear receptor co-repressor	42.1	44.29	39.74	43.77	47.37	55.23	52.18	52.27	52.08	51.25
ENSMUSG00000000594	Gm2a	GM2 ganglioside activator protein	38.21	25.45	23.06	37.2	25.92	41.38	26.51	28.89	25.92	29.66
ENSMUSG00000000600	Krit1	KRIT1, ankyrin repeat containing	58.99	63.71	72.52	58.78	67.23	48.85	60.23	53.94	57.12	60.58
ENSMUSG00000000605	Clcn4	chloride channel, voltage-sensitive 4	39.06	43.92	42.16	40.02	40.5	48.18	47.14	43.73	39.29	43.21
ENSMUSG00000000606	Vmn2r88	vomeronasal 2, receptor 88	0	0	0	0	0	0	0	0.03	0	0
ENSMUSG00000000617	Grm6	glutamate receptor, metabotropic 6	0	0	0	0	0	0	0	0	0	0
ENSMUSG00000000627	Sema4f	sema domain, immunoglobulin domain (Ig), TM domain, and short cytoplasmic domain	0.14	0.49	0.3	0.36	0.48	1.34	0.75	0.75	0.49	0.4
ENSMUSG00000000628	Hk2	hexokinase 2	13.13	16.61	16.05	17.33	15.89	19.93	21.74	16.89	15.79	19.31
ENSMUSG00000000631	Myo18a	myosin XVIIIA	145.52	116.3	103.91	132.49	131.63	127.01	126.99	126.65	117.93	106.91
ENSMUSG00000000632	Sez6	seizure related gene 6	0	0	0	0	0	0	0	0	0	0.02
ENSMUSG00000000673	Haao	3-hydroxyanthranilate 3,4-dioxygenase	0.02	0.19	0.85	0	0.29	0.04	0	0	0	0
ENSMUSG00000000682	Cd52	CD52 antigen	0.71	0	0	0	0.46	0	0.26	0.7	0	0.25
ENSMUSG00000000686	Abhd15	abhydrolase domain containing 15	0.36	0.67	0.72	0.53	0.35	0.22	0.37	0.33	0.46	0.17
ENSMUSG00000000690	Hoxb6	homeobox B6	37.47	34.57	35.28	51.92	32.38	27.15	32.05	33.82	35.17	32.55
ENSMUSG00000000693	Loxl3	lysyl oxidase-like 3	0.71	1.11	0.63	0.6	0.74	0.7	1.22	0.86	1.56	0.78
ENSMUSG00000000701	Tcl1b5	T cell leukemia/lymphoma 1B, 5	0	0	0	0	0	0	0	0	0	0
ENSMUSG00000000706	Btn1a1	butyrophilin, subfamily 1, member A1	0.31	0.09	0.3	0.26	0.02	0.17	0.04	0.1	0.11	0.04
ENSMUSG00000000708	Kat2b	K(lysine) acetyltransferase 2B	13.94	17.15	11.63	10.13	9.46	8.5	13.63	12.11	11.43	13.52
ENSMUSG00000000711	Rab5b	RAB5B, member RAS oncogene family	24.49	25.88	29.71	38.51	24.46	25.12	30.39	39.39	30.06	33.41
ENSMUSG00000000724	Cryba1	crystallin, beta A1	0	0.14	0	0.11	0	0	0.13	0	0	0
ENSMUSG00000000730	Dnmt3l	DNA (cytosine-5-)-methyltransferase 3-like	0	0	0	0	0	0.07	0	0.08	0	0
ENSMUSG00000000731	Aire	autoimmune regulator (autoimmune polyendocrinopathy candidiasis ectodermal dystrophy)	0	0	0	0.02	0	0.06	0	0	0	0.05
ENSMUSG00000000732	Icosl	icos ligand	87.2	61.99	81.34	78.85	62.28	77.72	73.79	93.46	52.43	59.3
ENSMUSG00000000738	Spg7	SPG7, paraplegin matrix AAA peptidase subunit	80.55	126.61	99.14	138.05	108.76	103.87	117.33	113.38	124.78	123.31
ENSMUSG00000000739	Sult5a1	sulfotransferase family 5A, member 1	0.25	0.35	0	1.75	0	0	0.28	0.68	0.13	0.02
ENSMUSG00000000740	Rpl13	ribosomal protein L13	714.14	935.7	586.31	1100.5	1150.35	967.16	1057.96	1120.44	1029.38	1029.63
ENSMUSG00000000743	Chmp1a	charged multivesicular body protein 1A	185.23	241.03	217.95	258.41	242.8	231.29	261.32	244.52	228.85	239.94
ENSMUSG00000000751	Rpa1	replication protein A1	275.44	318.88	353.13	446.17	269.92	313.95	275.69	264.84	303.44	259.54
ENSMUSG00000000753	Serpinf1	serine (or cysteine) peptidase inhibitor, clade F, member 1	0.98	0.56	0.48	0.48	0.45	1.15	0.8	1.25	0.65	0.39
ENSMUSG00000000759	Tubgcp3	tubulin, gamma complex associated protein 3	66.05	81.06	104.49	80.22	65.16	75.47	79.35	73.15	78.16	70.23
ENSMUSG00000000766	Oprm1	opioid receptor, mu 1	0.24	0	0	0	0.12	0	0.03	0.06	0.1	0.06
ENSMUSG00000000776	Polr3d	polymerase (RNA) III (DNA directed) polypeptide D	29.25	47.17	33.2	43.56	42.07	46.69	46.01	41.84	36.14	42
ENSMUSG00000000782	Tcf7	transcription factor 7, T cell specific	1	0.7	1.67	0.38	0.28	0.05	0.34	0.76	1.81	0.69
ENSMUSG00000000787	Ddx3x	DEAD box helicase 3, X-linked	70.63	62.39	69.76	55.02	61.43	53.5	56.65	60.16	60.59	59.69
ENSMUSG00000000791	Il12rb1	interleukin 12 receptor, beta 1	0.42	0.76	0.37	0.86	1.53	0.86	0.76	0.96	1.89	0.95
ENSMUSG00000000792	Slc5a5	solute carrier family 5 (sodium iodide symporter), member 5	0.05	0	0	0.15	0.05	0	0.05	0.07	0.03	0.05
ENSMUSG00000000794	Kcnn3	potassium intermediate/small conductance calcium-activated channel, subfamily N, member 3	0.06	0.08	0	0	0.01	0	0	0.05	0.03	0.03
ENSMUSG00000000804	Usp32	ubiquitin specific peptidase 32	20.15	19.02	15.63	15.97	18.21	13.89	17.97	17.25	16.85	18.5
ENSMUSG00000000805	Car4	carbonic anhydrase 4	0	0	0	0	0	0	0	0	0	0
ENSMUSG00000000811	Txnrd3	thioredoxin reductase 3	54.67	59.43	62.17	48	56.33	30.63	40.34	51.71	48.78	35.77
ENSMUSG00000000817	Fasl	Fas ligand (TNF superfamily, member 6)	0	0	0	0.07	0	0	0	0	0	0
ENSMUSG00000000823	Zfp512b	zinc finger protein 512B	20.26	23.36	24.19	30.13	22.61	20.04	28.15	24.78	20.73	22.48
ENSMUSG00000000826	Dnajc5	DnaJ heat shock protein family (Hsp40) member C5	70.22	73.26	79.97	64.75	62.48	75.21	70.56	67.16	78	69.68
ENSMUSG00000000827	Tpd52l2	tumor protein D52-like 2	90.2	100.64	90.84	84.91	89	105.33	95.1	93.26	92.83	91.05
ENSMUSG00000000838	Fmr1	FMRP translational regulator 1	61.3	62.69	68.83	77.71	69.99	67.48	73.11	64.23	68.27	62.39
ENSMUSG00000000861	Bcl11a	B cell CLL/lymphoma 11A (zinc finger protein)	0	0	0	0	0	0	0	0	0.02	0
ENSMUSG00000000869	Il4	interleukin 4	0	0	0	0	0.24	0.41	0	0.45	0	0
ENSMUSG00000000876	Pxmp4	peroxisomal membrane protein 4	53.24	45.87	36.03	37.67	34.22	46.92	43.9	34.56	35.14	39.68
ENSMUSG00000000881	Dlg3	discs large MAGUK scaffold protein 3	26.26	24.77	25.48	23.79	21.25	23.61	22.33	21.19	21.85	19.94
ENSMUSG00000000884	Gnb1l	guanine nucleotide binding protein (G protein), beta polypeptide 1-like	53.7	49.3	52.91	38.67	48.58	41.01	38.84	53.13	53.94	47.51
ENSMUSG00000000889	Dbh	dopamine beta hydroxylase	0	0	0	0	0	0	0	0	0	0
ENSMUSG00000000901	Mmp11	matrix metallopeptidase 11	120.59	126.73	158.97	78.53	144.7	109.82	105.35	94.07	91.53	89.46
ENSMUSG00000000902	Smarcb1	SWI/SNF related, matrix associated, actin dependent regulator of chromatin, subfamily b, member 1	151.99	172.81	245.84	195.67	189.61	188.88	203.34	185.11	167.07	199.39
ENSMUSG00000000903	Vpreb3	pre-B lymphocyte gene 3	0.28	0	0	0	0.93	0	0	0	0.19	0.18
ENSMUSG00000000915	Hip1r	huntingtin interacting protein 1 related	37.51	36.4	37.54	38.44	35.63	29.15	37.79	32.77	39.41	32.35
ENSMUSG00000000916	Nsun5	NOL1/NOP2/Sun domain family, member 5	51.23	59.9	72.27	64.21	60.9	68.45	67.25	55.43	51.17	59.01
ENSMUSG00000000934	Top1mt	DNA topoisomerase 1, mitochondrial	7.78	14.14	16.31	9.9	9.71	7.3	9.28	13.11	14.16	16.79
ENSMUSG00000000938	Hoxa10	homeobox A10	6.45	37.02	50.64	51.34	48.78	34.55	41.78	35.56	32.81	33.57
ENSMUSG00000000942	Hoxa4	homeobox A4	0.1	0.9	0.3	0.51	0.21	0.82	0.46	0.53	0.82	0.55
ENSMUSG00000000948	Gm38393	predicted gene, 38393	0.25	1.23	0.36	0.97	0.73	0.74	1.3	0.58	0.66	0.52
ENSMUSG00000000957	Mmp14	matrix metallopeptidase 14 (membrane-inserted)	221.64	265.52	214.72	241.18	284.17	269.9	272.52	254.18	229.53	274.03
ENSMUSG00000000958	Slc7a7	solute carrier family 7 (cationic amino acid transporter, y+ system), member 7	34.44	35.88	34.4	23.39	32.25	23.53	22.29	23.63	26.72	24.61
ENSMUSG00000000959	Oxa1l	oxidase assembly 1-like	45.06	50.14	45.95	51.75	49.96	56.29	55.51	46.08	39.29	52.98
ENSMUSG00000000976	Heatr6	HEAT repeat containing 6	22.18	21.28	20.42	26.16	21.99	26	24.96	22.34	21.13	20.64
ENSMUSG00000000982	Ccl3	chemokine (C-C motif) ligand 3	0	0	0	0	0	0	0	0	0	0
ENSMUSG00000000983	Wfdc18	WAP four-disulfide core domain 18	0	0	0	0	0	0	0	0	0	0
ENSMUSG00000001014	Icam4	intercellular adhesion molecule 4, Landsteiner-Wiener blood group	0.37	0	0	0.07	0	0	0	0.21	0	0
ENSMUSG00000001016	Ilf2	interleukin enhancer binding factor 2	156.86	117.43	135.71	164.04	152.24	131.81	178.24	150.94	150.35	153.68
ENSMUSG00000001017	Chtop	chromatin target of PRMT1	121.62	99.91	110.35	137.67	129.14	109.61	135.35	124.03	122.11	125.6
ENSMUSG00000001018	Snapin	SNAP-associated protein	224.95	156.1	177.9	202.14	167.58	138.02	178.69	184.92	171.66	169.01
ENSMUSG00000001020	S100a4	S100 calcium binding protein A4	43.87	41.12	34.52	37.52	58.94	33.7	56.56	53.51	67.36	59.13
ENSMUSG00000001021	S100a3	S100 calcium binding protein A3	3.45	4.2	1.93	3.07	3.16	4.94	3.72	3.3	4.77	5.46
ENSMUSG00000001023	S100a5	S100 calcium binding protein A5	0.37	0	0	0	0	0	0	0	0	0.35
ENSMUSG00000001025	S100a6	S100 calcium binding protein A6 (calcyclin)	2447.1	2431.26	1522.7	2710.67	3848.93	3048.2	3477.23	3877.2	4061.91	4235.75
ENSMUSG00000001027	Scn4a	sodium channel, voltage-gated, type IV, alpha	1.76	1.17	0.93	0.56	0.52	0.49	0.19	0.56	1.11	0.33
ENSMUSG00000001029	Icam2	intercellular adhesion molecule 2	0.23	0	0	0	0	0	0	0	0.24	0.07
ENSMUSG00000001034	Mapk7	mitogen-activated protein kinase 7	49.03	56.54	58	56.5	49.8	54.11	48.63	59.38	53.73	51.05
ENSMUSG00000001036	Epn2	epsin 2	46.9	36.22	39.47	47.38	37.42	32.91	39.14	45.06	42.65	31.56
ENSMUSG00000001039	B9d1	B9 protein domain 1	75.07	84.59	71.62	90.32	82.09	77.38	92.41	88.38	91	84.37
ENSMUSG00000001052	Sec24b	Sec24 related gene family, member B (S. cerevisiae)	46.97	37.77	42.27	42.79	44.09	36.73	38.36	52.21	44.73	44.94
ENSMUSG00000001053	N4bp3	NEDD4 binding protein 3	50.32	61.9	57.9	62	61.15	59.12	58.7	57.43	62.66	57.77
ENSMUSG00000001054	Rmnd5b	required for meiotic nuclear division 5 homolog B	90.47	99.75	104.63	85.3	86.18	83.52	76.67	85.58	94.24	88.88
ENSMUSG00000001056	Nhp2	NHP2 ribonucleoprotein	172.68	207.28	178.74	208.85	209.59	221.21	214.86	193.29	212.39	214.77
ENSMUSG00000001062	Vps9d1	VPS9 domain containing 1	24.28	32.36	29.17	38.54	32.99	33.05	39.4	34.13	33.08	29.93
ENSMUSG00000001065	Zfp276	zinc finger protein (C2H2 type) 276	23.74	33.18	21.56	39.36	31.44	35.59	35.56	33.53	27.4	30.63
ENSMUSG00000001076	C1ql4	complement component 1, q subcomponent-like 4	0.22	0.47	0.33	0.19	0.4	1.07	0.45	0.74	0.28	0.16
ENSMUSG00000001082	Mfsd10	major facilitator superfamily domain containing 10	190.98	235.98	218.13	218.9	219.86	193.19	194.12	196.62	180.1	206.08
ENSMUSG00000001089	Luzp1	leucine zipper protein 1	47.78	30.57	34.24	34.66	35.22	33.32	45.76	48.24	44.53	43.39
ENSMUSG00000001095	Slc13a2	solute carrier family 13 (sodium-dependent dicarboxylate transporter), member 2	3.41	2.38	2.68	1.49	1.24	0.25	0.1	2.39	2.57	0.86
ENSMUSG00000001098	Kctd10	potassium channel tetramerisation domain containing 10	159.84	187.95	153.95	167.3	169.73	167.04	180.9	168.56	186.06	194.91
ENSMUSG00000001100	Poldip2	polymerase (DNA-directed), delta interacting protein 2	140.58	118.83	135.45	152.81	113.95	124.74	127.07	127.67	126.64	124.41
ENSMUSG00000001103	Sebox	SEBOX homeobox	0	0.07	0	0.17	0	0	0	0.06	0.13	0.06
ENSMUSG00000001105	Ift20	intraflagellar transport 20	77.73	68.34	71.7	86.31	70.07	58.21	67.98	63.15	69.93	77.62
ENSMUSG00000001119	Col6a1	collagen, type VI, alpha 1	0.03	0	0	0	0	0.06	0.02	0	0	0.02
ENSMUSG00000001120	Pcbp3	poly(rC) binding protein 3	0	0.09	2.92	0	0	0	0	3.67	0.05	0
ENSMUSG00000001123	Lgals9	lectin, galactose binding, soluble 9	83.57	45.56	39.66	85.91	34.14	15.75	28.23	111.33	53.45	51.46
ENSMUSG00000001127	Araf	Araf proto-oncogene, serine/threonine kinase	108.97	100.17	99	110.65	99.24	99.55	104.82	98.9	87.87	96.07
ENSMUSG00000001128	Cfp	complement factor properdin	1.22	1.23	1.43	0.8	1.07	0.69	1.81	0.84	0.55	0.97
ENSMUSG00000001131	Timp1	tissue inhibitor of metalloproteinase 1	11.59	26.21	21.43	14.38	24.95	40.15	19.76	19.4	23.51	28.2
ENSMUSG00000001134	Uxt	ubiquitously expressed prefoldin like chaperone	19.45	31.95	28.27	25.45	33.12	38.2	32.51	34.24	37.43	32.42
ENSMUSG00000001138	Cnnm3	cyclin M3	26.01	32.4	32.29	27.84	25.95	25.05	22.15	31.12	25.38	24.43
ENSMUSG00000001143	Lman2l	lectin, mannose-binding 2-like	66.02	57.15	57.03	63.36	53.92	62.08	53.83	51.74	49.43	53.03
ENSMUSG00000001150	Mcm3ap	minichromosome maintenance complex component 3 associated protein	50.76	48.9	82.41	65.55	65.39	53.72	75.48	68.01	48.52	60.21
ENSMUSG00000001151	Pcnt	pericentrin (kendrin)	24.56	22.16	36.76	27.45	23.79	25.19	31.39	26.8	21.33	21.95
ENSMUSG00000001155	Ftcd	formiminotransferase cyclodeaminase	0	0	0	0	0	0	0.04	0	0.04	0
ENSMUSG00000001156	Mxd1	MAX dimerization protein 1	19.87	17.21	21.72	17.97	17.91	16.26	17.59	18.98	17.26	16.7
ENSMUSG00000001157	Gmcl1	germ cell-less, spermatogenesis associated 1	81.05	79.32	97.28	73.17	75.61	73.41	77.97	78.31	79.61	77.38
ENSMUSG00000001158	Snrnp27	small nuclear ribonucleoprotein 27 (U4/U6.U5)	106.58	112.54	92.37	116.86	117.32	121.47	110.55	102.12	106.26	113.73
ENSMUSG00000001166	Oas1c	2'-5' oligoadenylate synthetase 1C	4.11	5.26	6.55	2.73	3.87	2.06	3.21	3.84	3.58	3.96
ENSMUSG00000001168	Oas1h	2'-5' oligoadenylate synthetase 1H	0	0	0	0	0	0	0	0	0	0.05
ENSMUSG00000001173	Ocrl	OCRL, inositol polyphosphate-5-phosphatase	13.66	9.87	12.85	10.74	10.04	10.09	11.46	11.03	10.94	8.85
ENSMUSG00000001175	Calm1	calmodulin 1	742.05	693.1	496.51	842.33	797.13	789.16	712.84	582.87	684.03	755.08
ENSMUSG00000001211	Agpat3	1-acylglycerol-3-phosphate O-acyltransferase 3	188.52	180.37	247.39	202.71	219.58	189.47	225.22	199.94	176.64	190.53
ENSMUSG00000001225	Slc26a3	solute carrier family 26, member 3	0	0	0	0	0	0	0	0	0.07	0
ENSMUSG00000001227	Sema6b	sema domain, transmembrane domain (TM), and cytoplasmic domain, (semaphorin) 6B	9.15	10.7	9.54	9.66	11.43	10.17	11.03	10.96	11.13	11.54
ENSMUSG00000001228	Uhrf1	ubiquitin-like, containing PHD and RING finger domains, 1	113.15	146.19	152.31	166.47	139.1	218.08	173.17	142.47	159.34	134.56
ENSMUSG00000001229	Dpp9	dipeptidylpeptidase 9	49.45	56.67	57	51.32	55.78	69.97	58.66	52.72	54.78	54.22
ENSMUSG00000001240	Ramp2	receptor (calcitonin) activity modifying protein 2	11.76	5.5	16.32	13.77	7.7	2.93	4.97	4.89	6.26	2.67
ENSMUSG00000001247	Lsr	lipolysis stimulated lipoprotein receptor	184.03	197.39	171.59	190.48	190.94	222.08	214.34	188.3	191.75	205.32
ENSMUSG00000001248	Gramd1a	GRAM domain containing 1A	31.28	32.16	28.33	35.96	28.25	33.95	35.23	33.81	31.07	32.8
ENSMUSG00000001249	Hpn	hepsin	7.64	1.26	0.4	9.74	0.27	0.2	0.33	0.36	1.31	0.21
ENSMUSG00000001260	Gabrg1	gamma-aminobutyric acid (GABA) A receptor, subunit gamma 1	0	0.02	0	0	0	0	0	0	0	0
ENSMUSG00000001270	Ckb	creatine kinase, brain	0.29	0.29	0.28	0.09	0	0.48	0	0.76	0.06	0.11
ENSMUSG00000001280	Sp1	trans-acting transcription factor 1	24.36	20.02	19.91	23.32	19.42	17.96	24.59	20.22	22.34	17.62
ENSMUSG00000001281	Itgb7	integrin beta 7	0.08	0.06	0.08	0	0.99	0.89	0	0.03	1.12	0.33
ENSMUSG00000001285	Myg1	melanocyte proliferating gene 1	191.97	186.99	194.3	206.21	187.3	141.94	211.02	188.79	179.72	194.36
ENSMUSG00000001288	Rarg	retinoic acid receptor, gamma	78.34	72.52	65.9	70.43	73.95	67.13	74.68	80.36	77.33	65.37
ENSMUSG00000001289	Pfdn5	prefoldin 5	420.97	354.97	309.03	343.62	334.39	261.92	415.65	334.84	331.52	359.32
ENSMUSG00000001300	Efnb2	ephrin B2	69.12	57.38	82.1	38.78	21.09	56.98	36.61	49.89	54.66	23.11
ENSMUSG00000001305	Rrp15	ribosomal RNA processing 15 homolog	47.94	55.13	63.03	57.24	58.66	53.25	53.19	54.13	58.39	60.87
ENSMUSG00000001313	Rnd2	Rho family GTPase 2	15.55	18.97	13.04	13.27	17.33	16.1	16.61	17.58	18.9	17.35
ENSMUSG00000001323	Srr	serine racemase	37.07	31.72	28.53	41.27	31.03	34.56	29.11	30.72	31.14	31.08
ENSMUSG00000001333	Sync	syncoilin	0.06	0.17	0	0.08	0.12	0.17	0.2	0.18	0.07	0.04
ENSMUSG00000001334	Fndc5	fibronectin type III domain containing 5	0.08	0.03	0	0	0.06	0	0	0	0.06	0
ENSMUSG00000001348	Acp5	acid phosphatase 5, tartrate resistant	0	0.06	0	0	0	0.05	0.06	0	0.25	0
ENSMUSG00000001349	Cnn1	calponin 1	0.64	0.07	0	0.09	0.07	0.13	0	0.11	0.41	0.03
ENSMUSG00000001366	Fbxo9	f-box protein 9	33.25	38.68	35.62	32.49	35.82	44.15	41.2	37.14	39.79	36.28
ENSMUSG00000001376	Vps50	VPS50 EARP/GARPII complex subunit	31.91	42.57	49.75	42.58	42.7	46.48	46.33	47.15	49.32	46.61
ENSMUSG00000001380	Hars	histidyl-tRNA synthetase	69.82	72.1	70.92	70.78	74.38	83	77.3	69.58	77.01	75.04
ENSMUSG00000001383	Zmat2	zinc finger, matrin type 2	37.19	35.31	32.82	32.36	30.95	38.36	35.09	33.27	37.63	41.15
ENSMUSG00000001403	Ube2c	ubiquitin-conjugating enzyme E2C	388.02	414.18	385.61	341.8	446.92	511.68	561.63	422.5	500.49	475.76
ENSMUSG00000001415	Smg5	SMG5 nonsense mediated mRNA decay factor	62.86	54.78	63.09	67.57	77.29	59.63	83.33	79.73	76.79	77.77
ENSMUSG00000001416	Cct3	chaperonin containing Tcp1, subunit 3 (gamma)	772.57	640.44	684.35	739.45	792.44	651.73	857.61	773.65	795.97	828.25
ENSMUSG00000001418	Glmp	glycosylated lysosomal membrane protein	459.38	354.05	256.94	422.12	459.91	336.87	379.54	405.56	412.28	449.63
ENSMUSG00000001419	Mef2d	myocyte enhancer factor 2D	32.49	21.13	22.71	30.57	31.08	23.01	33.27	40.64	29.97	29.83
ENSMUSG00000001420	Tmem79	transmembrane protein 79	65.49	49.66	37.12	67.05	63.44	56.1	72.32	68.86	63.35	66.99
ENSMUSG00000001424	Snd1	staphylococcal nuclease and tudor domain containing 1	89.47	143.78	149.44	136.83	137.69	159.69	149.58	150.13	150.04	143.07
ENSMUSG00000001435	Col18a1	collagen, type XVIII, alpha 1	286.21	234.48	228.32	242.16	339.57	295.97	311.51	330.94	239.23	306.73
ENSMUSG00000001436	Slc19a1	solute carrier family 19 (folate transporter), member 1	37.24	48.95	63.71	51.68	48.64	56.34	50.42	48.06	42.66	53.02
ENSMUSG00000001440	Kpnb1	karyopherin (importin) beta 1	50.18	53.15	64.96	51.82	49.57	59.33	54.38	51.33	56.37	53.34
ENSMUSG00000001441	Npepps	aminopeptidase puromycin sensitive	91.24	62.28	71.39	60.27	66.58	57.43	66.35	71.89	79.36	76.85
ENSMUSG00000001444	Tbx21	T-box 21	0	0	0	0	0	0	0.03	0	0	0
ENSMUSG00000001445	Mrpl10	mitochondrial ribosomal protein L10	106.15	110.66	103.33	101.67	98.56	100.92	96.73	100.42	103.65	102
ENSMUSG00000001467	Cyp51	cytochrome P450, family 51	65.7	117.29	102.48	104.57	135.63	119.48	116.63	111.95	119.76	137.84
ENSMUSG00000001472	Tcf25	transcription factor 25 (basic helix-loop-helix)	224.7	300.79	195.95	345.5	264.71	296.67	297.26	307.24	282.35	277.97
ENSMUSG00000001473	Tubb6	tubulin, beta 6 class V	107.84	145.79	134.7	121.14	152.53	159.72	151.89	122.92	166.06	164.7
ENSMUSG00000001482	Def8	differentially expressed in FDCP 8	30	39.71	32.51	33.41	31.55	37.33	33.01	39.9	41.32	38.24
ENSMUSG00000001493	Meox1	mesenchyme homeobox 1	0	0	0	0	0	0	0	0	0	0
ENSMUSG00000001494	Sost	sclerostin	0	0	0	0	0	0	0	0	0	0
ENSMUSG00000001496	Nkx2-1	NK2 homeobox 1	0	0	0	0	0	0	0	0	0	0.03
ENSMUSG00000001497	Pax9	paired box 9	1.84	2.36	0.86	1.75	3.99	2.39	3.5	2.1	1.61	2.94
ENSMUSG00000001504	Irx2	Iroquois homeobox 2	8.75	9.37	6.35	5.86	10.64	8.24	10.53	7.27	11.36	11.75
ENSMUSG00000001506	Col1a1	collagen, type I, alpha 1	0.17	0.06	0.03	0.64	0.14	0.16	0.08	0.69	0.33	0.08
ENSMUSG00000001507	Itga3	integrin alpha 3	231.51	215.83	157.88	187.24	231.86	197.77	216.96	267.57	238.97	247.38
ENSMUSG00000001508	Sgca	sarcoglycan, alpha (dystrophin-associated glycoprotein)	0.05	0	0	0	0	0	0	0.05	0	0.38
ENSMUSG00000001510	Dlx3	distal-less homeobox 3	1.81	0.54	0.82	0.57	0.06	0.05	0.96	0.6	0.23	1.39
ENSMUSG00000001517	Foxm1	forkhead box M1	40.22	52.39	54.71	51.39	47.44	61.17	67.47	52.49	52.36	53.67
ENSMUSG00000001518	Itfg2	integrin alpha FG-GAP repeat containing 2	55.07	54.59	62.12	48.23	47.77	56.95	57.95	58.2	47.58	50.02
ENSMUSG00000001520	Nrip2	nuclear receptor interacting protein 2	13.88	16.63	11.06	9.54	11.31	14.87	13.45	10.73	15.6	11.32
ENSMUSG00000001521	Tulp3	tubby-like protein 3	3.65	4.23	5.51	3.82	4.13	4.8	5.74	4.28	4.79	4.45
ENSMUSG00000001524	Gtf2h4	general transcription factor II H, polypeptide 4	52.98	48.81	57.54	47.22	49.2	64.92	54	50.97	53.48	60.44
ENSMUSG00000001525	Tubb5	tubulin, beta 5 class I	462.4	555.14	585.07	500.17	513.02	760.02	567.67	493.6	562.68	535.32
ENSMUSG00000001542	Ell2	elongation factor for RNA polymerase II 2	22.5	28.35	20.2	18.81	18.41	30.78	19.35	20.71	20.8	21.92
ENSMUSG00000001552	Jup	junction plakoglobin	490.81	539.31	431.12	431.9	504.16	522.52	508.44	535.63	562.06	501.22
ENSMUSG00000001555	Fkbp10	FK506 binding protein 10	0.1	0.06	0	0.56	0.06	0	0	0.19	0.2	0.03
ENSMUSG00000001558	Klhl10	kelch-like 10	0.85	0.48	0.44	0.33	0.65	1.12	0.39	0.41	0.78	0.23
ENSMUSG00000001566	Mnx1	motor neuron and pancreas homeobox 1	0	0	0	0	0	0	0	0	0	0
ENSMUSG00000001569	Nom1	nucleolar protein with MIF4G domain 1	27.5	39.9	36.88	37.66	38.81	33.82	37.49	34.63	40.97	46.73
ENSMUSG00000001576	Ergic1	endoplasmic reticulum-golgi intermediate compartment (ERGIC) 1	130.62	139.35	108.45	92.49	85.02	108.75	71.04	100.08	145.95	131.84
ENSMUSG00000001583	Tnk1	tyrosine kinase, non-receptor, 1	68.04	72.7	80.75	80.68	75.03	75.81	80.88	73.72	64.04	67.11
ENSMUSG00000001588	Acap1	ArfGAP with coiled-coil, ankyrin repeat and PH domains 1	11.92	15.44	2.99	12.75	8.03	28.48	25.75	35.64	33.99	12.6
ENSMUSG00000001604	Tcea3	transcription elongation factor A (SII), 3	0	0.14	0	0	0.35	0	0	0	0.07	0
ENSMUSG00000001622	Csn3	casein kappa	0	0	0	0	0	0	0	0	0.09	0
ENSMUSG00000001627	Ifrd1	interferon-related developmental regulator 1	181.15	212.09	252.56	262.83	229.74	211.74	212.48	231.05	180.9	245.59
ENSMUSG00000001630	Stk38l	serine/threonine kinase 38 like	14.56	18.32	17.05	19.02	14.81	18.37	16.63	16.49	17.78	16.87
ENSMUSG00000001632	Brpf1	bromodomain and PHD finger containing, 1	39.02	41.88	48.82	40.43	42.23	41.61	47.02	46.71	41.56	42.34
ENSMUSG00000001642	Akr1b3	aldo-keto reductase family 1, member B3 (aldose reductase)	216.2	288.06	189.64	92.76	221.5	157.67	169.05	148.37	283.62	180.89
ENSMUSG00000001655	Hoxc13	homeobox C13	0	0	0	0	0	0	0	0	0	0
ENSMUSG00000001656	Hoxc11	homeobox C11	0	0	0	0	0	0	0	0	0	0
ENSMUSG00000001657	Hoxc8	homeobox C8	0	0	0	0	0	0	0	0	0	0.04
ENSMUSG00000001661	Hoxc6	homeobox C6	0.1	0	0.15	0	0	0	0.3	0.39	0.1	0.1
ENSMUSG00000001663	Gstt1	glutathione S-transferase, theta 1	110.94	17.01	70.1	58.05	43.57	27.39	55.06	140.08	42.32	58.55
ENSMUSG00000001665	Gstt3	glutathione S-transferase, theta 3	150.01	113.4	119.26	130.13	108.71	89.5	107.45	162.28	105.51	111.69
ENSMUSG00000001666	Ddt	D-dopachrome tautomerase	74.08	62.91	97.25	87.17	85.5	72.05	95.82	94.03	67.86	82.64
ENSMUSG00000001670	Tat	tyrosine aminotransferase	0	0	0	0	0	0	0.03	0	0	0
ENSMUSG00000001672	Marveld3	MARVEL (membrane-associating) domain containing 3	54.46	55.84	49.49	78.57	59.39	48.54	55.59	57.75	54.26	55.41
ENSMUSG00000001674	Ddx18	DEAD box helicase 18	44.56	46.11	58.51	51.2	41.17	52	45.91	44.86	50.31	49.55
ENSMUSG00000001687	Ubl3	ubiquitin-like 3	204.13	225.62	325.26	211.02	243.53	172.32	199.87	211.48	203.43	192.19
ENSMUSG00000001700	Gramd3	GRAM domain containing 3	71.56	40.77	64.25	29.89	39.89	28.53	25.65	39.72	33.13	35.06
ENSMUSG00000001707	Eef1e1	eukaryotic translation elongation factor 1 epsilon 1	45.88	41.62	34.79	53.77	54.06	52.89	56.14	52.45	59.38	54.84
ENSMUSG00000001729	Akt1	thymoma viral proto-oncogene 1	534.29	530.69	634.13	483.73	509.98	549.58	548.76	428.97	441.71	529.68
ENSMUSG00000001739	Cldn15	claudin 15	0.86	0.93	0.72	0.29	0.4	0.26	0.47	0.73	0.61	0.67
ENSMUSG00000001741	Il16	interleukin 16	0.02	0.02	0	0	0.02	0	0.02	0	0	0
ENSMUSG00000001750	Tcirg1	T cell, immune regulator 1, ATPase, H+ transporting, lysosomal V0 protein A3	47.83	42.52	45.85	49.63	42.76	39.6	38.8	48.87	45.49	43.37
ENSMUSG00000001751	Naglu	alpha-N-acetylglucosaminidase (Sanfilippo disease IIIB)	86.38	85.52	69.1	60.75	67.08	74.48	67.02	68.26	73.32	72.79
ENSMUSG00000001755	Coasy	Coenzyme A synthase	64.87	71.87	66.79	63.3	67.17	70.2	74.27	71.14	65.49	70.74
ENSMUSG00000001761	Smo	smoothened, frizzled class receptor	35.74	56.34	62.67	48.31	51.52	57.44	57.39	51.62	50.44	45.04
ENSMUSG00000001763	Tspan33	tetraspanin 33	311.41	329.59	233.87	276.06	305.18	230	220.62	280.86	284.51	246.82
ENSMUSG00000001767	Crnkl1	crooked neck pre-mRNA splicing factor 1	32.86	34.71	44.4	29.24	34.23	34.93	38.34	35.38	35.18	36.05
ENSMUSG00000001768	Rin2	Ras and Rab interactor 2	31.39	20.28	18.75	26.78	21.29	11.68	15.78	14.18	20.94	19.72
ENSMUSG00000001773	Folh1	folate hydrolase 1	0.06	0.15	0.09	1.81	0	0.1	0.15	0.11	0.34	0.11
ENSMUSG00000001774	Chordc1	cysteine and histidine-rich domain (CHORD)-containing, zinc-binding protein 1	102.12	111.45	108.01	112.23	105.06	100.45	108.44	97.87	103.79	110.46
ENSMUSG00000001783	Rtcb	RNA 2',3'-cyclic phosphate and 5'-OH ligase	190.86	220.73	289.73	260.14	239.81	221.47	252.13	227.65	215.51	243.14
ENSMUSG00000001785	Pwp1	PWP1 homolog, endonuclein	64.11	86.68	99.09	91.2	85.24	88.5	98.97	82.71	74.85	83.58
ENSMUSG00000001786	Fbxo7	F-box protein 7	64.75	81.94	104.01	78.96	83.95	74.73	83.04	69.51	61.94	77.33
ENSMUSG00000001794	Capns1	calpain, small subunit 1	196.07	209.3	199.99	202.57	172.48	201.66	179.86	190.02	214.26	178.27
ENSMUSG00000001802	Lrp3	low density lipoprotein receptor-related protein 3	0	0	0	0	0	0	0	0	0	0
ENSMUSG00000001804	Dsg4	desmoglein 4	0.04	0.02	0.12	0.05	0.07	0.07	0.02	0.08	0.02	0.04
ENSMUSG00000001815	Evx2	even-skipped homeobox 2	0	0	0	0	0	0	0	0	0	0
ENSMUSG00000001819	Hoxd13	homeobox D13	0	0	0	0	0	0	0	0	0	0
ENSMUSG00000001823	Hoxd12	homeobox D12	0	0	0	0	0	0	0.06	0	0.09	0
ENSMUSG00000001827	Folr1	folate receptor 1 (adult)	87.23	39.53	20.15	25.99	22.06	18.43	8.46	20.65	27.47	19.27
ENSMUSG00000001829	Clpb	ClpB caseinolytic peptidase B	55.28	61.47	49.25	48.42	53.91	65.6	61.25	47.78	62.52	61.08
ENSMUSG00000001833	Septin7	septin 7	217.79	235.6	217.83	247.16	237.25	231.42	223.77	231.47	270.47	223.72
ENSMUSG00000001844	Zdhhc4	zinc finger, DHHC domain containing 4	131.49	131.3	219.1	113.95	133.26	119.04	124.7	110.42	124.54	126.49
ENSMUSG00000001847	Rac1	Rac family small GTPase 1	458.75	552	667.18	524.38	645.03	468.39	506.35	519.35	541.19	560.16
ENSMUSG00000001855	Nup214	nucleoporin 214	60.32	56.38	55.68	68.19	60.09	68.47	66.13	60.45	60.38	56.14
ENSMUSG00000001864	Aif1l	allograft inflammatory factor 1-like	372.46	288.13	239.25	208.58	277.11	270.75	288.02	289.91	295.74	284.6
ENSMUSG00000001865	Cpa3	carboxypeptidase A3, mast cell	0	0	0	0	0	0	0	0	0	0
ENSMUSG00000001870	Ltbp1	latent transforming growth factor beta binding protein 1	10.39	10.38	34.77	2.54	4.49	14.48	4.7	11.86	6.7	4.52
ENSMUSG00000001891	Ugp2	UDP-glucose pyrophosphorylase 2	56.91	73.02	71.59	78.41	70.84	85.25	81.51	69.92	69.13	73.57
ENSMUSG00000001901	Kcnh6	potassium voltage-gated channel, subfamily H (eag-related), member 6	0.02	0	0	0.02	0.05	0	0.02	0.04	0	0
ENSMUSG00000001909	Trmt1	tRNA methyltransferase 1	98.98	137.45	93.08	135.8	139.64	136.77	152.03	152.15	134.4	141.25
ENSMUSG00000001910	Nacc1	nucleus accumbens associated 1, BEN and BTB (POZ) domain containing	36.7	52.12	38.37	48.13	44.46	44.57	48.69	47.27	54.75	43.91
ENSMUSG00000001911	Nfix	nuclear factor I/X	20.46	22.3	34.67	23.93	26.18	11.61	17.13	31.89	21.47	17.28
ENSMUSG00000001918	Slc1a5	solute carrier family 1 (neutral amino acid transporter), member 5	97.81	92.72	97.5	104.41	77.24	77.94	76.87	95.08	72.85	71.08
ENSMUSG00000001924	Uba1	ubiquitin-like modifier activating enzyme 1	119.11	136.37	126.02	120.39	124.33	139.57	134.05	125.79	135.21	138.92
ENSMUSG00000001930	Vwf	Von Willebrand factor	0.88	1.54	1.02	0.71	0.59	1.11	1.43	1.38	0.79	1.23
ENSMUSG00000001942	Siae	sialic acid acetylesterase	17.77	22.76	21.99	24.22	20.26	22.68	20.71	20.21	23.17	19.88
ENSMUSG00000001943	Vsig2	V-set and immunoglobulin domain containing 2	0	0	0	0	0	0	0.08	0	0	0
ENSMUSG00000001946	Esam	endothelial cell-specific adhesion molecule	0	0.13	0.12	0	0.12	0.15	0.27	0.12	0.23	0.55
ENSMUSG00000001948	Spa17	sperm autoantigenic protein 17	6.72	2.15	8.92	3.66	5.08	2.91	4.52	3.64	5.18	5.01
ENSMUSG00000001962	Fam50a	family with sequence similarity 50, member A	50.21	50.11	46.66	45.75	44.48	53.21	49.45	51.17	46.03	48.94
ENSMUSG00000001964	Emd	emerin	12.62	15.85	9.29	14.15	13.66	11.24	14.33	15.4	18.49	17.08
ENSMUSG00000001983	Taco1	translational activator of mitochondrially encoded cytochrome c oxidase I	7.68	6.99	7.63	6.09	9.75	7.03	7.99	7.58	7.3	8.99
ENSMUSG00000001985	Grik3	glutamate receptor, ionotropic, kainate 3	0	0	0	0	0	0.01	0	0	0.01	0
ENSMUSG00000001986	Gria3	glutamate receptor, ionotropic, AMPA3 (alpha 3)	0	0	0	0	0	0.01	0	0	0	0
ENSMUSG00000001988	Npas1	neuronal PAS domain protein 1	0.19	0.36	0.23	0.32	0.25	0.18	0.32	0.3	0.57	0.27
ENSMUSG00000001995	Sipa1l2	signal-induced proliferation-associated 1 like 2	1.2	0.93	1.18	0.41	0.42	0.02	0.1	0.91	0.7	0.24
ENSMUSG00000001998	Ap4e1	adaptor-related protein complex AP-4, epsilon 1	12	14.05	15.4	13.63	15.21	15.2	17.07	13.82	14.39	14.17
ENSMUSG00000001999	Blvra	biliverdin reductase A	84.99	91.24	86.79	91.54	83.6	85.25	94.78	84.72	91.38	87.32
ENSMUSG00000002006	Pdzd4	PDZ domain containing 4	0.29	0.31	0.06	0.31	0.21	0.31	0.44	0.44	0.33	0.3
ENSMUSG00000002007	Srpk3	serine/arginine-rich protein specific kinase 3	5.02	3.65	4.61	3.73	1.88	1.25	3.9	1.51	2.98	1.86
ENSMUSG00000002010	Idh3g	isocitrate dehydrogenase 3 (NAD+), gamma	157.38	157.56	163.96	151.94	138.08	163.57	155.36	151.93	163.8	149.94
ENSMUSG00000002012	Pnck	pregnancy upregulated non-ubiquitously expressed CaM kinase	0	0	0	0	0	0	0	0	0	0
ENSMUSG00000002014	Ssr4	signal sequence receptor, delta	127.02	131.31	123.8	113.93	127.09	124.76	126.7	144.56	130.56	132.41
ENSMUSG00000002015	Bcap31	B cell receptor associated protein 31	382.51	355.85	379.67	347.53	332.63	367.23	342.56	321.78	324.89	346.2
ENSMUSG00000002017	Fam98a	family with sequence similarity 98, member A	26.59	26.35	27.37	24.54	26.17	35.74	25.72	20.55	26.09	25
ENSMUSG00000002020	Ltbp2	latent transforming growth factor beta binding protein 2	1.01	0.62	0.3	0.55	0.21	0.17	0.1	0.28	0.61	0.12
ENSMUSG00000002028	Kmt2a	lysine (K)-specific methyltransferase 2A	10.85	5.92	9.16	5.68	7.5	4.47	6.72	7.06	8.76	6.34
ENSMUSG00000002031	Ift46	intraflagellar transport 46	90.09	79.15	85.74	76.32	72.11	84.93	91.78	87.72	97.78	83.65
ENSMUSG00000002032	Tmem25	transmembrane protein 25	5.77	4.64	4.22	6.89	6.45	8.45	5.74	4.68	5.85	4.36
ENSMUSG00000002033	Cd3g	CD3 antigen, gamma polypeptide	0	0	0	0	0.03	0	0.03	0	0.06	0
ENSMUSG00000002043	Trappc6a	trafficking protein particle complex 6A	154.97	152.88	110.08	155.4	133.9	150.82	144.31	130.81	128.73	133.49
ENSMUSG00000002052	Supt6	SPT6, histone chaperone and transcription elongation factor	34.03	31.58	37.47	42.84	32.8	34.95	36.77	37.44	32.23	34.19
ENSMUSG00000002055	Spag5	sperm associated antigen 5	36.11	39.45	49.51	60.94	39.64	46.69	58.98	47.48	44.72	42.33
ENSMUSG00000002057	Foxn1	forkhead box N1	2.87	9.66	2.34	6.89	8.23	19.38	10	5.26	8.72	10.89
ENSMUSG00000002058	Unc119	unc-119 lipid binding chaperone	40.4	37.38	36.05	53.71	37.42	42.26	39.06	42.85	41.07	36.39
ENSMUSG00000002059	Rab34	RAB34, member RAS oncogene family	88.83	100.38	98.03	94.56	99.39	98.16	92.62	92.67	96.8	101.65
ENSMUSG00000002064	Sdf2	stromal cell derived factor 2	116.75	120.03	122.73	127.2	118.9	110.11	121.91	124.6	119.96	125.51
ENSMUSG00000002068	Ccne1	cyclin E1	24.71	42.66	37.6	29.28	35.64	29.54	33.96	32.22	44.5	41.56
ENSMUSG00000002076	Hsf2bp	heat shock transcription factor 2 binding protein	0.11	0.65	0	0.05	0.11	0.38	0.17	0.23	0.06	0.06
ENSMUSG00000002083	Bbc3	BCL2 binding component 3	14.82	23.96	5.8	17.66	25.07	18.82	18.48	20.88	17.81	19.34
ENSMUSG00000002100	Mybpc3	myosin binding protein C, cardiac	0.02	0	0	0.01	0	0	0	0.03	0	0
ENSMUSG00000002102	Psmc3	proteasome (prosome, macropain) 26S subunit, ATPase 3	373.38	415.79	401.23	388.63	431.68	425.63	424.55	402.55	391.74	416.54
ENSMUSG00000002103	Acp2	acid phosphatase 2, lysosomal	53.06	52.59	47.2	45.49	48.13	61.37	59.65	53.33	49.08	49.54
ENSMUSG00000002104	Rapsn	receptor-associated protein of the synapse	0.05	0.18	0.5	0.31	0	0.05	0	0.22	0.29	0.22
ENSMUSG00000002105	Slc39a13	solute carrier family 39 (metal ion transporter), member 13	43.71	50.68	40.72	48.55	62.51	59.54	64.48	49.02	45.87	57.25
ENSMUSG00000002107	Celf2	CUGBP, Elav-like family member 2	64.83	37.32	56.1	46.31	39.1	41.77	39.35	47.21	52.12	44.6
ENSMUSG00000002108	Nr1h3	nuclear receptor subfamily 1, group H, member 3	0.22	0.28	0	0.13	1.32	0.08	0	0.14	0.36	0.34
ENSMUSG00000002109	Ddb2	damage specific DNA binding protein 2	50.2	47.48	53.09	44.51	39.66	54.64	49.91	44.61	41.25	37.37
ENSMUSG00000002111	Spi1	spleen focus forming virus (SFFV) proviral integration oncogene	3.9	2.66	4.73	1.98	4.61	2.33	3.8	3.02	3.76	2.47
ENSMUSG00000002129	Sf3a1	splicing factor 3a, subunit 1	36.15	36.93	43.72	38.24	38.47	43.23	43.87	42.96	46.1	41.06
ENSMUSG00000002147	Stat6	signal transducer and activator of transcription 6	100.78	115.73	116.45	133.09	114.85	98.63	122	125.07	100.78	111.59
ENSMUSG00000002190	Clgn	calmegin	0	0.02	0	0	0	0	0.03	0	0	0
ENSMUSG00000002204	Napsa	napsin A aspartic peptidase	74.12	63.13	26.06	55.19	42.74	46.24	36.92	57.98	68.47	43.84
ENSMUSG00000002205	Vrk3	vaccinia related kinase 3	61.53	76.81	80.29	63.61	66.41	71.9	64.28	60.68	58.61	66.24
ENSMUSG00000002210	Smg9	SMG9 nonsense mediated mRNA decay factor	20.58	26.06	24.15	22	23.16	29.38	22.35	23.77	24.55	25.47
ENSMUSG00000002221	Paxip1	PAX interacting (with transcription-activation domain) protein 1	54.43	76.48	81.63	81.48	82.37	72.28	81.07	76.45	78.37	75.33
ENSMUSG00000002222	Rmnd5a	required for meiotic nuclear division 5 homolog A	37.44	50.27	58.9	44.75	50.45	43.13	48.23	49.91	48.1	44.31
ENSMUSG00000002227	Mov10	Mov10 RISC complex RNA helicase	61.81	44.71	51.2	53.61	51.06	40.36	50.95	53.46	52.18	52.52
ENSMUSG00000002228	Ppm1j	protein phosphatase 1J	51.87	38.56	26.03	49.15	49.6	41.16	52.64	55.07	44.45	52.92
ENSMUSG00000002233	Rhoc	ras homolog family member C	265.51	213.72	206.68	250.48	269.94	211.32	293.18	267.24	287.07	313.27
ENSMUSG00000002240	Prr27	proline rich 27	0	0	0	0	0	0	0	0	0	0
ENSMUSG00000002249	Tead3	TEA domain family member 3	20.21	16.33	15.71	17.46	19.09	25.9	22.95	18.41	17.87	18.42
ENSMUSG00000002250	Ppard	peroxisome proliferator activator receptor delta	1.73	1.71	1.72	0.81	1.08	1.39	0.83	2.07	1.01	2.2
ENSMUSG00000002257	Def6	differentially expressed in FDCP 6	7.53	16.82	7.17	10.78	9	22.69	9.5	9.27	17.97	17.07
ENSMUSG00000002265	Peg3	paternally expressed 3	0	0	0	0	0.02	0	0	0	0	0.01
ENSMUSG00000002266	Zim1	zinc finger, imprinted 1	0	0	0	0	0	0	0	0	0	0
ENSMUSG00000002274	Metrn	meteorin, glial cell differentiation regulator	48.29	57.59	40.16	47.33	47.56	84.02	53.29	47.87	46.69	51.93
ENSMUSG00000002279	Lmf1	lipase maturation factor 1	43.5	43.19	45.33	34.04	35.26	61.37	41.31	39.28	40.09	41
ENSMUSG00000002280	Ciao3	cytosolic iron-sulfur assembly component 3	47.23	49.41	44.33	48.28	44.56	61.23	49.61	50.75	46.47	47.59
ENSMUSG00000002289	Angptl4	angiopoietin-like 4	2.19	2.2	1.59	0.94	2.57	3.17	2.7	1.53	3.13	3.29
ENSMUSG00000002297	Dbf4	DBF4 zinc finger	54.37	69.71	88.63	67.03	84.72	64.98	71.85	63.58	72.07	77.91
ENSMUSG00000002307	Daxx	Fas death domain-associated protein	36.05	37.02	57.32	41.13	40.98	63.78	54.15	39.92	27.59	34.31
ENSMUSG00000002308	Cd320	CD320 antigen	52.87	62.04	51.11	54	59.89	84.97	64.81	59.8	68.88	57.11
ENSMUSG00000002319	Ipo4	importin 4	113.96	177.4	118.5	142.26	138.89	159.94	161.5	156.89	130.33	143.88
ENSMUSG00000002320	Tm9sf1	transmembrane 9 superfamily member 1	253.79	314.53	285.61	336.79	320.7	305.1	329	293.56	248.23	309.73
ENSMUSG00000002324	Rec8	REC8 meiotic recombination protein	0	0	0	0	0	0	0.04	0	0	0
ENSMUSG00000002325	Irf9	interferon regulatory factor 9	50.09	62.09	35.36	66.61	49.63	55.31	58.29	64.78	47.68	49.94
ENSMUSG00000002326	Gmpr2	guanosine monophosphate reductase 2	66.5	88.52	58.93	87.18	83.15	86.87	97.73	71.28	69.49	92.27
ENSMUSG00000002329	Mdp1	magnesium-dependent phosphatase 1	52.87	69.78	59.88	61.94	61.34	73.68	72.47	52.11	51.19	62.71
ENSMUSG00000002332	Dhrs1	dehydrogenase/reductase (SDR family) member 1	146.46	136.81	111.78	126.11	115.02	150.55	133.74	113.97	117.51	146.62
ENSMUSG00000002341	Ncan	neurocan	0	0	0.05	0	0	0	0.01	0	0.01	0
ENSMUSG00000002342	Tmem161a	transmembrane protein 161A	66.94	87.88	56.47	101.92	77.77	94.43	100.18	88.46	85.37	92.36
ENSMUSG00000002343	Armc6	armadillo repeat containing 6	24.68	34.55	18.13	33.02	36.86	33.59	30.26	33.27	35.98	31.1
ENSMUSG00000002345	Borcs8	BLOC-1 related complex subunit 8	84.28	120.69	68.18	105.62	106.19	118.65	107.27	105.42	103.07	108
ENSMUSG00000002346	Slc25a42	solute carrier family 25, member 42	6.94	10.92	7.54	10.13	8.52	11.43	10.26	12.4	9.06	9.83
ENSMUSG00000002365	Snx9	sorting nexin 9	100.92	125.92	112.28	114.45	127.67	153.11	113.53	120.66	127.81	134.03
ENSMUSG00000002372	Ranbp3	RAN binding protein 3	111.25	111.83	115.59	108.34	107.61	147.45	117.46	113.06	119.72	113.11
ENSMUSG00000002379	Ndufa11	NADH:ubiquinone oxidoreductase subunit A11	454	456.18	357.16	395.98	461.64	559.34	434.68	396.88	467.63	439.76
ENSMUSG00000002384	Bmp8b	bone morphogenetic protein 8b	0.77	0.29	0.63	0.33	0.03	0.09	0.35	0.07	0.84	0.42
ENSMUSG00000002393	Nr2f6	nuclear receptor subfamily 2, group F, member 6	202.11	254.45	141.54	232.83	265.71	231.23	243.51	260.41	231.29	232.6
ENSMUSG00000002395	Use1	unconventional SNARE in the ER 1 homolog (S. cerevisiae)	75.07	99	73.24	92.06	87.89	98.07	103.35	93.77	87.28	85.87
ENSMUSG00000002396	Ocel1	occludin/ELL domain containing 1	23.56	31.24	22.53	25.71	28.12	31.41	30.91	28.66	27.94	29.9
ENSMUSG00000002409	Dyrk1b	dual-specificity tyrosine-(Y)-phosphorylation regulated kinase 1b	13.27	15.7	8.91	12.07	10.52	16.02	13.43	16.19	16.96	11.75
ENSMUSG00000002413	Braf	Braf transforming gene	7.3	8.53	11.35	9.29	10.3	9.05	14.57	12.45	10.39	11.37
ENSMUSG00000002416	Ndufb2	NADH:ubiquinone oxidoreductase subunit B2	205.91	331.9	299.12	297.3	332.2	348.52	372.2	308.26	345.85	378.7
ENSMUSG00000002428	Hltf	helicase-like transcription factor	49.19	37.85	64.52	58.29	48.69	37.79	57.54	49.9	50.69	47.72
ENSMUSG00000002455	Prpf6	pre-mRNA splicing factor 6	77.71	75.35	76.06	76	70.27	76.11	78.34	75.54	76	74.6
ENSMUSG00000002458	Rgs19	regulator of G-protein signaling 19	34.79	68.81	39.86	54.61	47.05	68.29	53.6	56.26	72.7	56.76
ENSMUSG00000002459	Rgs20	regulator of G-protein signaling 20	0.39	3.46	3.16	3.21	1.75	4.09	5.58	3.48	4.33	3.42
ENSMUSG00000002475	Abhd3	abhydrolase domain containing 3	0.29	1.36	0.4	1.03	0.41	1.19	1.39	0.8	0.25	0.56
ENSMUSG00000002477	Snrpd1	small nuclear ribonucleoprotein D1	132.32	148.68	175.06	152.2	145.91	172.63	177.16	140.41	183.08	176.53
ENSMUSG00000002486	Tchp	trichoplein, keratin filament binding	17.12	19.41	23.25	17.28	21.19	18.28	20.47	20.27	18.85	19.2
ENSMUSG00000002489	Tiam1	T cell lymphoma invasion and metastasis 1	24.42	21.58	30.46	22.12	31.7	17.86	21.73	31.1	26.9	22.61
ENSMUSG00000002496	Tsc2	TSC complex subunit 2	62.33	69.41	59.66	72.09	74.31	109.58	86.07	57.62	62.44	70.61
ENSMUSG00000002500	Rpl3l	ribosomal protein L3-like	0	0.09	0	0.07	0	0.15	0	0	0.18	0
ENSMUSG00000002504	Slc9a3r2	solute carrier family 9 (sodium/hydrogen exchanger), member 3 regulator 2	53.49	44.03	49.13	54.75	45.46	58.4	42.03	45.88	62.26	41.66
ENSMUSG00000002524	Puf60	poly-U binding splicing factor 60	729.92	652.67	655.22	603.78	629.25	650.28	595.73	609.32	640.95	597.72
ENSMUSG00000002546	Golga2	golgi autoantigen, golgin subfamily a, 2	40.77	38.27	33.77	39.54	38.5	38.56	41.13	42.7	34.61	37.75
ENSMUSG00000002550	Uck1	uridine-cytidine kinase 1	105.04	107.74	98.09	94.89	87.81	103.28	103.93	100.83	108.39	93.29
ENSMUSG00000002565	Scin	scinderin	439.33	403.43	368.95	418.41	513.95	409.71	520.07	431.95	355.04	516
ENSMUSG00000002578	Ikzf4	IKAROS family zinc finger 4	0.57	0.54	0.42	0.56	0.8	1.34	1.08	0.31	0.8	0.57
ENSMUSG00000002580	Mien1	migration and invasion enhancer 1	197.36	172.22	181.82	170.61	177.43	159.61	156.87	163.43	171.88	179.63
ENSMUSG00000002588	Pon1	paraoxonase 1	0	0	0	0.05	0	0	0	0	0	0.05
ENSMUSG00000002602	Axl	AXL receptor tyrosine kinase	19.1	33.15	24.11	31.14	25.1	46.54	15.82	31.53	38.72	38.84
ENSMUSG00000002603	Tgfb1	transforming growth factor, beta 1	13.58	18.3	11.02	16.93	16.08	20.89	19.9	13.9	17.24	16.38
ENSMUSG00000002608	Ccdc97	coiled-coil domain containing 97	18.84	22.53	22.45	21.89	24.7	21.63	21.39	25.11	22.03	23.19
ENSMUSG00000002617	Zfp40	zinc finger protein 40	7	6.8	6.07	6.74	5.07	11.21	10.03	7.35	6.89	5.46
ENSMUSG00000002625	Akap8l	A kinase (PRKA) anchor protein 8-like	63.61	62.74	72.37	65.56	56.91	79.5	71.4	70.97	55.67	63.24
ENSMUSG00000002633	Shh	sonic hedgehog	0	0	0	0	0.03	0	0	0	0.03	0
ENSMUSG00000002635	Pdcd2l	programmed cell death 2-like	37.33	49.71	60.94	44.6	48.2	48.57	49.38	43.39	43.5	45.12
ENSMUSG00000002658	Gtf2f1	general transcription factor IIF, polypeptide 1	92.96	104.73	114.1	100.42	93.39	138.35	111.38	99.28	107.37	112.38
ENSMUSG00000002660	Clpp	caseinolytic mitochondrial matrix peptidase proteolytic subunit	180.24	190.08	152.5	167.92	162.31	234.25	176.6	175.29	176.38	168.09
ENSMUSG00000002661	Alkbh7	alkB homolog 7	86.61	83.59	77.46	77.01	73.77	123.56	95.53	84.68	97.83	83.12
ENSMUSG00000002664	Pspn	persephin	0	0.66	0	1.72	0.3	1.03	0.9	0.29	0.61	0.59
ENSMUSG00000002668	Dennd1c	DENN/MADD domain containing 1C	6.87	5.12	10.63	6.71	9.96	9.34	6.78	8.26	7.29	7.27
ENSMUSG00000002679	Med6	mediator complex subunit 6	121.26	138.75	165.24	121.88	140.26	157.74	150.86	135.43	120.08	140.55
ENSMUSG00000002688	Prkd1	protein kinase D1	0	0	0.11	0.02	0	0	0	0	0	0.02
ENSMUSG00000002699	Lcp2	lymphocyte cytosolic protein 2	0	0	0	0	0	0	0	0	0	0
ENSMUSG00000002718	Cse1l	chromosome segregation 1-like (S. cerevisiae)	145.84	168.14	192.3	130.95	164.86	174.43	182.7	157.39	175.01	158.73
ENSMUSG00000002728	Naa20	N(alpha)-acetyltransferase 20, NatB catalytic subunit	142.8	190.33	193.01	149.89	164.54	182.05	176.31	163.71	176.36	170.41
ENSMUSG00000002731	Prkra	protein kinase, interferon inducible double stranded RNA dependent activator	30.45	26.87	25.14	21.07	21.75	27.17	28.52	24.16	25.97	24.15
ENSMUSG00000002732	Fkbp7	FK506 binding protein 7	11.3	8.09	6.86	6.63	2.84	10.81	11.23	7.82	6.79	7.81
ENSMUSG00000002733	Plekha3	pleckstrin homology domain-containing, family A (phosphoinositide binding specific) member 3	32.94	37.09	40.35	43.63	37.96	31.56	39.49	32.63	35.69	36.17
ENSMUSG00000002741	Ykt6	YKT6 v-SNARE homolog (S. cerevisiae)	58.93	73.68	74.32	60.63	67.7	68.6	69.14	66.57	70.58	68.3
ENSMUSG00000002748	Baz1b	bromodomain adjacent to zinc finger domain, 1B	50.71	55.64	92.33	57.27	57.36	53.26	61.17	53.13	56.66	55.22
ENSMUSG00000002763	Pex6	peroxisomal biogenesis factor 6	47.63	46.66	37.04	51.64	50.04	56.7	47.89	47.53	39.44	41.5
ENSMUSG00000002767	Mrpl2	mitochondrial ribosomal protein L2	153.31	163.47	142.1	138.53	173.3	184.49	153.01	155.24	163.77	151.75
ENSMUSG00000002768	Mea1	male enhanced antigen 1	308.47	305.34	240.61	251.49	261.31	371.78	284.33	263	297.55	278.72
ENSMUSG00000002769	Gnmt	glycine N-methyltransferase	0.21	0.55	0.8	0	0.35	1.37	0.46	0.49	0.36	0.11
ENSMUSG00000002771	Grin2d	glutamate receptor, ionotropic, NMDA2D (epsilon 4)	0.14	0.25	0.26	0.12	0.26	0.13	0.11	0.09	0.34	0.12
ENSMUSG00000002778	Kdelr1	KDEL (Lys-Asp-Glu-Leu) endoplasmic reticulum protein retention receptor 1	40.73	31.51	36.41	35.86	49.9	41.87	38.79	37.77	39.05	41.36
ENSMUSG00000002781	Tmem143	transmembrane protein 143	4.02	2.54	6.69	4.97	5.78	2.3	4.22	4.52	3.66	3.72
ENSMUSG00000002791	Pdxk-ps	pyridoxal (pyridoxine, vitamin B6) kinase, pseudogene	0.45	0.82	0.09	0.14	0.27	0.78	0.65	0.77	0.13	0.16
ENSMUSG00000002797	Ggct	gamma-glutamyl cyclotransferase	4.2	4.17	2.71	4.47	3.55	4.07	2.82	4.69	4.22	3.53
ENSMUSG00000002799	Jag2	jagged 2	7.9	5.83	7.12	9.21	3.32	7.02	6.98	7.64	10.89	7.37
ENSMUSG00000002803	Btbd6	BTB (POZ) domain containing 6	88.28	79.17	91.57	54.94	75.49	78.06	81.38	56.08	53.92	70.02
ENSMUSG00000002804	Nudt14	nudix (nucleoside diphosphate linked moiety X)-type motif 14	184.35	210.86	196.61	130.53	208.47	196.83	187.58	169.33	170.81	196.28
ENSMUSG00000002808	Epdr1	ependymin related protein 1 (zebrafish)	10.61	10.08	8.49	14.85	13.92	18.22	12.68	15.33	16.43	16.59
ENSMUSG00000002812	Flii	flightless I actin binding protein	182.76	197.09	158.03	219.21	186.4	213.47	200.08	197.37	199.79	193.71
ENSMUSG00000002814	Top3a	topoisomerase (DNA) III alpha	16.51	22.32	23.09	22.44	18.34	23.05	20.92	19.78	18.44	17.09
ENSMUSG00000002820	Atg4d	autophagy related 4D, cysteine peptidase	56.03	50.53	46.53	62.74	55.76	55.88	59.79	52.3	51.79	48.86
ENSMUSG00000002825	Qtrt1	queuine tRNA-ribosyltransferase catalytic subunit 1	49.17	58.21	71.53	50.54	54.57	59.45	66.59	68.34	59.84	52.59
ENSMUSG00000002831	Plin4	perilipin 4	0.04	0.23	0.07	0.02	0.12	0.13	0.11	0.19	0.22	0.05
ENSMUSG00000002833	Hdgfl2	HDGF like 2	141.34	128.15	189.75	127.84	128.46	157.54	150.58	131.67	142.16	131.08
ENSMUSG00000002835	Chaf1a	chromatin assembly factor 1, subunit A (p150)	76.69	86.94	90.61	97.66	83.64	117.33	96.94	86.45	88.37	84.35
ENSMUSG00000002844	Adprh	ADP-ribosylarginine hydrolase	12.94	15.01	15.88	15.26	14.32	17.25	14.08	14.6	13.82	14.67
ENSMUSG00000002845	Tmem39a	transmembrane protein 39a	87.77	79.2	80.36	82.54	81.18	72.54	80.44	93.56	83.25	80.45
ENSMUSG00000002846	Timmdc1	translocase of inner mitochondrial membrane domain containing 1	12.68	9.29	11.36	10.91	10.44	8.06	9.17	8.91	10.54	10.14
ENSMUSG00000002847	Pla1a	phospholipase A1 member A	0.72	0.4	0.46	0.37	0.8	0	0.41	0.04	0.84	0.19
ENSMUSG00000002870	Mcm2	minichromosome maintenance complex component 2	332.4	414.92	365.75	390.66	374.21	404.23	397.82	378.02	405.75	376.35
ENSMUSG00000002871	Tpra1	transmembrane protein, adipocyte asscociated 1	128.68	120.81	112.24	115.94	104.47	111.22	108.39	115.57	119.6	117.69
ENSMUSG00000002881	Nab1	Ngfi-A binding protein 1	81.56	87.63	90.84	80.2	83.54	68.94	82.67	81.63	87.21	79.64
ENSMUSG00000002885	Adgre5	adhesion G protein-coupled receptor E5	55.73	67.4	43.22	52.22	50.92	66.8	73.73	61.29	59.77	65.9
ENSMUSG00000002897	Il17ra	interleukin 17 receptor A	15.99	16.48	20.2	18.06	17.41	18.62	21.09	20.46	18.4	17.23
ENSMUSG00000002900	Lamb1	laminin B1	220.29	135.21	187.08	126.28	153.02	122.9	150.05	145.11	108.95	145.97
ENSMUSG00000002908	Kcnn1	potassium intermediate/small conductance calcium-activated channel, subfamily N, member 1	3.06	6.78	4.65	4.84	3.86	6.8	5.28	5.7	4.1	6.12
ENSMUSG00000002910	Arrdc2	arrestin domain containing 2	33.13	38.41	18.78	34.93	31.23	31.26	27.23	43.96	30.44	23.02
ENSMUSG00000002930	Ppp1r17	protein phosphatase 1, regulatory subunit 17	0	0	0	0	0	0	0	0	0	0
ENSMUSG00000002944	Cd36	CD36 molecule	0	0.07	0	0	0	0	0.02	0	0	0
ENSMUSG00000002948	Map2k7	mitogen-activated protein kinase kinase 7	63.7	63.82	65.86	68.55	60.77	64.81	68.77	72.21	65.98	64.78
ENSMUSG00000002949	Timm44	translocase of inner mitochondrial membrane 44	67.04	63.33	78.57	65.75	62.72	67.18	66.32	70.48	67.07	67.82
ENSMUSG00000002957	Ap2a2	adaptor-related protein complex 2, alpha 2 subunit	93.79	68.61	75.99	66.3	67.03	85.31	76.28	78.12	83.92	75.34
ENSMUSG00000002963	Pnkp	polynucleotide kinase 3'- phosphatase	46.28	55.14	47.77	44.99	50.38	47.19	47.77	48.14	42.13	47.93
ENSMUSG00000002968	Med25	mediator complex subunit 25	48.9	56.49	58.26	59.14	47.5	54.9	45.01	49.58	46.81	44.39
ENSMUSG00000002980	Bcam	basal cell adhesion molecule	507.52	467.25	380.88	411.52	411.35	365.85	350.96	389.29	402.13	391.6
ENSMUSG00000002981	Clptm1	cleft lip and palate associated transmembrane protein 1	188.07	188.15	203.5	176.2	181.73	193.57	193.73	186.96	180.5	185.37
ENSMUSG00000002983	Relb	avian reticuloendotheliosis viral (v-rel) oncogene related B	14.72	17.29	17.27	19.31	20.76	16.01	23.01	22.01	20.99	23.02
ENSMUSG00000002984	Tomm40	translocase of outer mitochondrial membrane 40	109.46	116.87	108.23	118.36	118.63	129.98	110.58	121.6	113.25	119.83
ENSMUSG00000002985	Apoe	apolipoprotein E	5.58	4.55	8.33	8.73	5.11	2.92	6.51	6.21	4.28	4.46
ENSMUSG00000002992	Apoc2	apolipoprotein C2	0	0	0	0	0	0.19	0.22	0	0	0
ENSMUSG00000002996	Hbp1	high mobility group box transcription factor 1	273.68	261.53	254.84	230.63	225.69	247.59	242.99	236.66	184.57	213.86
ENSMUSG00000002997	Prkar2b	protein kinase, cAMP dependent regulatory, type II beta	94.94	119.82	116.75	117.16	128.35	105.13	118.39	92.94	75.5	106.43
ENSMUSG00000003031	Cdkn1b	cyclin-dependent kinase inhibitor 1B	14.55	8.34	10.38	10.64	15.23	9.08	7.57	5.86	6	5.48
ENSMUSG00000003032	Klf4	Kruppel-like factor 4 (gut)	1.11	0.33	0.28	0.39	0.43	0.32	0.25	0.23	0.47	0.1
ENSMUSG00000003033	Ap1m1	adaptor-related protein complex AP-1, mu subunit 1	82.37	110.34	100.4	93.17	103.1	116.22	120.46	110.47	107.58	106.83
ENSMUSG00000003037	Rab8a	RAB8A, member RAS oncogene family	145.68	197.24	204.23	193.6	180.4	207.52	182.91	186.18	196.29	205.46
ENSMUSG00000003038	Hmgn2	high mobility group nucleosomal binding domain 2	273.84	321.74	230.43	361.87	290.4	379.55	361.27	274.92	294.38	308.1
ENSMUSG00000003039	Fam32a	family with sequence similarity 32, member A	99.54	153.07	92.09	135.45	132.36	140.91	131.57	133.8	127.16	128.71
ENSMUSG00000003051	Elf3	E74-like factor 3	499.67	422	392.84	448.66	387.99	402.76	349.04	444.53	431.07	373.97
ENSMUSG00000003053	Cyp2c29	cytochrome P450, family 2, subfamily c, polypeptide 29	0	0	0	0	0	0	0	0	0	0
ENSMUSG00000003062	Stard3nl	STARD3 N-terminal like	79.73	90.78	104.41	95.69	98.96	99.99	91.24	90.13	105.64	93.29
ENSMUSG00000003068	Stk11	serine/threonine kinase 11	33.21	32.33	33.74	48.42	31.6	29.6	33.76	36.62	32.35	32.36
ENSMUSG00000003070	Efna2	ephrin A2	1.32	2.82	1.67	1.76	0.64	0.25	1.36	2.27	1.55	0.92
ENSMUSG00000003072	Atp5d	ATP synthase, H+ transporting, mitochondrial F1 complex, delta subunit	476.17	397.01	553.52	558.9	560.29	434.33	509.05	492.62	412.69	515.9
ENSMUSG00000003099	Ppp5c	protein phosphatase 5, catalytic subunit	99.28	101.51	104.37	108.6	96.6	90.03	94.78	100.76	105.21	88.15
ENSMUSG00000003119	Cdk12	cyclin-dependent kinase 12	12.25	8.62	9.69	9.6	9.78	8.88	10.13	10.59	10.49	8.82
ENSMUSG00000003123	Lipe	lipase, hormone sensitive	23.93	24.61	20.77	22.96	21.04	31.7	20.34	25.26	19.17	21.37
ENSMUSG00000003131	Pafah1b2	platelet-activating factor acetylhydrolase, isoform 1b, subunit 2	161.29	181.49	175.81	159.4	151.66	168.29	156.2	165.82	179.25	175.31
ENSMUSG00000003134	Tbc1d8	TBC1 domain family, member 8	5.38	12.09	10.62	9.05	10.57	5.85	4.72	7.18	8.52	7.99
ENSMUSG00000003135	Cnot11	CCR4-NOT transcription complex, subunit 11	36.22	36.37	32.32	29.5	36.68	42.94	40.95	42.23	43.01	40.3
ENSMUSG00000003153	Slc2a3	solute carrier family 2 (facilitated glucose transporter), member 3	0.37	0.33	0.15	0.03	0.04	0.05	0.02	0.06	0.06	0.07
ENSMUSG00000003154	Foxj2	forkhead box J2	16.91	18.01	20.71	19.55	18.24	18.1	19.63	20.42	16.21	17.36
ENSMUSG00000003161	Sri	sorcin	384.43	414.12	370.39	423.58	458.24	390.3	405.98	323.17	382.56	414.58
ENSMUSG00000003166	Dgcr2	DiGeorge syndrome critical region gene 2	124.35	122.2	133.45	130.69	121.39	101.05	96.84	133.43	118.73	117.32
ENSMUSG00000003184	Irf3	interferon regulatory factor 3	85.5	85.11	71.55	66.6	73.18	85.75	76.94	81.65	68.47	77.96
ENSMUSG00000003190	Bcl2l12	BCL2-like 12 (proline rich)	10.29	11.01	10.48	10.88	12.72	13.19	12.53	13.35	10.92	10.55
ENSMUSG00000003198	Zfp959	zinc finger protein 959	28.83	26.15	24.87	22.87	23.54	27.38	25.9	23.27	28.64	24.3
ENSMUSG00000003199	Mpnd	MPN domain containing	227.22	244.34	227.84	199.96	188.46	297.65	206.27	179.96	204.16	185.61
ENSMUSG00000003200	Sh3gl1	SH3-domain GRB2-like 1	188.72	190.7	171.05	197.84	190.07	251.05	189.38	191.64	197.89	186.31
ENSMUSG00000003206	Ebi3	Epstein-Barr virus induced gene 3	0.66	0.72	0.45	0.58	0.31	0.72	0.42	0.51	0.23	0.52
ENSMUSG00000003208	Yju2	YJU2 splicing factor	29.6	27.11	28.05	30.85	28.53	40.62	28.62	26.98	30.74	27.06
ENSMUSG00000003226	Ranbp2	RAN binding protein 2	35.32	34.05	52.29	41.87	41.73	38.44	49.26	43.58	37.69	38.77
ENSMUSG00000003227	Edar	ectodysplasin-A receptor	1.27	0.12	0.23	0.17	0.25	0.12	0.06	0.4	0.22	0.12
ENSMUSG00000003228	Grk5	G protein-coupled receptor kinase 5	0.91	0.31	0.06	0.63	0.15	0.22	0.27	0.5	0.49	0.26
ENSMUSG00000003233	Dvl3	dishevelled segment polarity protein 3	37.47	37.7	40.48	37.59	31.82	28.61	32.92	45.02	35.54	33.9
ENSMUSG00000003234	Abcf3	ATP-binding cassette, sub-family F (GCN20), member 3	87.16	87.48	87.45	78.98	77.28	69.02	61.49	84.38	76.21	76.93
ENSMUSG00000003235	Eif2b5	eukaryotic translation initiation factor 2B, subunit 5 epsilon	147.64	159.84	204.77	147.63	148.46	133.74	131.29	149.69	160.19	154.19
ENSMUSG00000003269	Cyth2	cytohesin 2	120.62	117.14	132.79	110.74	129.37	130.77	133.67	131.25	128.53	135
ENSMUSG00000003271	Sult2b1	sulfotransferase family, cytosolic, 2B, member 1	39.6	46.88	48.32	30.86	50.18	52.25	44.67	40.18	53.47	51.87
ENSMUSG00000003273	Car11	carbonic anhydrase 11	0.68	0.73	0.76	0.92	0.77	1.61	0.61	1	0.48	1.83
ENSMUSG00000003279	Dlgap1	DLG associated protein 1	0.31	0.41	0.24	0.19	0.14	0.44	0.17	0.07	0.57	0.48
ENSMUSG00000003282	Plag1	pleiomorphic adenoma gene 1	1.9	0.86	1.1	2.03	1.76	1.2	0.92	0.97	0.74	1.51
ENSMUSG00000003283	Hck	hemopoietic cell kinase	0	0	0	0	0.15	0	0	0	0	0.04
ENSMUSG00000003299	Mrpl4	mitochondrial ribosomal protein L4	100.76	103.65	104.73	101.2	101.84	118.17	128.59	109.55	104.38	102.18
ENSMUSG00000003308	Keap1	kelch-like ECH-associated protein 1	68.41	68.87	57.7	67.62	63.88	70.61	63.9	70.97	72.2	62.7
ENSMUSG00000003309	Ap1m2	adaptor protein complex AP-1, mu 2 subunit	175.27	204.44	195.08	161.14	169.74	200.34	198.63	173	188.58	181.02
ENSMUSG00000003316	Glg1	golgi apparatus protein 1	181.05	181.52	165.56	194.67	187.31	193.51	221.33	238.52	233.15	207.94
ENSMUSG00000003341	Atp8b3	ATPase, class I, type 8B, member 3	0.34	0.07	0.38	0.13	0.19	0.14	0.21	0.18	0.17	0.11
ENSMUSG00000003344	Btbd2	BTB (POZ) domain containing 2	98.91	101.89	126.65	137.01	116.01	95.85	122.76	108.14	85.56	97.69
ENSMUSG00000003345	Csnk1g2	casein kinase 1, gamma 2	167.19	167.83	237.97	208.81	212.8	163.24	201.55	203.77	165.71	195.75
ENSMUSG00000003346	Abhd17a	abhydrolase domain containing 17A	171.38	198.99	210.07	228.89	222.5	198.14	232.97	226.95	190.02	202.88
ENSMUSG00000003348	Mob3a	MOB kinase activator 3A	44.69	54.88	53.77	65.07	58.56	62.03	62.19	62.18	54.18	57.67
ENSMUSG00000003352	Cacnb3	calcium channel, voltage-dependent, beta 3 subunit	61.07	62.52	68.81	49.29	54.01	65.29	55.51	53.26	62	46.29
ENSMUSG00000003354	Ccdc65	coiled-coil domain containing 65	1.95	1.25	2.15	0.91	0.56	0.5	1.13	2.79	1.55	1.38
ENSMUSG00000003355	Fkbp11	FK506 binding protein 11	3.13	1.74	3.2	1.81	2.48	2.13	2.99	1.62	2.75	1.71
ENSMUSG00000003360	Ddx23	DEAD box helicase 23	22.29	12.39	12.27	10.57	14.11	12.2	18.13	17.35	13.51	12.11
ENSMUSG00000003363	Pld3	phospholipase D family, member 3	115.11	114.2	85.54	103.7	112.69	93.15	97.3	94.01	96.85	94.49
ENSMUSG00000003378	Grik5	glutamate receptor, ionotropic, kainate 5 (gamma 2)	6.44	6.15	6.61	4.97	7.38	6.32	6.2	5.58	5.89	6.95
ENSMUSG00000003379	Cd79a	CD79A antigen (immunoglobulin-associated alpha)	0.05	0.06	0	0.05	0.12	0	0	0.11	0.06	0.33
ENSMUSG00000003380	Rabac1	Rab acceptor 1 (prenylated)	203.66	203.09	191.39	182.98	169.01	231.7	197.92	180.05	180.74	175.65
ENSMUSG00000003382	Etv3	ets variant 3	19.79	15.5	14.57	22.65	20.4	16.48	21.65	22.08	21.09	21.07
ENSMUSG00000003402	Prkcsh	protein kinase C substrate 80K-H	186.28	168.03	177.7	175.87	167.1	183.44	178.81	198.27	179.22	169.86
ENSMUSG00000003410	Elavl3	ELAV like RNA binding protein 3	0	0.03	0	0.01	0	0	0.03	0.01	0	0.05
ENSMUSG00000003411	Rab3b	RAB3B, member RAS oncogene family	0.08	0.18	0.52	0.51	0.29	0.59	0.17	0.49	0.35	0.25
ENSMUSG00000003418	St8sia6	ST8 alpha-N-acetyl-neuraminide alpha-2,8-sialyltransferase 6	0.24	0.01	0	0.07	0	0.01	0	0	0.01	0
ENSMUSG00000003420	Fcgrt	Fc fragment of IgG receptor and transporter	37.66	12.69	21.66	17.84	9.81	13.75	7.13	16.1	29.21	14.11
ENSMUSG00000003421	Nosip	nitric oxide synthase interacting protein	61.21	73.73	59.44	67.33	64.68	61.13	62.74	63.51	67.98	65.19
ENSMUSG00000003423	Pih1d1	PIH1 domain containing 1	65.47	56.01	57.48	54.49	54.56	54.64	58.05	53.73	61.62	54.89
ENSMUSG00000003429	Rps11	ribosomal protein S11	850.56	949.7	1000.11	875.92	954.59	968.53	906.63	984.32	1020.35	1012.19
ENSMUSG00000003435	Supt5	suppressor of Ty 5, DSIF elongation factor subunit	105.06	105.58	103.49	111.47	101.71	113.36	116.43	113.01	104.42	110.03
ENSMUSG00000003436	Dll3	delta like canonical Notch ligand 3	0.03	0	0	0	0	0	0	0	0	0
ENSMUSG00000003437	Paf1	Paf1, RNA polymerase II complex component	85.99	82.33	84.8	75.89	65.35	85.22	83.51	74.77	71.57	75.33
ENSMUSG00000003438	Timm50	translocase of inner mitochondrial membrane 50	129.23	142.32	146.71	131.13	136.67	140.68	132.33	129.97	140.91	126.04
ENSMUSG00000003444	Med29	mediator complex subunit 29	18.82	17.56	14.54	16.71	17.73	18.98	17.11	17.84	19.43	18.94
ENSMUSG00000003452	Bicd1	BICD cargo adaptor 1	28.82	21.15	20.71	23.04	20.37	25.8	29.11	28.76	24.12	21.32
ENSMUSG00000003458	Ncstn	nicastrin	143.97	131.19	121.04	132.94	126.86	130.86	127.85	142.3	129.99	127.53
ENSMUSG00000003464	Pex19	peroxisomal biogenesis factor 19	105.28	106.11	95.38	108.78	91.47	119.56	114.78	106.59	95.08	99.63
ENSMUSG00000003469	Phyhip	phytanoyl-CoA hydroxylase interacting protein	0.03	0	0	0.07	0	0	0	0	0	0.05
ENSMUSG00000003476	Crhr2	corticotropin releasing hormone receptor 2	0	0	0	0	0	0	0	0.03	0	0
ENSMUSG00000003477	Inmt	indolethylamine N-methyltransferase	389.88	400.87	688.77	322.53	505.68	6.34	118.59	306.26	395.95	242.45
ENSMUSG00000003484	Cyp4f18	cytochrome P450, family 4, subfamily f, polypeptide 18	0	0	0	0	0	0	0	0	0	0
ENSMUSG00000003500	Impdh1	inosine monophosphate dehydrogenase 1	30.97	57.39	57.69	48.75	53.98	58.9	50.48	59.61	55.68	59.16
ENSMUSG00000003505	Psg18	pregnancy specific glycoprotein 18	0	0	0	0	0	0	0	0	0	0
ENSMUSG00000003518	Dusp3	dual specificity phosphatase 3 (vaccinia virus phosphatase VH1-related)	7.85	8.45	10.25	8.05	8.81	7.29	7.33	6.93	7.79	8.59
ENSMUSG00000003526	Prodh	proline dehydrogenase	70.55	56.61	68.03	54.91	50.19	24.05	28.18	45.01	42.29	40
ENSMUSG00000003527	Ess2	ess-2 splicing factor	75.82	82.43	79.85	74.71	73.23	67.66	61.21	83.98	81.63	76.37
ENSMUSG00000003528	Slc25a1	solute carrier family 25 (mitochondrial carrier, citrate transporter), member 1	239.59	237.5	214.65	234.78	225.88	213.45	179.09	248.14	245.23	261.78
ENSMUSG00000003531	Dgcr6	DiGeorge syndrome critical region gene 6	113.13	90.85	116.44	88.22	97.5	65.9	67.37	92.79	99.88	84.3
ENSMUSG00000003534	Ddr1	discoidin domain receptor family, member 1	163.98	164.04	135.38	170.5	163.08	213.51	172.79	173.3	163.05	154.65
ENSMUSG00000003541	Ier3	immediate early response 3	55.57	70.34	32.15	90.37	83.04	139.91	96.95	76.62	84.77	96.3
ENSMUSG00000003545	Fosb	FBJ osteosarcoma oncogene B	0.21	0.68	0.28	0.72	0.38	0.56	0.42	0.75	0.77	0.95
ENSMUSG00000003546	Klc4	kinesin light chain 4	62.13	58.74	51.69	61.83	49.34	64.2	53.7	54.93	52.5	49.66
ENSMUSG00000003549	Ercc1	excision repair cross-complementing rodent repair deficiency, complementation group 1	72.18	102.81	76.92	92.54	138.9	156.29	121.21	126.19	123.6	141.17
ENSMUSG00000003555	Cyp17a1	cytochrome P450, family 17, subfamily a, polypeptide 1	0	0	0	0	0	0	0	0	0	0
ENSMUSG00000003559	As3mt	arsenite methyltransferase	0	0.05	0	0	0	0.04	0	0	0	0
ENSMUSG00000003573	Homer3	homer scaffolding protein 3	26.42	31.35	25.04	34.18	32.52	30.11	33.03	26.72	34.69	30.24
ENSMUSG00000003575	Crtc1	CREB regulated transcription coactivator 1	14.89	24.68	15.19	22.3	25.54	24.39	24.6	23.51	23.32	22.96
ENSMUSG00000003581	Rnf215	ring finger protein 215	29.2	31.22	36.85	23.64	28.73	26.54	29.34	32.08	29.74	29.39
ENSMUSG00000003585	Sec14l2	SEC14-like lipid binding 2	2.89	4	4.26	2.45	4.05	4.97	4.11	2.88	3.72	5.06
ENSMUSG00000003604	Aven	apoptosis, caspase activation inhibitor	15.2	13.98	19.44	19.48	18.88	9.2	11.98	17.4	17.21	18.15
ENSMUSG00000003617	Cp	ceruloplasmin	4.7	1.53	9.66	1.32	0.61	0.04	0.38	0.41	0.9	0.83
ENSMUSG00000003623	Crot	carnitine O-octanoyltransferase	130.25	88.85	118.1	83.88	99.2	81.42	82.56	69.8	81.87	76.97
ENSMUSG00000003644	Rps6ka1	ribosomal protein S6 kinase polypeptide 1	109	113.88	104.99	98.58	90.52	104.34	87.04	104.52	93.13	94.68
ENSMUSG00000003657	Calb2	calbindin 2	0	0	0	0	0	0	0	0	0	0
ENSMUSG00000003660	Snrnp200	small nuclear ribonucleoprotein 200 (U5)	93.34	105.09	110.22	98.24	99.47	115.05	115.82	108.67	103.14	101.78
ENSMUSG00000003662	Ciao1	cytosolic iron-sulfur protein assembly 1	93.96	89.19	103.84	81.39	93.29	99.33	95.73	92.42	101.19	94.08
ENSMUSG00000003665	Has1	hyaluronan synthase 1	0.85	0.34	0.06	0.51	0.44	0.22	0.34	0.39	0.21	0.32
ENSMUSG00000003680	Taf6l	TATA-box binding protein associated factor 6 like	82.09	76.59	71.59	113.67	72.95	78.72	82.03	93.6	73.2	73.59
ENSMUSG00000003721	Insig2	insulin induced gene 2	57.5	57.74	72.8	61.19	44.99	53.42	53.82	55.93	57.56	55.66
ENSMUSG00000003731	Kpna6	karyopherin (importin) alpha 6	8.83	9.64	6.8	9.16	8.63	10.24	10.12	10.16	10.83	10.02
ENSMUSG00000003746	Man1a	mannosidase 1, alpha	22.61	25.72	46.34	27.33	26.64	14.38	18.56	12.39	13.81	14.91
ENSMUSG00000003752	Itpkc	inositol 1,4,5-trisphosphate 3-kinase C	7.33	8.14	7.36	7.22	8.18	7.12	9.19	10.34	6.94	8.08
ENSMUSG00000003762	Coq8b	coenzyme Q8B	21.59	19.02	21.27	16.9	18.34	17.58	17.02	18.59	17.31	17.65
ENSMUSG00000003778	Brd8	bromodomain containing 8	79.95	72.12	97.69	83.45	74.23	67.69	82.77	79.22	70.39	71.91
ENSMUSG00000003779	Kif20a	kinesin family member 20A	69.01	81.52	107.42	92	84.14	102.7	112.81	89.03	89.41	89.82
ENSMUSG00000003808	Farsa	phenylalanyl-tRNA synthetase, alpha subunit	124.01	172.02	117.47	152.41	156.09	189.71	178.04	164.04	166.53	171.86
ENSMUSG00000003809	Gcdh	glutaryl-Coenzyme A dehydrogenase	41.86	58.87	45.38	55.42	44.34	51.55	49.29	54.63	53.43	47.71
ENSMUSG00000003810	Mast2	microtubule associated serine/threonine kinase 2	48.17	65.94	66.25	50.81	58.42	56.87	59.84	54.79	64.15	59.29
ENSMUSG00000003812	Dnase2a	deoxyribonuclease II alpha	50.88	95.23	50.3	81.98	75.22	85.27	90.29	86.48	96.68	63.97
ENSMUSG00000003813	Rad23a	RAD23 homolog A, nucleotide excision repair protein	181.07	267.95	189.19	251.44	249.04	248.97	235.71	239.77	258.54	258.73
ENSMUSG00000003814	Calr	calreticulin	740.11	709.48	682.47	757.37	732.18	897.68	761.38	786.79	829.63	843.38
ENSMUSG00000003824	Syce2	synaptonemal complex central element protein 2	43.56	43.3	41.83	47.28	46.48	70.57	52.44	42.01	42.85	41.34
ENSMUSG00000003847	Nfat5	nuclear factor of activated T cells 5	44.63	35.79	33.21	44.33	35.48	31.44	36.04	36.74	37.18	27.21
ENSMUSG00000003848	Nob1	NIN1/RPN12 binding protein 1 homolog	61.04	93.37	70.51	102.84	92.92	104.64	101.65	88.81	90.22	96.99
ENSMUSG00000003849	Nqo1	NAD(P)H dehydrogenase, quinone 1	76.46	108.8	79.89	83.5	76.55	81.93	108	100.92	100.34	111.82
ENSMUSG00000003863	Ppfia3	protein tyrosine phosphatase, receptor type, f polypeptide (PTPRF), interacting protein (liprin), alpha 3	5.45	4.9	4.11	4.96	4.03	5.86	5.28	4.9	4.26	4.95
ENSMUSG00000003865	Gys1	glycogen synthase 1, muscle	51.71	47.08	40.9	45.45	38.42	63.31	45.62	43.78	49.73	42.75
ENSMUSG00000003868	Ruvbl2	RuvB-like protein 2	120.45	136.12	186.7	127.53	124.55	148.53	122.3	126.93	126.13	121.86
ENSMUSG00000003872	Lin7b	lin-7 homolog B, crumbs cell polarity complex component	3.46	1.82	2.2	3.72	2.39	2.67	1.85	1.94	4.04	1.12
ENSMUSG00000003873	Bax	BCL2-associated X protein	171.17	225.84	168.04	165.78	215.4	209.49	203.78	180.91	235.89	241.86
ENSMUSG00000003882	Il7r	interleukin 7 receptor	0	0	0	0	0	0	0	0	0	0
ENSMUSG00000003923	Tfam	transcription factor A, mitochondrial	72.94	86.96	131.64	96.37	82.72	77.26	87.93	107.7	77.72	104.7
ENSMUSG00000003929	Zfp81	zinc finger protein 81	19.48	19.22	23.15	18.77	18.65	31.19	20.51	20.16	20.86	18.34
ENSMUSG00000003934	Efnb3	ephrin B3	0.67	0.62	0.72	1.27	0.55	0.34	0.82	0.53	0.71	0.52
ENSMUSG00000003948	Mmd	monocyte to macrophage differentiation-associated	5.44	0.79	9.36	0.46	0.68	1.17	0.89	1.66	2.93	0.88
ENSMUSG00000003949	Hlf	hepatic leukemia factor	0.18	0	0	0	0.01	0.01	0	0	0.03	0
ENSMUSG00000003955	Fam162a	family with sequence similarity 162, member A	716.93	523.76	455.88	620.31	433.96	529.67	444.95	563.76	648.98	558.59
ENSMUSG00000003970	Rpl8	ribosomal protein L8	993.95	872.65	906.77	863.74	716.24	930.77	967.81	990.27	918.27	884.54
ENSMUSG00000003974	Grm3	glutamate receptor, metabotropic 3	0	0	0	0	0	0	0	0	0	0
ENSMUSG00000003992	Ssbp2	single-stranded DNA binding protein 2	10.22	8.24	21.77	24.06	11.7	7.98	9.63	10.02	12.53	4.93
ENSMUSG00000004018	Fancl	Fanconi anemia, complementation group L	30.99	44.21	41.58	29.95	43.91	44.04	35.83	38.35	39.69	45.28
ENSMUSG00000004031	Brinp2	bone morphogenic protein/retinoic acid inducible neural-specific 2	0	0	0	0	0	0.02	0	0	0.02	0
ENSMUSG00000004032	Gstm5	glutathione S-transferase, mu 5	27.7	33.61	36.15	31.23	34.91	33.5	35.8	46.1	38.83	37.91
ENSMUSG00000004035	Gstm7	glutathione S-transferase, mu 7	3.1	0.65	0.71	2.2	1.75	1.94	1.35	3.53	1.54	3.15
ENSMUSG00000004038	Gstm3	glutathione S-transferase, mu 3	1.87	1.35	1.71	1.09	0.53	1.85	0.33	1.47	0.92	0.57
ENSMUSG00000004040	Stat3	signal transducer and activator of transcription 3	58.95	52.95	49.82	66.1	63.09	53.05	58.1	64.78	58.74	62.95
ENSMUSG00000004043	Stat5a	signal transducer and activator of transcription 5A	19.67	18.19	21.36	25.15	22.47	17.33	19.21	23.09	17.38	16.06
ENSMUSG00000004044	Cavin1	caveolae associated 1	156.29	179.4	150.28	196.56	185.05	206.57	183.49	182.23	205.83	183.72
ENSMUSG00000004054	Map3k11	mitogen-activated protein kinase kinase kinase 11	70.86	82.15	68.55	71.07	77.37	73.56	77.51	83.04	75.59	73.72
ENSMUSG00000004056	Akt2	thymoma viral proto-oncogene 2	60.26	63.1	60.04	70.14	56.46	64.6	65.11	63.32	62.53	62.45
ENSMUSG00000004069	Dnaja3	DnaJ heat shock protein family (Hsp40) member A3	146.03	164.47	187.96	153.89	147.39	117.4	112.75	152.96	161.13	154.1
ENSMUSG00000004070	Hmox2	heme oxygenase 2	233.96	190.51	171.45	175.34	181.21	110.17	122.87	159.8	185.74	160.83
ENSMUSG00000004071	Cdip1	cell death inducing Trp53 target 1	106.55	110.63	98.93	112.88	92.48	83.83	82.3	106.41	97.2	89.27
ENSMUSG00000004085	Map3k20	mitogen-activated protein kinase kinase kinase 20	52.92	51.52	55.53	44.51	49.65	49.95	51.02	46.4	60.53	57.75
ENSMUSG00000004096	Cwc15	CWC15 spliceosome-associated protein	142.41	159.25	187.67	170.78	171.18	171.05	167.68	161	184.62	179.29
ENSMUSG00000004098	Col5a3	collagen, type V, alpha 3	0	0	0	0	0	0	0	0	0.02	0
ENSMUSG00000004099	Dnmt1	DNA methyltransferase (cytosine-5) 1	149.71	188.22	233.94	192.63	172.99	189.91	200.93	180.75	199.56	178.28
ENSMUSG00000004100	Ppan	peter pan homolog	65.39	75.68	87.78	76	75.65	83.94	76.38	79.8	81.32	74.79
ENSMUSG00000004105	Angptl2	angiopoietin-like 2	2.72	6.31	2.78	2.51	3.68	2.47	2.35	2.21	8.86	1.93
ENSMUSG00000004110	Cacna1e	calcium channel, voltage-dependent, R type, alpha 1E subunit	0	0	0	0	0	0	0.01	0	0.05	0.01
ENSMUSG00000004113	Cacna1b	calcium channel, voltage-dependent, N type, alpha 1B subunit	0	0	0	0	0	0	0	0	0	0
ENSMUSG00000004127	Trmt10a	tRNA methyltransferase 10A	22.57	17.67	25.94	19.35	22.91	16.06	14.45	19.73	20.22	26.15
ENSMUSG00000004151	Etv1	ets variant 1	0.02	0.31	0	0.3	0.28	0.13	0.48	0.35	0.12	0.11
ENSMUSG00000004187	Kifc2	kinesin family member C2	2.16	1.56	0.85	1.53	0.99	3.65	1.83	1.76	1.52	1.34
ENSMUSG00000004207	Psap	prosaposin	483.91	521.7	540.76	604.69	469.35	471.91	431.31	541.02	501.64	532.88
ENSMUSG00000004221	Ikbkg	inhibitor of kappaB kinase gamma	38.89	44.26	36.73	40.11	35.06	40.1	40.26	38.59	36.49	42.71
ENSMUSG00000004231	Pax2	paired box 2	11.55	9.57	9.52	7.4	10.07	7.35	9.53	14.8	12.13	9.88
ENSMUSG00000004233	Wars2	tryptophanyl tRNA synthetase 2 (mitochondrial)	18.36	12.73	9.12	13.66	13.48	9.38	9.66	13.09	14.65	13.71
ENSMUSG00000004263	Atn1	atrophin 1	8.48	6.63	4.21	8.16	7.93	6.05	7.27	8.25	7.28	6.63
ENSMUSG00000004264	Phb2	prohibitin 2	408.01	428.1	453.14	394.19	407.59	454.96	447.5	427.46	426.36	451.47
ENSMUSG00000004266	Ptpn6	protein tyrosine phosphatase, non-receptor type 6	67.21	67.78	70.49	64.71	58.43	59.61	69.96	70.11	77.17	62.85
ENSMUSG00000004267	Eno2	enolase 2, gamma neuronal	6.7	5.67	5.58	5.03	3.61	9.55	4.69	5.08	5.38	5.85
ENSMUSG00000004268	Emg1	EMG1 N1-specific pseudouridine methyltransferase	215.89	215.12	277.03	187.51	228.47	223.71	230.04	237.91	253.13	240.49
ENSMUSG00000004270	Lpcat3	lysophosphatidylcholine acyltransferase 3	156.07	130.32	139.16	112.29	114.59	122.16	108.25	111.85	118.03	123.97
ENSMUSG00000004285	Atp6v1f	ATPase, H+ transporting, lysosomal V1 subunit F	345.65	552.45	447.36	467.31	503.53	514.67	542.18	471.36	547.56	524.43
ENSMUSG00000004296	Il12b	interleukin 12b	0	0	0	0	0	0	0	0	0	0
ENSMUSG00000004317	Clcn5	chloride channel, voltage-sensitive 5	22.66	18.05	18.68	14.76	15.57	15.03	13.31	17.87	18.09	21.04
ENSMUSG00000004319	Clcn3	chloride channel, voltage-sensitive 3	66.41	86.9	71.95	86.28	73.69	86.78	85.06	78.53	82.16	78.91
ENSMUSG00000004328	Hif3a	hypoxia inducible factor 3, alpha subunit	3.26	1.21	1.62	2.17	1.32	0.82	0.67	1.92	1.93	0.53
ENSMUSG00000004341	Gpx6	glutathione peroxidase 6	0	0	0	0	0	0	0	0	0	0
ENSMUSG00000004344	Gpx5	glutathione peroxidase 5	0	0	0	0	0	0	0	0	0	0
ENSMUSG00000004347	Pde1c	phosphodiesterase 1C	0	0	0	0	0.02	0	0	0	0.01	0.01
ENSMUSG00000004356	Utp20	UTP20 small subunit processome component	14.47	21.77	34.85	22.37	27.97	20.05	28.02	23.64	19.93	24.4
ENSMUSG00000004359	Spic	Spi-C transcription factor (Spi-1/PU.1 related)	0	0	0	0	0	0	0	0	0	0
ENSMUSG00000004360	9330159F19Rik	RIKEN cDNA 9330159F19 gene	0	0	0	0	0	0	0	0	0	0
ENSMUSG00000004364	Cul3	cullin 3	156.15	159.94	132.66	142.32	144.78	63.94	81.16	148.8	127.09	137.93
ENSMUSG00000004366	Sst	somatostatin	0	0	0	0	0	0	0	0	0	0
ENSMUSG00000004371	Il11	interleukin 11	0.77	1.15	0.56	0.62	1.1	1.42	0.73	0.68	0.79	0.97
ENSMUSG00000004383	Large1	LARGE xylosyl- and glucuronyltransferase 1	2.74	7.21	3.86	4.09	3.27	7.69	4.41	4.1	4.19	1.29
ENSMUSG00000004393	Ddx56	DEAD box helicase 56	113.44	133.97	148.5	116.87	124.81	140.48	125.89	127.87	133.07	131.65
ENSMUSG00000004394	Tmed4	transmembrane p24 trafficking protein 4	166.29	176.87	219.3	155.57	153.49	185.89	178.7	159.93	153.42	163.34
ENSMUSG00000004415	Col26a1	collagen, type XXVI, alpha 1	0.03	0.2	0.64	0.11	0.06	0.73	0.12	0.15	0.16	0.05
ENSMUSG00000004446	Bid	BH3 interacting domain death agonist	68.17	75.22	67.26	49.37	65.39	54.26	53.63	58.78	69.45	65.68
ENSMUSG00000004451	Ralb	v-ral simian leukemia viral oncogene B	154.21	158.11	148.07	145.24	156.57	169.46	136.81	142.39	149.68	153.08
ENSMUSG00000004455	Ppp1cc	protein phosphatase 1 catalytic subunit gamma	65.99	78.82	65.08	78.88	80.78	76.45	80.54	67.47	72.1	68.56
ENSMUSG00000004460	Dnajb11	DnaJ heat shock protein family (Hsp40) member B11	171.15	162.96	187.45	147.52	149.98	136.43	123.23	152.47	162.24	160.45
ENSMUSG00000004462	Tbccd1	TBCC domain containing 1	40.78	39.88	45.75	35.96	35.12	27.23	29.71	35.94	35.63	34.84
ENSMUSG00000004473	Clec11a	C-type lectin domain family 11, member a	1.77	2.01	1.7	1.55	1.3	1.2	1.19	1.21	1.32	0.98
ENSMUSG00000004500	Zfp324	zinc finger protein 324	9.04	9.74	8.33	8.89	8.38	9.02	8.75	11.2	8.96	8.81
ENSMUSG00000004508	Gab2	growth factor receptor bound protein 2-associated protein 2	6.23	8.52	8.7	6.2	7.33	6.87	9.1	7.91	7.7	7.65
ENSMUSG00000004530	Coro1c	coronin, actin binding protein 1C	94.3	128.09	132.75	109.37	119.26	114.6	128.51	115.89	147.36	134.92
ENSMUSG00000004535	Tax1bp1	Tax1 (human T cell leukemia virus type I) binding protein 1	124.92	175.61	189.46	170.4	181.67	183.09	175.25	170.35	166.56	180.05
ENSMUSG00000004540	Psg17	pregnancy specific glycoprotein 17	0.04	0	0	0.03	0	0	0	0.04	0	0
ENSMUSG00000004542	Psg19	pregnancy specific glycoprotein 19	0	0	0	0	0	0	0	0	0	0
ENSMUSG00000004552	Ctse	cathepsin E	0.38	0.09	0.53	0.19	0.15	0	0	0	0.13	0.11
ENSMUSG00000004558	Ndrg2	N-myc downstream regulated gene 2	3.94	2.21	4.3	1.75	1.18	2.01	3.34	0.65	5.63	1.3
ENSMUSG00000004561	Mettl17	methyltransferase like 17	74.84	56.5	143.78	56.23	52.87	85.1	62.13	69.89	55.86	57.33
ENSMUSG00000004562	Arhgef40	Rho guanine nucleotide exchange factor (GEF) 40	85.68	108.61	87.77	90.4	133.61	98.34	115.34	109.6	103.69	106.53
ENSMUSG00000004565	Pnpla6	patatin-like phospholipase domain containing 6	68.35	60.84	67.5	55.3	58.72	57.97	59.3	61.05	58.63	51.72
ENSMUSG00000004567	Mcoln1	mucolipin 1	114.73	116.28	136.28	121.28	114.12	117	117.85	119.73	110.09	107.12
ENSMUSG00000004568	Arhgef18	rho/rac guanine nucleotide exchange factor (GEF) 18	49.48	46.6	46.96	43.29	41.91	48.9	47.89	50.34	46.87	48.66
ENSMUSG00000004591	Pkn2	protein kinase N2	87.14	65.42	87.85	91.79	87.4	63.29	67.97	90.46	83.96	88.42
ENSMUSG00000004609	Cd33	CD33 antigen	0	0	0	0	0	0	0	0	0	0
ENSMUSG00000004610	Etfb	electron transferring flavoprotein, beta polypeptide	307.94	259.31	265.99	283.01	223.22	220.07	233.05	232.47	221.23	236.02
ENSMUSG00000004612	Nkg7	natural killer cell group 7 sequence	0	0	0	0	0	0	0	0	0	0
ENSMUSG00000004626	Stxbp2	syntaxin binding protein 2	259.37	291.99	229.14	227.75	234.05	286.06	238.08	211.67	229.21	236.12
ENSMUSG00000004630	Pcp2	Purkinje cell protein 2 (L7)	0.11	0	0	0	0.11	0.09	0.11	0	0.11	0.1
ENSMUSG00000004631	Sgce	sarcoglycan, epsilon	0	0	0	0	0	0	0	0	0.07	0
ENSMUSG00000004633	Chn2	chimerin 2	42.12	53.18	44.71	55.72	57.45	46.8	58.78	54.67	50.08	64.01
ENSMUSG00000004637	Wwox	WW domain-containing oxidoreductase	8.13	16.16	6.14	3.47	6.83	13.98	12.53	7.82	12.03	7.21
ENSMUSG00000004642	Slbp	stem-loop binding protein	313.27	440.02	525.85	506.12	449.15	401.22	428.46	362.58	402.91	387.75
ENSMUSG00000004651	Tyr	tyrosinase	0	0	0	0	0	0	0	0	0	0
ENSMUSG00000004654	Ghrhr	growth hormone releasing hormone receptor	0	0	0	0	0	0	0	0	0	0.03
ENSMUSG00000004655	Aqp1	aquaporin 1	0.41	0.47	0.25	0.07	0.12	0.12	0	0.11	0.12	0.14
ENSMUSG00000004661	Arid3b	AT rich interactive domain 3B (BRIGHT-like)	2.09	0.98	0.83	1.3	0.55	1.18	0.56	1.1	1.64	0.94
ENSMUSG00000004665	Cnn2	calponin 2	328.51	277.15	280.46	337.39	361.87	368.25	362.39	336.01	329.1	364.39
ENSMUSG00000004667	Polr2e	polymerase (RNA) II (DNA directed) polypeptide E	246.35	267.04	337	307.8	308.68	289.62	336.24	303.91	271.19	313.31
ENSMUSG00000004668	Abca13	ATP-binding cassette, sub-family A (ABC1), member 13	0	0	0	0	0	0	0	0	0	0
ENSMUSG00000004677	Myo9b	myosin IXb	32.04	53.4	35.97	51.69	41.08	53.29	51.04	50.29	49.28	45.94
ENSMUSG00000004698	Hdac9	histone deacetylase 9	0	0.02	0.02	0	0.03	0	0	0	0.01	0
ENSMUSG00000004707	Ly9	lymphocyte antigen 9	0	0	0	0	0	0	0	0	0	0
ENSMUSG00000004709	Cd244a	CD244 molecule A	0	0	0	0.02	0	0	0	0.03	0	0
ENSMUSG00000004730	Adgre1	adhesion G protein-coupled receptor E1	0	0	0	0	0	0	0	0	0	0
ENSMUSG00000004748	Mtfp1	mitochondrial fission process 1	1.53	1.54	1.04	0.8	1.7	1.59	1.25	2.13	1.5	1.27
ENSMUSG00000004768	Rab23	RAB23, member RAS oncogene family	16.49	20.39	24.44	17.71	19.06	18.64	10.45	19.46	20.09	17.97
ENSMUSG00000004771	Rab11a	RAB11A, member RAS oncogene family	355.55	253.24	248.63	239.19	277.27	238.62	271.92	283.64	326.97	296.82
ENSMUSG00000004788	Eif2b2	eukaryotic translation initiation factor 2B, subunit 2 beta	265.39	276.08	315.8	234.93	265.26	275.82	256.78	253.69	250.96	301.56
ENSMUSG00000004789	Dlst	dihydrolipoamide S-succinyltransferase (E2 component of 2-oxo-glutarate complex)	164.1	175.99	168.02	168.2	170.24	176.23	183.16	174.47	155.23	184
ENSMUSG00000004791	Pgf	placental growth factor	0.35	0.43	0.26	0.37	0.11	0.09	0.21	0.15	0.21	0.22
ENSMUSG00000004798	Ulk2	unc-51 like kinase 2	11.92	15.14	15.97	13.94	13.91	13.06	16.05	13.13	12.16	13.14
ENSMUSG00000004814	Ccl24	chemokine (C-C motif) ligand 24	0	0	0	0	0	0	0	0	0.07	0
ENSMUSG00000004815	Dgkq	diacylglycerol kinase, theta	8.88	14.29	14.96	15.43	15.94	10.93	15.61	15.7	11.41	15.02
ENSMUSG00000004821	Tmed11	transmembrane p24 trafficking protein 11	0	0	0	0	0	0	0	0.13	0	0
ENSMUSG00000004837	Grap	GRB2-related adaptor protein	5.82	0.15	0.28	0.53	0.2	0.29	0.1	0.37	1.18	0.09
ENSMUSG00000004842	Pou1f1	POU domain, class 1, transcription factor 1	0.04	0	0.1	0	0.09	0.04	0.05	0	0.08	0
ENSMUSG00000004843	Chmp2b	charged multivesicular body protein 2B	218.9	213.29	245.11	206.28	208.78	151.83	159.06	225.06	226.52	196.32
ENSMUSG00000004846	Plod3	procollagen-lysine, 2-oxoglutarate 5-dioxygenase 3	63.61	68.68	77.12	59.14	63.64	59.57	65.79	60.53	60.69	74.87
ENSMUSG00000004849	Ap1s1	adaptor protein complex AP-1, sigma 1	231.51	238.53	308.91	224.14	291.55	214.99	249.63	224.91	264.01	267.56
ENSMUSG00000004864	Mapk13	mitogen-activated protein kinase 13	167.47	162.33	191.38	168.81	148.21	257.27	166.4	146.8	172.24	142.36
ENSMUSG00000004865	Srpk1	serine/arginine-rich protein specific kinase 1	80.66	86.47	109.2	62.73	77.76	98.65	78.93	73.55	111.51	89.35
ENSMUSG00000004872	Pax3	paired box 3	0	0	0	0	0	0	0.02	0	0	0
ENSMUSG00000004880	Lbr	lamin B receptor	80.98	103.07	126.56	117.18	107.13	106.61	119.8	101.45	106.73	100.2
ENSMUSG00000004885	Crabp2	cellular retinoic acid binding protein II	229.66	180.89	121.35	146.57	156	146.54	154.61	208.15	210.69	180.47
ENSMUSG00000004891	Nes	nestin	29.74	26.31	25.2	31.27	31.23	30.28	31.93	37.53	30.14	24.34
ENSMUSG00000004892	Bcan	brevican	0	0	0	0.24	0	0	0	0	0	0
ENSMUSG00000004894	Hapln2	hyaluronan and proteoglycan link protein 2	0	0	0.27	0.08	0	0.03	0.15	0.06	0	0.03
ENSMUSG00000004895	Prcc	papillary renal cell carcinoma (translocation-associated)	24.26	19.89	19.71	28.7	25.12	19.09	22.62	25.46	21.19	23.39
ENSMUSG00000004896	Rrnad1	ribosomal RNA adenine dimethylase domain containing 1	28.67	25.15	27.62	33.59	24.91	23.69	33.26	35.39	33.73	28.2
ENSMUSG00000004897	Hdgf	heparin binding growth factor	693.01	543.31	529.08	680.6	685.99	564.25	708.29	763.98	699.59	710.93
ENSMUSG00000004902	Slc25a18	solute carrier family 25 (mitochondrial carrier), member 18	0	0	0	0	0	0.07	0.04	0	0	0
ENSMUSG00000004929	Thop1	thimet oligopeptidase 1	58.64	64.31	77.41	82.13	77.82	72.23	85.04	86.23	70.99	76.69
ENSMUSG00000004931	Apba3	amyloid beta (A4) precursor protein-binding, family A, member 3	109.4	104.33	105.52	135.1	128.64	103.23	128.42	118.72	100.67	122.41
ENSMUSG00000004933	Matk	megakaryocyte-associated tyrosine kinase	2.09	1.19	3.15	2.81	1.98	1.83	2.43	2.75	1.59	2.6
ENSMUSG00000004934	Pias4	protein inhibitor of activated STAT 4	55.6	43.73	60.37	65.08	64.12	47.68	63.19	57.46	52.97	56.05
ENSMUSG00000004936	Map2k1	mitogen-activated protein kinase kinase 1	64.49	58.22	57.99	56.03	49.22	65.45	54.37	51.61	57.64	57.89
ENSMUSG00000004937	Sgta	small glutamine-rich tetratricopeptide repeat (TPR)-containing, alpha	233.97	223.28	280.85	278.51	240.78	231.05	276.7	259.74	210.38	242.59
ENSMUSG00000004939	Nmrk2	nicotinamide riboside kinase 2	0	0	0	0	0	0	0	0	0	0
ENSMUSG00000004945	Tmem242	transmembrane protein 242	44.35	44.39	27.34	38.82	37.96	55.61	34.71	37.03	52.35	51.92
ENSMUSG00000004947	Dtx2	deltex 2, E3 ubiquitin ligase	21.67	26.54	31.82	24.66	26.12	22.67	24.53	23.38	23.17	21.08
ENSMUSG00000004948	Zp3	zona pellucida glycoprotein 3	0.06	0.13	0	0	0	0	0	0	0.15	0
ENSMUSG00000004951	Hspb1	heat shock protein 1	47.46	91.22	95.39	65.32	88.25	112.94	92.61	59.63	80.01	71.71
ENSMUSG00000004952	Rasa4	RAS p21 protein activator 4	2.72	2.49	4.02	2.89	2.34	4.52	3.42	3.29	2.17	2.85
ENSMUSG00000004961	Syt5	synaptotagmin V	0	0	0	0	0	0	0	0	0.35	0
ENSMUSG00000004980	Hnrnpa2b1	heterogeneous nuclear ribonucleoprotein A2/B1	928	1261.93	1435.88	1238.4	1319.96	1342.76	1334.6	1215.81	1254.37	1226.38
ENSMUSG00000004988	Fxyd4	FXYD domain-containing ion transport regulator 4	852.35	382.21	417.42	228.46	364.64	233.74	293.73	839.13	230.55	371.25
ENSMUSG00000004994	Ccdc130	coiled-coil domain containing 130	41.37	51.48	39.42	63.23	42.04	47.62	49.59	61.41	50.15	47.28
ENSMUSG00000004996	Mri1	methylthioribose-1-phosphate isomerase 1	34.99	56.08	40.98	44.48	51.84	51.52	43.7	47.85	44.59	48.58
ENSMUSG00000005034	Prkacb	protein kinase, cAMP dependent, catalytic, beta	55.54	42.69	51.17	53.33	57.09	47.71	45.54	56.67	59.03	54.86
ENSMUSG00000005043	Sgsh	N-sulfoglucosamine sulfohydrolase (sulfamidase)	10.12	14.41	11.36	9.79	11.86	11.82	9.94	11.37	12.58	10.55
ENSMUSG00000005045	Chd5	chromodomain helicase DNA binding protein 5	0.33	1.21	0.11	0.09	0.14	0.29	1.99	0.38	0.33	1.04
ENSMUSG00000005054	Cstb	cystatin B	559.96	589.79	842.85	642	806.94	561.35	690.06	636.26	730.66	754.25
ENSMUSG00000005057	Sh2b2	SH2B adaptor protein 2	3.89	6.03	2.48	1.74	1.92	3.49	5.27	3.62	3.91	3.82
ENSMUSG00000005069	Pex5	peroxisomal biogenesis factor 5	34.51	31.21	32.7	29.31	26.96	32.14	30.03	33.21	31.33	32.06
ENSMUSG00000005078	Jkamp	JNK1/MAPK8-associated membrane protein	86.26	91.06	69.9	87.33	74.67	88.98	85.93	75.77	68.14	74.91
ENSMUSG00000005087	Cd44	CD44 antigen	6.89	11.69	7.95	9.71	9.18	14.01	9.54	9.34	14.1	16.33
ENSMUSG00000005089	Slc1a2	solute carrier family 1 (glial high affinity glutamate transporter), member 2	0.01	0	0	0.01	0	0	0	0.08	0	0.07
ENSMUSG00000005102	Eif2ak4	eukaryotic translation initiation factor 2 alpha kinase 4	13.59	14.8	20	15.84	14.65	13.69	16.66	15.29	15.46	16.2
ENSMUSG00000005103	Wdr1	WD repeat domain 1	369.87	450.57	373.9	392.92	429.91	443.71	409.23	379.45	437.92	439.96
ENSMUSG00000005107	Slc2a9	solute carrier family 2 (facilitated glucose transporter), member 9	0.53	0.85	1.55	0.26	0.64	0.16	0.3	0.77	0.95	1.13
ENSMUSG00000005124	Ccn4	cellular communication network factor 4	0.85	0.26	0.93	0.35	0.18	0.12	0.1	0.15	0.26	0.11
ENSMUSG00000005125	Ndrg1	N-myc downstream regulated gene 1	455.66	252.06	252.74	310.15	253.86	378.52	262.27	354.06	286.57	303.66
ENSMUSG00000005131	4930550C14Rik	RIKEN cDNA 4930550C14 gene	0.05	0.06	0.26	0.12	0.22	0	0	0.48	0.18	0
ENSMUSG00000005142	Man2b1	mannosidase 2, alpha B1	31.56	56.69	30.49	49.32	38.83	53.95	48.95	48.09	46.9	51.68
ENSMUSG00000005148	Klf5	Kruppel-like factor 5	111.27	104.22	94.92	115.91	103.69	89.66	80.11	95.89	97.09	98.52
ENSMUSG00000005150	Wdr83	WD repeat domain containing 83	69.29	88.81	77.76	74.1	94.38	94.42	94.83	81.82	81.62	88.19
ENSMUSG00000005161	Prdx2	peroxiredoxin 2	385.41	529.93	371.07	379.26	432.85	505.69	516.93	393.12	471.38	494.31
ENSMUSG00000005198	Polr2a	polymerase (RNA) II (DNA directed) polypeptide A	29.22	32.69	29.45	48.52	29.55	25.32	34.09	39.58	31.51	30.54
ENSMUSG00000005202	Shbg	sex hormone binding globulin	0	0	0	0	0	0	0	0	0	0
ENSMUSG00000005204	Senp3	SUMO/sentrin specific peptidase 3	44.5	48.45	58.74	63.98	37.56	47.9	45.98	50.76	54.09	45.82
ENSMUSG00000005220	Corin	corin, serine peptidase	0	0	0.15	0	0	0	0	0	0.03	0
ENSMUSG00000005225	Plekha8	pleckstrin homology domain containing, family A (phosphoinositide binding specific) member 8	3.96	7.4	8.15	6.55	6.61	7.48	7.75	7.08	5.95	7.41
ENSMUSG00000005232	G6pc2	glucose-6-phosphatase, catalytic, 2	2.88	1.4	2.17	0.23	0.52	3.07	0.17	1.81	1.08	0.36
ENSMUSG00000005233	Spc25	SPC25, NDC80 kinetochore complex component, homolog (S. cerevisiae)	133.47	183.43	241.84	178.21	170.2	198.14	193.12	149.94	172.78	172.41
ENSMUSG00000005237	Dnah2	dynein, axonemal, heavy chain 2	0.72	0.35	0.04	0.42	0.83	0.05	0.45	0.32	0.98	0.06
ENSMUSG00000005251	Ripk4	receptor-interacting serine-threonine kinase 4	135.01	137.41	119.33	125.99	130.95	100.91	106.23	147.26	144.61	127.6
ENSMUSG00000005262	Ufd1	ubiquitin recognition factor in ER-associated degradation 1	112.45	114	134.95	122.65	104.48	88.27	100.41	122.17	113.02	110.92
ENSMUSG00000005267	Zfp287	zinc finger protein 287	0	0	0	0	0	0	0	0	0.02	0
ENSMUSG00000005268	Prlr	prolactin receptor	0	0	0	0.17	0.01	0.01	0	0	0.01	0.01
ENSMUSG00000005299	Letm1	leucine zipper-EF-hand containing transmembrane protein 1	79.95	99.54	81.97	75.69	102.32	78.83	86.75	77.28	95.27	107.83
ENSMUSG00000005312	Ubqln1	ubiquilin 1	173.15	180.71	208	194.81	186.95	185.18	196.63	189.76	188.27	185.35
ENSMUSG00000005320	Fgfr4	fibroblast growth factor receptor 4	0.02	0	0	0.02	0	0	0	0	0	0
ENSMUSG00000005338	Cadm3	cell adhesion molecule 3	0	0	0	0	0	0	0	0	0.01	0.03
ENSMUSG00000005339	Fcer1a	Fc receptor, IgE, high affinity I, alpha polypeptide	0	0	0	0	0	0	0	0	0	0
ENSMUSG00000005354	Txn2	thioredoxin 2	309.89	269.56	246.55	275.37	191.42	251.54	259.84	268.69	247.35	256.93
ENSMUSG00000005355	Casp14	caspase 14	3.36	2.5	3.65	6.76	2.27	0.24	2.15	1.86	9.55	2.7
ENSMUSG00000005357	Slc1a6	solute carrier family 1 (high affinity aspartate/glutamate transporter), member 6	0	0	0	0	0	0	0	0	0	0
ENSMUSG00000005360	Slc1a3	solute carrier family 1 (glial high affinity glutamate transporter), member 3	0	0	0	0.05	0	0.26	0	0	0	0
ENSMUSG00000005362	Crbn	cereblon	54.88	63.1	59.86	56.27	54.43	59.83	56.69	56.75	55.46	52.39
ENSMUSG00000005364	Il5ra	interleukin 5 receptor, alpha	0.03	0.03	0	0.07	0	0	0.04	0	0	0.13
ENSMUSG00000005370	Msh6	mutS homolog 6	130.98	155.66	162.48	133.12	132.65	187.51	150.34	149.85	170.39	153.01
ENSMUSG00000005371	Fbxo11	F-box protein 11	17.1	14.96	14.26	13.76	13.07	17.99	13.85	13.1	15.38	12
ENSMUSG00000005373	Mlxipl	MLX interacting protein-like	0	0.02	0.06	0	0	0.02	0	0	0.04	0
ENSMUSG00000005374	Tbl2	transducin (beta)-like 2	26.57	28.96	35.87	29.8	24.97	35.11	30.68	27.63	30.52	25.83
ENSMUSG00000005378	Bud23	BUD23, rRNA methyltransferase and ribosome maturation factor	123.41	151.98	200.22	129.88	146.74	133.56	153.42	130.33	148.41	155.31
ENSMUSG00000005397	Nid1	nidogen 1	0.33	0.01	0.58	0.15	0	0.3	0	0	0.18	0.01
ENSMUSG00000005410	Mcm5	minichromosome maintenance complex component 5	300.28	513.26	361.77	527.57	465.87	534.44	567	432.83	478.58	479.48
ENSMUSG00000005413	Hmox1	heme oxygenase 1	13.59	25.03	13.04	13.99	22.4	27.56	27.85	22.99	22.02	32.96
ENSMUSG00000005417	Mprip	myosin phosphatase Rho interacting protein	181.28	185.04	228.94	207.85	187.44	155.11	183.31	188.31	187.46	187.93
ENSMUSG00000005442	Cic	capicua transcriptional repressor	13.47	9.02	8.06	10.21	12.41	9.34	11.18	11.81	10.55	11.05
ENSMUSG00000005447	Pafah1b3	platelet-activating factor acetylhydrolase, isoform 1b, subunit 3	162.3	172.5	135.71	147.21	145.95	183.5	149.15	147.64	156.33	161.78
ENSMUSG00000005465	Il27ra	interleukin 27 receptor, alpha	0	0	0	0.07	0.25	0	0.03	0.05	0.03	0.03
ENSMUSG00000005469	Prkaca	protein kinase, cAMP dependent, catalytic, alpha	132.58	174.28	119.6	165.11	146.92	182.62	160.58	167.72	174.07	171.53
ENSMUSG00000005470	Asf1b	anti-silencing function 1B histone chaperone	125.38	216.05	164.23	212.94	200.29	232.7	226.93	193.81	195.15	205.96
ENSMUSG00000005474	Myl10	myosin, light chain 10, regulatory	0	0	0	0	0	0	0	0	0	0.49
ENSMUSG00000005481	Ddx39a	DEAD box helicase 39a	236.12	357.82	277.73	305.4	334.95	389.94	365.36	345.22	363.97	384.1
ENSMUSG00000005483	Dnajb1	DnaJ heat shock protein family (Hsp40) member B1	58.37	84.94	59.08	90.58	81.76	86.5	87.9	82.8	84.82	83.33
ENSMUSG00000005493	Msh4	mutS homolog 4	0.05	0	0	0	0.07	0.06	0.02	0.05	0.02	0.04
ENSMUSG00000005501	Usp40	ubiquitin specific peptidase 40	38.31	33.88	32.65	34.14	32.41	35.91	38.64	34.63	34.29	31.97
ENSMUSG00000005503	Evx1	even-skipped homeobox 1	0	0.09	0	0.02	0	0	0	0	0	0
ENSMUSG00000005505	Kbtbd4	kelch repeat and BTB (POZ) domain containing 4	63.79	67.16	62.35	59.86	59.43	64.36	70	64.51	58.35	59.89
ENSMUSG00000005506	Celf1	CUGBP, Elav-like family member 1	84.52	86.32	76.93	94.58	85.15	87.9	94.24	91.24	83.61	86.44
ENSMUSG00000005510	Ndufs3	NADH:ubiquinone oxidoreductase core subunit S3	137.39	143.88	150.2	132.89	135.36	137.81	143.41	144.5	132.61	155.46
ENSMUSG00000005514	Por	cytochrome p450 oxidoreductase	474.5	405	548.68	374.35	422.99	302.27	311.59	379.4	389.72	370.48
ENSMUSG00000005533	Igf1r	insulin-like growth factor I receptor	17.79	12.45	17.43	14.88	15.84	15.07	15.67	13.76	18.35	12.49
ENSMUSG00000005534	Insr	insulin receptor	19.89	13.85	13.57	14.51	14.02	12.74	18.76	17.12	15.18	15.56
ENSMUSG00000005540	Fcer2a	Fc receptor, IgE, low affinity II, alpha polypeptide	0.34	0.08	0.1	0	0.14	0.18	0.23	0.2	0.24	0.08
ENSMUSG00000005547	Cyp2a5	cytochrome P450, family 2, subfamily a, polypeptide 5	0	0	0	0	0	0	0	0	0	0
ENSMUSG00000005553	Atp4a	ATPase, H+/K+ exchanging, gastric, alpha polypeptide	0.85	0.24	0.49	3.32	1.25	1.1	0.65	0.98	1.18	0.51
ENSMUSG00000005566	Trim28	tripartite motif-containing 28	252.41	283.5	304.07	273.73	245.76	297.63	293.94	278.51	282.63	255.97
ENSMUSG00000005575	Ube2m	ubiquitin-conjugating enzyme E2M	200.79	226.99	188.29	218.62	213.48	164.42	170.2	214.4	229.52	229.32
ENSMUSG00000005580	Adcy9	adenylate cyclase 9	0.66	1.37	2.56	1.73	2.01	0.84	0.89	1.18	1.6	1.13
ENSMUSG00000005583	Mef2c	myocyte enhancer factor 2C	0	0	0	0	0	0.01	0	0	0	0.14
ENSMUSG00000005609	Ctr9	CTR9 homolog, Paf1/RNA polymerase II complex component	46.08	48.84	57.5	53.83	50.83	52.76	51.3	47.45	47.12	52.42
ENSMUSG00000005610	Eif4g2	eukaryotic translation initiation factor 4, gamma 2	514.8	563.94	544.69	530.61	545.75	533.42	575.64	565.11	572.94	569.59
ENSMUSG00000005611	Irag1	inositol 1,4,5-triphosphate receptor associated 1	0	0.03	0	0.01	0	0	0	0.06	0.04	0.05
ENSMUSG00000005615	Pcyt1a	phosphate cytidylyltransferase 1, choline, alpha isoform	54.67	42.37	54.42	49.73	45.3	40.88	39.37	48.84	44.98	46.24
ENSMUSG00000005621	Zfp592	zinc finger protein 592	17.98	17.13	15.72	16.54	18.2	17.34	20.09	18.69	16.66	16.1
ENSMUSG00000005625	Psmd4	proteasome (prosome, macropain) 26S subunit, non-ATPase, 4	430.03	330.76	330.06	405.02	417.66	366.13	476.21	417.77	415.81	436.42
ENSMUSG00000005628	Tmod4	tropomodulin 4	2.09	1.84	1	1.46	1.18	0.36	1.19	1.07	1.14	0.86
ENSMUSG00000005640	Insrr	insulin receptor-related receptor	0	0	0	0	0	0	0	0	0	0
ENSMUSG00000005649	Cabp5	calcium binding protein 5	0	0	0	0	0.05	0	0	0	0.05	0
ENSMUSG00000005656	Snx6	sorting nexin 6	275.1	271	321.9	301.34	264.65	283.29	281.83	283.51	244.53	270.33
ENSMUSG00000005667	Mthfd2	methylenetetrahydrofolate dehydrogenase (NAD+ dependent), methenyltetrahydrofolate cyclohydrolase	123.31	145.62	169.88	127.84	150.29	134.42	164.41	154.44	145.94	163.65
ENSMUSG00000005672	Kit	KIT proto-oncogene receptor tyrosine kinase	0	0	0	0	0	0	0	0	0	0
ENSMUSG00000005674	Tomm40l	translocase of outer mitochondrial membrane 40-like	30.63	31.6	27.62	30.55	35.63	31.28	30.54	32.33	34.61	30.52
ENSMUSG00000005677	Nr1i3	nuclear receptor subfamily 1, group I, member 3	0.59	0.66	0.88	0.62	0.44	0.84	0.81	0.72	0.7	0.62
ENSMUSG00000005681	Apoa2	apolipoprotein A-II	0	0	0	0	0	0	0	0	0	0
ENSMUSG00000005682	Pan2	PAN2 poly(A) specific ribonuclease subunit	27.3	31.85	48.41	41.84	35.72	32.1	42.64	35.17	30.44	33.06
ENSMUSG00000005683	Cs	citrate synthase	207.68	221.29	303.11	281.72	264.19	228.57	277.92	248.68	229.41	263.3
ENSMUSG00000005686	Ampd3	adenosine monophosphate deaminase 3	25.98	29.24	16.73	23.35	18.41	26.64	19.94	19.6	23	19.76
ENSMUSG00000005687	Bcas2	BCAS2 pre-mRNA processing factor	201.31	157.92	203.4	206.87	208.35	152.19	204.88	201.93	210.22	206.2
ENSMUSG00000005696	Sh2d1a	SH2 domain containing 1A	0	0	0	0	0	0	0	0	0	0
ENSMUSG00000005698	Ctcf	CCCTC-binding factor	107.48	120.08	128.87	121.29	120.18	119.94	129.57	125.03	126.17	125.32
ENSMUSG00000005699	Pard6a	par-6 family cell polarity regulator alpha	27.26	37.22	26.12	34.02	40.75	39.72	35.31	35.41	33.04	36.43
ENSMUSG00000005705	Agrp	agouti related neuropeptide	2.12	4.33	1.66	2.03	2.2	4.48	3.07	3.98	2.39	3.13
ENSMUSG00000005716	Pvalb	parvalbumin	0	0	0	0	0	0	0	0	0	0
ENSMUSG00000005718	Tfap4	transcription factor AP4	2.99	4.1	4.89	4.78	4.89	3.21	3.38	4.45	4.26	2.72
ENSMUSG00000005732	Ranbp1	RAN binding protein 1	773.68	915.35	1153.7	906.91	980.55	747.95	735.47	883.2	984.28	958.33
ENSMUSG00000005763	Cd247	CD247 antigen	0.35	0.13	0	0.05	0	0.1	0.12	0.52	0	0.24
ENSMUSG00000005774	Rfx5	regulatory factor X, 5 (influences HLA class II expression)	10.8	11.27	9.57	11.08	10.07	10.71	13.37	10.24	13.84	10.85
ENSMUSG00000005779	Psmb4	proteasome (prosome, macropain) subunit, beta type 4	420.46	344.77	325.9	413.15	421.1	351.36	431.58	409.13	433.79	453.24
ENSMUSG00000005800	Mmp8	matrix metallopeptidase 8	0	0	0	0	0	0	0	0	0.03	0
ENSMUSG00000005802	Slc30a4	solute carrier family 30 (zinc transporter), member 4	19.11	23.01	19.23	18.76	20.39	22.27	25.69	21.97	21.89	23.57
ENSMUSG00000005803	Sqor	sulfide quinone oxidoreductase	129.75	142.2	140.97	112.24	139.8	144.74	173.9	158.92	159.45	158.41
ENSMUSG00000005804	Bloc1s6	biogenesis of lysosomal organelles complex-1, subunit 6, pallidin	51.42	56.26	39.04	46.26	45.7	49.25	40.42	46.15	47.35	43.31
ENSMUSG00000005813	Metap1	methionyl aminopeptidase 1	86.98	62.93	64.84	77	73.35	57.92	57.53	72.31	72.95	77.41
ENSMUSG00000005823	Gpr108	G protein-coupled receptor 108	113.87	96.36	109.42	96.57	86.23	110.61	92.56	95.66	90.35	93.66
ENSMUSG00000005824	Tnfsf14	tumor necrosis factor (ligand) superfamily, member 14	0	0	0	0	0	0	0	0	0	0
ENSMUSG00000005836	Gata6	GATA binding protein 6	0.09	0.07	0	0.12	0	0.04	0.02	0.02	0.14	0
ENSMUSG00000005846	Rsl1d1	ribosomal L1 domain containing 1	205.31	250.07	293.53	254.96	266.64	195.39	210.52	252.15	262.93	250.23
ENSMUSG00000005864	Cnga2	cyclic nucleotide gated channel alpha 2	0.05	0	0	0	0	0	0	0	0	0
ENSMUSG00000005871	Apc	APC, WNT signaling pathway regulator	26.56	28.83	27.27	19.66	28.84	23.99	28.6	26.25	21.25	24.29
ENSMUSG00000005873	Reep5	receptor accessory protein 5	142.64	165.05	110.96	129.84	154.72	176.07	163.44	136.07	170.13	158.28
ENSMUSG00000005881	Ergic3	ERGIC and golgi 3	514.73	485.12	459.24	447.78	456.8	503.77	487.79	468.75	487.87	462.37
ENSMUSG00000005882	Uqcc1	ubiquinol-cytochrome c reductase complex assembly factor 1	136.03	137.19	155.62	128.8	124.65	127.03	127.37	127.68	132.16	130.47
ENSMUSG00000005883	Spo11	SPO11 initiator of meiotic double stranded breaks	0.89	0.66	0.82	1.09	0.86	0.81	1.7	1.32	1.37	1.76
ENSMUSG00000005886	Ncoa2	nuclear receptor coactivator 2	31.57	23.56	30.99	24.53	23.16	21.79	15.7	28.02	24.76	24.05
ENSMUSG00000005891	Prl4a1	prolactin family 4, subfamily a, member 1	0	0	0	0	0	0	0	0	0	0
ENSMUSG00000005892	Trh	thyrotropin releasing hormone	0	0	0	0	0	0	0	0	0.12	0
ENSMUSG00000005893	Nr2c2	nuclear receptor subfamily 2, group C, member 2	23.13	22.43	22.84	19.9	20.12	22.08	24.34	21.94	20.35	20.53
ENSMUSG00000005897	Nr2c1	nuclear receptor subfamily 2, group C, member 1	39.91	35.49	57.71	46.79	46.1	29.38	38.23	44.84	37.04	34.18
ENSMUSG00000005899	Smpd4	sphingomyelin phosphodiesterase 4	56.32	69.64	70.93	69.44	59.14	61.4	58.67	69	67.85	65.44
ENSMUSG00000005907	Pex1	peroxisomal biogenesis factor 1	19.02	13.87	20.45	14.27	17.06	15.64	15.98	14.28	14.21	15.08
ENSMUSG00000005917	Otx1	orthodenticle homeobox 1	19.17	15.72	17.58	13.51	14.13	12.15	15.52	19.4	16.64	12.45
ENSMUSG00000005936	Kctd20	potassium channel tetramerisation domain containing 20	77.67	73.75	93.35	75.78	71.2	101.47	73.22	82.87	71.52	70.08
ENSMUSG00000005947	Itgae	integrin alpha E, epithelial-associated	0.4	0.16	0.38	0.62	0.16	0.35	0.27	0.42	0.25	0.2
ENSMUSG00000005949	Ctns	cystinosis, nephropathic	23.31	20.5	18.35	21.04	18.54	18.8	18.88	19.48	17.57	20.25
ENSMUSG00000005950	P2rx5	purinergic receptor P2X, ligand-gated ion channel, 5	0.18	0.1	0.09	0.03	0.19	0.11	0.03	0.03	0	0.03
ENSMUSG00000005951	Shpk	sedoheptulokinase	6.6	5.84	5.3	7.73	4.45	4.84	5.7	5.89	3.54	4.91
ENSMUSG00000005952	Trpv1	transient receptor potential cation channel, subfamily V, member 1	0	0	0	0	0	0	0	0	0.03	0
ENSMUSG00000005958	Ephb3	Eph receptor B3	33.8	37.56	26.58	32.78	35.56	42.75	29.52	36.6	33.75	34.03
ENSMUSG00000005968	Tuft1	tuftelin 1	69.85	52.39	72.67	61.28	66.6	43.51	71.18	76.81	61.65	63.9
ENSMUSG00000005973	Rcn1	reticulocalbin 1	9.2	9.04	10.76	9.26	9.62	7.92	8.47	8.44	8.62	7.68
ENSMUSG00000005980	Dnase1	deoxyribonuclease I	9.31	11.46	10.78	13.42	10.53	9.57	9.69	10.75	9.07	10.01
ENSMUSG00000005981	Trap1	TNF receptor-associated protein 1	132.77	178.83	180.59	140.62	143.62	144.97	129.55	149.51	172.72	159.93
ENSMUSG00000005982	Naa60	N(alpha)-acetyltransferase 60, NatF catalytic subunit	76.43	79.52	79.78	78.54	71.67	61.96	62.01	80.95	78.71	80.33
ENSMUSG00000005983	1700037C18Rik	RIKEN cDNA 1700037C18 gene	27.25	25.51	12.23	21.13	25.15	13.02	18.34	23.38	27.98	25.69
ENSMUSG00000005986	Ankrd13d	ankyrin repeat domain 13 family, member D	16.61	12.13	13.75	13.39	9.31	12.36	11.38	12.39	14.71	10.07
ENSMUSG00000005994	Tyrp1	tyrosinase-related protein 1	0	0	0	0	0	0	0	0	0	0
ENSMUSG00000006005	Tpr	translocated promoter region, nuclear basket protein	107.18	105.32	115.91	128.41	110.19	130.89	114.52	116.8	120.07	100.96
ENSMUSG00000006007	Pdc	phosducin	0	0	0	0	0	0	0	0	0	0
ENSMUSG00000006010	Odr4	odr4 GPCR localization factor homolog	39.18	38.92	37.87	41.85	45.18	47.27	48.44	45.67	45.72	41.19
ENSMUSG00000006014	Prg4	proteoglycan 4 (megakaryocyte stimulating factor, articular superficial zone protein)	0.25	0.37	0.24	0.3	0.54	0.19	0.22	0.04	0.22	0.3
ENSMUSG00000006019	Dhx34	DEAH (Asp-Glu-Ala-His) box polypeptide 34	16.37	17.62	15.22	16	18.19	18.92	16.62	19.87	18.89	16.14
ENSMUSG00000006021	Kptn	kaptin	29.16	29.46	30.97	22.36	25.27	34.46	31.24	31.15	33.72	29.49
ENSMUSG00000006024	Napa	N-ethylmaleimide sensitive fusion protein attachment protein alpha	157.35	136.9	128.04	132.25	115.87	144.36	129.61	141.66	129.07	126.7
ENSMUSG00000006050	Sra1	steroid receptor RNA activator 1	186.14	194.62	184.27	171.45	172.32	168.54	179.71	152.75	173.21	171.46
ENSMUSG00000006056	Calcoco2	calcium binding and coiled-coil domain 2	0.09	0.1	0	0.04	0.24	0.08	0	0	0	0
ENSMUSG00000006057	Atp5g1	ATP synthase, H+ transporting, mitochondrial F0 complex, subunit C1 (subunit 9)	333.78	317.53	347.49	382.77	367.78	355.5	351.56	340.11	367.5	379.14
ENSMUSG00000006058	Snf8	SNF8, ESCRT-II complex subunit, homolog (S. cerevisiae)	140.21	149.22	142.13	144.87	141.02	151.47	158.45	152.99	143.76	150.28
ENSMUSG00000006095	Tbcb	tubulin folding cofactor B	163.96	170.89	186.96	168.28	170.91	197.22	198.58	170.48	173.44	184.07
ENSMUSG00000006127	Inpp5k	inositol polyphosphate 5-phosphatase K	59.36	69.39	55.86	74.15	59.39	67.48	67.48	59.52	60.52	61.08
ENSMUSG00000006134	Crkl	v-crk avian sarcoma virus CT10 oncogene homolog-like	58.33	54.02	66.26	59.63	54.64	46.46	42.27	58.07	58.32	56.31
ENSMUSG00000006143	Upk3bl	uroplakin 3B-like	111.04	110.23	215.72	146.82	147.77	103.3	127.32	121.99	157.15	95.97
ENSMUSG00000006154	Eps8l1	EPS8-like 1	35.81	30	28.48	31.96	25.95	26.98	23.92	33.77	29.18	31.04
ENSMUSG00000006169	Clint1	clathrin interactor 1	120.03	91.92	82.6	112.09	88.61	74.12	77.97	101.76	101.8	84.89
ENSMUSG00000006179	Prss16	protease, serine 16 (thymus)	25.89	19.59	27.98	26.33	21.94	28.2	25.62	21.31	18.62	23.01
ENSMUSG00000006191	Cdkal1	CDK5 regulatory subunit associated protein 1-like 1	29.04	33.77	37.21	34.8	32.44	40.08	35.52	37.82	34.72	32
ENSMUSG00000006200	Rhox6	reproductive homeobox 6	0	0	0	0	0	0	0	0	0	0
ENSMUSG00000006204	Cdcp3	CUB domain containing protein 3	0	0	0	0	0	0	0	0	0	0
ENSMUSG00000006205	Htra1	HtrA serine peptidase 1	26.89	17.69	32.12	18.69	31.97	15.07	18.75	17.68	12.48	27.01
ENSMUSG00000006215	Zbtb17	zinc finger and BTB domain containing 17	35.1	29.18	28.89	25.82	30.01	29.52	32.55	26.86	28.13	28.14
ENSMUSG00000006216	Clcnkb	chloride channel, voltage-sensitive Kb	0.36	0.48	0	0.46	0.65	1.84	0.86	0.09	0.09	0.16
ENSMUSG00000006218	Fam131c	family with sequence similarity 131, member C	11.19	10.55	10.01	10.15	11.22	7.38	10.69	9.13	7.22	5.1
ENSMUSG00000006219	Fblim1	filamin binding LIM protein 1	40.25	40.78	29.13	31.82	31.92	45.84	33.72	29.51	46.6	35.82
ENSMUSG00000006221	Hspb7	heat shock protein family, member 7 (cardiovascular)	0	0.06	0	0.05	0.03	0.07	0.03	0	0	0.03
ENSMUSG00000006235	Epor	erythropoietin receptor	75.06	85.71	51.25	45.04	57.82	73.61	54.49	68.42	69.46	60.66
ENSMUSG00000006241	Ccdc159	coiled-coil domain containing 159	9.88	8.08	8.37	5.72	4.98	9.59	6.35	9	6.48	7.75
ENSMUSG00000006262	Mob1b	MOB kinase activator 1B	13.76	15.9	14.09	15.85	16.31	13.34	15.3	14.62	17.29	12.92
ENSMUSG00000006269	Atp6v1b1	ATPase, H+ transporting, lysosomal V1 subunit B1	20.3	30.94	14.42	35.39	19.93	25.67	15.27	25.08	25.08	21.38
ENSMUSG00000006270	Vax1	ventral anterior homeobox 1	0	0	0	0	0	0	0	0	0	0
ENSMUSG00000006273	Atp6v1b2	ATPase, H+ transporting, lysosomal V1 subunit B2	101.08	130.09	94.38	125.42	118.67	147.66	128.86	124.94	130.97	131.92
ENSMUSG00000006276	Eps15l1	epidermal growth factor receptor pathway substrate 15-like 1	55.4	68.08	60.96	62.99	59.79	66.94	69.16	65.71	64.57	62.25
ENSMUSG00000006281	Tep1	telomerase associated protein 1	19.73	21.76	15.38	17.49	13.13	18.42	21.19	20.61	15.56	20.5
ENSMUSG00000006288	Ttc5	tetratricopeptide repeat domain 5	92.69	122.28	101.66	115.82	112.08	125.77	122.85	103.89	95.19	108.23
ENSMUSG00000006289	Osgep	O-sialoglycoprotein endopeptidase	112.85	166.14	135.87	151.19	140.41	162.65	160.95	135.15	127.78	160.2
ENSMUSG00000006299	Aamp	angio-associated migratory protein	297.96	289.82	258.72	318.31	273.63	287.19	292.52	314.93	285.22	285.96
ENSMUSG00000006301	Tmbim1	transmembrane BAX inhibitor motif containing 1	79.33	82.56	55.7	83.62	71.61	73.44	70.15	76.52	72.76	78.9
ENSMUSG00000006304	Arpc2	actin related protein 2/3 complex, subunit 2	631.44	715.13	689.47	652.27	613.89	694.4	604.68	644.16	728.67	678.49
ENSMUSG00000006307	Kmt2b	lysine (K)-specific methyltransferase 2B	6.25	4.92	6.08	5.63	7.35	5.66	6.36	7.37	5.33	5.64
ENSMUSG00000006310	Zbtb32	zinc finger and BTB domain containing 32	8.95	9.74	9.01	8.92	9.47	8.35	5.99	7.14	8.89	6.41
ENSMUSG00000006311	Etv2	ets variant 2	0	0	0	0	0	0	0	0	0	0
ENSMUSG00000006313	Upk1a	uroplakin 1A	383.91	444.03	352.83	207.87	321.61	590.35	391.73	422.27	296.87	437.44
ENSMUSG00000006315	Tmem147	transmembrane protein 147	207.36	214.91	200.75	212.94	184.39	178.82	202.08	210.31	228.73	210.81
ENSMUSG00000006333	Rps9	ribosomal protein S9	561.17	568.82	550.3	545.43	643.39	620.24	654.3	673.28	641.77	625.96
ENSMUSG00000006335	Tfpt	TCF3 (E2A) fusion partner	20.49	20.48	29.46	19.99	24.31	19.85	21.95	19.23	21.11	21.05
ENSMUSG00000006342	Susd2	sushi domain containing 2	0.14	0.05	0.06	0.06	0.15	0.06	0.16	0.07	0.26	0.14
ENSMUSG00000006344	Ggt5	gamma-glutamyltransferase 5	0	0	0	0	0	0.03	0.02	0	0.05	0.02
ENSMUSG00000006345	Ggt1	gamma-glutamyltransferase 1	60.74	22.27	25.33	16.85	17.82	24.01	17.46	14.84	28.01	22.9
ENSMUSG00000006356	Crip2	cysteine rich protein 2	1479.7	1554.58	1165.77	1232.67	1402.61	1487.12	1463.43	1131.23	1419.75	1419.92
ENSMUSG00000006360	Crip1	cysteine-rich protein 1 (intestinal)	376.53	383.59	304.19	449.9	463.79	407.76	463.83	435.54	520.95	397.6
ENSMUSG00000006362	Cbfa2t3	CBFA2/RUNX1 translocation partner 3	4.31	2.13	4.06	2.92	4.13	3.57	2.38	3.38	3.05	3.07
ENSMUSG00000006369	Fbln1	fibulin 1	0.02	0	0	0	0	0.03	0	0	0	0
ENSMUSG00000006373	Pgrmc1	progesterone receptor membrane component 1	215.56	209.61	249.83	202.2	192.79	207.15	216.93	200.38	188.76	201.45
ENSMUSG00000006378	Gcat	glycine C-acetyltransferase (2-amino-3-ketobutyrate-coenzyme A ligase)	101.76	104.58	118.48	143.61	77.49	137.67	111.3	115.39	135.72	113.97
ENSMUSG00000006386	Tek	TEK receptor tyrosine kinase	0	0	0	0	0	0.02	0	0	0	0
ENSMUSG00000006389	Mpl	myeloproliferative leukemia virus oncogene	0	0	0	0	0	0.03	0	0	0.04	0
ENSMUSG00000006390	Elovl1	elongation of very long chain fatty acids (FEN1/Elo2, SUR4/Elo3, yeast)-like 1	126.64	131.82	103.18	130.99	121.86	143.29	124.22	124.43	121.4	123.09
ENSMUSG00000006392	Med8	mediator complex subunit 8	62.34	64.99	71.28	57.56	62.22	66.88	64.58	66.07	65.71	69.88
ENSMUSG00000006395	Hyi	hydroxypyruvate isomerase (putative)	1.62	1.33	0.58	1.84	1.75	2.93	2.69	1.19	2.06	1.37
ENSMUSG00000006398	Cdc20	cell division cycle 20	148.06	178.24	174.53	211.16	189.64	189.27	226.24	180.11	191.3	192.77
ENSMUSG00000006403	Adamts4	a disintegrin-like and metallopeptidase (reprolysin type) with thrombospondin type 1 motif, 4	0.06	0.07	0.09	0.05	0.02	0.03	0.1	0.06	0.05	0.02
ENSMUSG00000006411	Nectin4	nectin cell adhesion molecule 4	28.08	28.62	18.96	26.32	26.85	31.05	28.95	28.39	26.4	26.37
ENSMUSG00000006412	Pfdn2	prefoldin 2	96.39	87.26	72.09	103.63	105.84	96.41	99.72	87	109.54	86.22
ENSMUSG00000006418	Rnf114	ring finger protein 114	212.95	202.65	196.48	159.75	177.45	201.22	214.61	204.25	192.48	181.48
ENSMUSG00000006423	Steep1	STING1 ER exit protein 1	24.89	27.86	30.22	28.92	25.28	27.56	26.59	26.35	26.39	25.4
ENSMUSG00000006435	Neurl1a	neuralized E3 ubiquitin protein ligase 1A	0.07	0.29	0.32	0.07	0.23	0.08	0.06	0.25	0.3	0.05
ENSMUSG00000006442	Srm	spermidine synthase	80.5	104.87	106.58	103.36	97.1	111.96	106.46	57.01	110.39	107.4
ENSMUSG00000006445	Epha2	Eph receptor A2	12.25	11.47	14.73	12.54	14.78	11.41	14.78	15.27	14.87	15.36
ENSMUSG00000006456	Rbm14	RNA binding motif protein 14	73.5	81.25	73.49	85.1	83.05	91.95	82.81	82.21	79.2	79.64
ENSMUSG00000006457	Actn3	actinin alpha 3	0	0.26	0.22	0.04	0.05	0.16	0.44	0.12	0.14	0.4
ENSMUSG00000006462	A530013C23Rik	RIKEN cDNA A530013C23 gene	0.24	0.06	0.08	0.1	0.25	0.17	0	0.14	0.06	0.09
ENSMUSG00000006463	Zdhhc24	zinc finger, DHHC domain containing 24	21.98	23.83	19.99	25.64	17.14	24.38	24	24.58	22.34	20.74
ENSMUSG00000006464	Bbs1	Bardet-Biedl syndrome 1 (human)	13.93	14.23	15.39	15.25	13.56	13.93	15.97	16	15.45	11.38
ENSMUSG00000006469	Slc34a3	solute carrier family 34 (sodium phosphate), member 3	0	0	0	0.03	0.04	0	0	0	0	0
ENSMUSG00000006471	Ndor1	NADPH dependent diflavin oxidoreductase 1	42.85	57.48	44.89	48.22	46.25	56.07	55.8	54.98	45.97	47.02
ENSMUSG00000006476	Nsmf	NMDA receptor synaptonuclear signaling and neuronal migration factor	122.27	115.69	113.88	122.43	110.29	108.4	136.73	134.12	121.2	101.98
ENSMUSG00000006488	Prl7a1	prolactin family 7, subfamily a, member 1	0	0	0.31	0	0	0	0	0	0	0
ENSMUSG00000006490	Prl8a9	prolactin family8, subfamily a, member 9	0	0	0	0	0	0	0	0.09	0	0
ENSMUSG00000006494	Pdk1	pyruvate dehydrogenase kinase, isoenzyme 1	99.85	90.02	79.95	110.52	76.37	135.98	94.67	95.5	97.29	80.5
ENSMUSG00000006498	Ptbp1	polypyrimidine tract binding protein 1	248.39	285.43	369.29	305.43	287.07	319.21	306.67	297.43	275.53	287.56
ENSMUSG00000006517	Mvd	mevalonate (diphospho) decarboxylase	28.14	41.84	33.06	43.51	45.89	50.11	39.1	46.93	45.98	56.18
ENSMUSG00000006519	Cyba	cytochrome b-245, alpha polypeptide	146.44	129.23	76.63	187.26	145.44	142.63	131.19	102.31	146.78	135.63
ENSMUSG00000006522	Itih3	inter-alpha trypsin inhibitor, heavy chain 3	0	0	0.11	0.22	0	0	0	0	0	0
ENSMUSG00000006526	Stimate	STIM activating enhancer	15.35	22	15.69	26.4	23.72	28.61	26.53	21.47	22.53	27.87
ENSMUSG00000006527	Sfmbt1	Scm-like with four mbt domains 1	10.1	16.35	13.3	16.81	14.07	11.95	20.29	14.48	12.81	15.9
ENSMUSG00000006529	Itih1	inter-alpha trypsin inhibitor, heavy chain 1	0	0	0	0	0	0	0	0	0	0.02
ENSMUSG00000006538	Ihh	Indian hedgehog	0.12	0	0.09	0.03	0.06	0.08	0.06	0.12	0.06	0.09
ENSMUSG00000006542	Prkag3	protein kinase, AMP-activated, gamma 3 non-catalytic subunit	0.05	0.16	0.15	0.13	0.05	0	0.03	0	0.05	0.05
ENSMUSG00000006546	Cryba2	crystallin, beta A2	0.43	0	0.47	0.17	0.54	0	0.33	0	0.15	0
ENSMUSG00000006567	Atp7b	ATPase, Cu++ transporting, beta polypeptide	0.07	0.27	0.09	0.06	0.02	0.18	0.14	0.17	0.08	0.02
ENSMUSG00000006570	Defb2	defensin beta 2	0	0	0	0	0	0	0	0	0	0
ENSMUSG00000006574	Slc4a1	solute carrier family 4 (anion exchanger), member 1	0.06	0.03	0	0.01	0	0	0	0.05	0	0.02
ENSMUSG00000006575	Rundc3a	RUN domain containing 3A	0.32	0.57	0.36	0.75	0.87	0.77	0.68	0.68	0.52	0.45
ENSMUSG00000006576	Slc4a3	solute carrier family 4 (anion exchanger), member 3	4.8	7.63	9.11	9.89	5.03	8.93	6.21	9.18	6.57	4.1
ENSMUSG00000006585	Cdt1	chromatin licensing and DNA replication factor 1	130.24	163.16	143.65	226.84	168.84	175.85	179.06	173.69	159.15	153.47
ENSMUSG00000006586	Runx1t1	RUNX1 translocation partner 1	0	0	0	0	0	0	0	0	0	0
ENSMUSG00000006587	Snai3	snail family zinc finger 3	1.86	3.04	1.88	3.91	4.51	3.97	3.76	3.21	4.33	4.57
ENSMUSG00000006589	Aprt	adenine phosphoribosyl transferase	704.13	609.57	456.29	793.11	787.98	718.74	767.15	713.65	725.18	752.21
ENSMUSG00000006599	Gtf2h1	general transcription factor II H, polypeptide 1	33.44	34.71	39.75	28.53	31.54	33.46	32.08	31.76	33.73	34.07
ENSMUSG00000006611	Hfe	homeostatic iron regulator	3.12	6.02	2.83	5.45	7.32	3.71	8.64	6.22	4.66	8.27
ENSMUSG00000006638	Abhd1	abhydrolase domain containing 1	3.99	6.53	10.51	5.68	5.66	7.47	6.12	5.96	6.06	6.02
ENSMUSG00000006641	Slc5a6	solute carrier family 5 (sodium-dependent vitamin transporter), member 6	10.86	15.73	14.37	10.26	13.28	15.65	13.13	12.88	11.22	11.97
ENSMUSG00000006642	Tcf23	transcription factor 23	0	0	0	0	0	0.02	0	0	0	0
ENSMUSG00000006649	Nphs1	nephrosis 1, nephrin	0	0	0	0	0	0	0	0	0	0
ENSMUSG00000006651	Aplp1	amyloid beta (A4) precursor-like protein 1	0	0	0	0	0	0	0	0	0.03	0
ENSMUSG00000006673	Qrich1	glutamine-rich 1	41.29	42.22	43.62	37.06	38.23	42.88	42.91	44.62	39.45	38.2
ENSMUSG00000006675	P4htm	prolyl 4-hydroxylase, transmembrane (endoplasmic reticulum)	2.4	8.03	5.67	3.06	5.36	10.16	10.29	8.86	6.64	5.58
ENSMUSG00000006676	Usp19	ubiquitin specific peptidase 19	107.2	96.63	99.45	95.89	91.07	90.24	99.89	100.35	90.89	93.15
ENSMUSG00000006678	Pola1	polymerase (DNA directed), alpha 1	22.14	24.98	34.1	26.31	24.34	28.53	34.27	23.02	22.76	21.79
ENSMUSG00000006699	Cdc42	cell division cycle 42	395.78	425.8	382.78	414.28	422.67	409.34	372.38	401.03	403.95	395.7
ENSMUSG00000006705	Pknox1	Pbx/knotted 1 homeobox	46.56	48.16	55.02	46.17	40.93	55.18	48.54	44.99	45.35	42.02
ENSMUSG00000006711	D130043K22Rik	RIKEN cDNA D130043K22 gene	0.13	0.55	0.36	0.42	0.21	0.13	0.18	0.22	0.24	0.61
ENSMUSG00000006715	Gmnn	geminin	162.41	155.15	217.24	174.38	160.05	187.04	190.54	159.13	182.93	176.83
ENSMUSG00000006717	Acot13	acyl-CoA thioesterase 13	135.31	121.03	122.79	113.29	121.24	97.97	123.12	103.63	119.59	122.78
ENSMUSG00000006720	Zfp184	zinc finger protein 184 (Kruppel-like)	11.38	10.24	11.94	8.36	9.36	10.55	11.39	9.16	11.98	11.04
ENSMUSG00000006724	Cyp27b1	cytochrome P450, family 27, subfamily b, polypeptide 1	1.28	1.06	0.46	0.52	0.87	0.61	0.69	0.68	0.5	0.66
ENSMUSG00000006728	Cdk4	cyclin-dependent kinase 4	993.37	1150.71	1371.87	1207.39	1298.52	1071.58	1341.72	1163.15	1034.62	1187.36
ENSMUSG00000006731	B4galnt1	beta-1,4-N-acetyl-galactosaminyl transferase 1	140.29	151.21	155.81	161.62	173.23	130.52	157.68	167.51	138.33	155.52
ENSMUSG00000006732	Mettl1	methyltransferase like 1	17.57	23.11	33.71	23.8	26.94	24.5	26.76	29.96	21.74	26.4
ENSMUSG00000006736	Tspan31	tetraspanin 31	234.72	225.41	285.07	248.7	246.92	239.73	280.19	235.35	207.67	239.99
ENSMUSG00000006740	Kif5b	kinesin family member 5B	85.76	86.87	90.22	93.76	87.8	85.51	88.63	84.67	89.02	89.21
ENSMUSG00000006763	Saal1	serum amyloid A-like 1	18.05	18.09	20.95	19.51	18.26	18.02	19.69	16.7	18.49	18.32
ENSMUSG00000006764	Tph2	tryptophan hydroxylase 2	0	0	0	0	0	0	0	0	0	0
ENSMUSG00000006777	Krt23	keratin 23	92.17	52.48	51.99	41.99	23.1	20.46	17.54	88.86	38.73	26.08
ENSMUSG00000006782	Cnp	2',3'-cyclic nucleotide 3' phosphodiesterase	47.66	40.96	41.64	34.63	33.06	30.44	34.68	37.43	37.8	32.34
ENSMUSG00000006784	Odad4	outer dynein arm complex subunit 4	2.64	1.8	2.85	1.2	1.43	0.67	0.92	1.93	1.74	1.77
ENSMUSG00000006800	Sulf2	sulfatase 2	0.06	0.1	0.13	0	0.07	0.05	0.1	0.05	0.08	0.11
ENSMUSG00000006818	Sod2	superoxide dismutase 2, mitochondrial	146.16	154.64	149.92	132.69	150.08	205.73	150.36	133.5	123.47	147.93
ENSMUSG00000006850	Tmco6	transmembrane and coiled-coil domains 6	27.8	32.72	27.57	28.71	22.95	27.17	25.02	25.91	25.95	24.76
ENSMUSG00000006906	Stambp	STAM binding protein	52.2	56.87	51.52	58.89	46.11	57.26	53.16	55.25	50.65	50.88
ENSMUSG00000006920	Ezh1	enhancer of zeste 1 polycomb repressive complex 2 subunit	81.38	80.66	72.05	88.76	83.05	75.35	91.31	92.37	74.04	73.66
ENSMUSG00000006930	Hap1	huntingtin-associated protein 1	30.17	49.05	35.43	29.14	34.97	59.3	50.74	36.99	39.1	37.86
ENSMUSG00000006931	P3h4	prolyl 3-hydroxylase family member 4 (non-enzymatic)	3.81	3.3	2.33	1.89	1.94	4.06	3.9	4	5.65	3.09
ENSMUSG00000006932	Ctnnb1	catenin (cadherin associated protein), beta 1	487.04	516.06	593.36	401.49	426.08	404.56	377.71	424.4	476.62	416.17
ENSMUSG00000006941	Eif1b	eukaryotic translation initiation factor 1B	40.62	44.33	56.27	36.53	47.41	45.64	49.79	40.91	39.11	52.19
ENSMUSG00000006948	Klk4	kallikrein related-peptidase 4 (prostase, enamel matrix, prostate)	0	0	0	0	0	0	0	0	0	0
ENSMUSG00000006958	Chrd	chordin	0	0	0	0.02	0	0.02	0	0	0	0.06
ENSMUSG00000006998	Psmd2	proteasome (prosome, macropain) 26S subunit, non-ATPase, 2	473.06	499.3	524.73	480.9	468.13	402.07	387.98	504.91	535.6	532.03
ENSMUSG00000007021	Syngr3	synaptogyrin 3	5.43	14.37	5.27	6.05	8.12	28.76	15.92	11.43	12.95	2.96
ENSMUSG00000007029	Vars	valyl-tRNA synthetase	318	353.52	396.07	356.05	351.36	425.61	364.19	422.83	364.63	334.19
ENSMUSG00000007030	Vwa7	von Willebrand factor A domain containing 7	0.15	0.11	0	0.05	0.07	0.27	0.11	0.05	0.16	0.12
ENSMUSG00000007033	Hspa1l	heat shock protein 1-like	0.85	0.8	1.17	1.25	0.58	1.23	0.73	1.22	1.13	0.67
ENSMUSG00000007034	Slc44a4	solute carrier family 44, member 4	83.99	62.62	63.24	65.6	54.61	68.1	59.22	62.83	61.37	59.42
ENSMUSG00000007035	Msh5	mutS homolog 5	7.11	5.67	15.58	8.82	5.72	6.33	5.47	7.13	6.69	3.94
ENSMUSG00000007036	Abhd16a	abhydrolase domain containing 16A	146.25	138.96	117.69	123.91	115.52	188.88	124	129.02	116.68	111.53
ENSMUSG00000007038	Neu1	neuraminidase 1	54.78	35.68	41.13	42.18	40.24	41.32	40.02	39.45	39.36	41.25
ENSMUSG00000007039	Ddah2	dimethylarginine dimethylaminohydrolase 2	312.72	262.67	246.53	208.12	202.3	294.98	212.61	214.41	256.82	182.7
ENSMUSG00000007041	Clic1	chloride intracellular channel 1	610.21	640.35	527.26	625.72	578.21	837.93	586.19	563.24	664.56	586.38
ENSMUSG00000007050	Lsm2	LSM2 homolog, U6 small nuclear RNA and mRNA degradation associated	154.89	185.37	179.83	174.14	181.21	237.86	199.41	163.52	200.67	165.04
ENSMUSG00000007080	Pole	polymerase (DNA directed), epsilon	46.09	65.55	73.34	68.02	61.39	68.17	77.32	61.26	65.3	70.97
ENSMUSG00000007097	Atp1a2	ATPase, Na+/K+ transporting, alpha 2 polypeptide	0.3	0.54	0.35	0.07	0.23	0.17	0.33	0.1	0.29	0.19
ENSMUSG00000007107	Atp1a4	ATPase, Na+/K+ transporting, alpha 4 polypeptide	0	0.11	0.06	0.04	0	0.04	0.04	0.02	0	0.04
ENSMUSG00000007122	Casq1	calsequestrin 1	0.48	0.4	1.13	0.58	0.36	0	0.49	0.66	0.69	0.61
ENSMUSG00000007207	Stx1a	syntaxin 1A (brain)	5.62	6.9	9.21	5.66	7.35	6.77	6.83	6.02	7.52	5.84
ENSMUSG00000007209	Ceacam9	carcinoembryonic antigen-related cell adhesion molecule 9	0	0	0	0	0	0	0	0	0	0
ENSMUSG00000007216	Zfp775	zinc finger protein 775	2.3	2.66	3.57	2.46	3	4.04	4.4	3.07	2.59	3.36
ENSMUSG00000007279	Scube2	signal peptide, CUB domain, EGF-like 2	0.1	0	0	0	0.06	0	0.03	0	0.04	0.05
ENSMUSG00000007338	Mrpl49	mitochondrial ribosomal protein L49	186.63	183.65	193.11	197.18	182.4	175.18	193.3	201.41	192.01	190.96
ENSMUSG00000007379	Dennd2c	DENN/MADD domain containing 2C	4.77	7.09	4.76	8.75	6.23	6.31	6.69	6.59	6.77	5.92
ENSMUSG00000007411	Mark3	MAP/microtubule affinity regulating kinase 3	276.72	271.72	350.02	194.85	287.13	227.76	301.8	210.01	228.86	286.39
ENSMUSG00000007415	Gatad1	GATA zinc finger domain containing 1	56.72	57.15	52.43	53.74	55.07	55.12	52.87	48.63	54.56	59.91
ENSMUSG00000007440	Pcdha10	protocadherin alpha 10	0	0	0	0	0	0	0	0	0	0
ENSMUSG00000007457	2310003L06Rik	RIKEN cDNA 2310003L06 gene	0	0	0	0	0	0	0	0	0	0
ENSMUSG00000007458	M6pr	mannose-6-phosphate receptor, cation dependent	220.7	224.01	210.25	211.27	210.54	226.27	230.44	219.71	205.71	214.95
ENSMUSG00000007476	Lrrc8a	leucine rich repeat containing 8A VRAC subunit A	6.24	6.33	5.23	4.91	5.31	5.57	6.68	5.82	6.56	6.82
ENSMUSG00000007480	Mc5r	melanocortin 5 receptor	0	0	0	0	0.02	0	0	0	0	0.02
ENSMUSG00000007564	Ppp2r1a	protein phosphatase 2, regulatory subunit A, alpha	428.77	440.19	413.06	410.59	397.42	588.62	412.12	416.98	448.87	464.2
ENSMUSG00000007570	Fance	Fanconi anemia, complementation group E	41.02	45.42	48.68	42.43	38.99	66.87	40.03	45.96	40.82	36.49
ENSMUSG00000007589	Tinf2	Terf1 (TRF1)-interacting nuclear factor 2	69.13	103.68	88.32	88.66	90.14	99.97	106.16	82.77	78.72	91.19
ENSMUSG00000007591	Tssk4	testis-specific serine kinase 4	1.51	1.67	0.97	2.08	1.67	1.64	2.9	1.74	1.56	2.11
ENSMUSG00000007594	Hapln4	hyaluronan and proteoglycan link protein 4	2.35	7.23	1.47	5.14	6.81	5.72	7.19	5.97	6.06	7.26
ENSMUSG00000007603	Dus3l	dihydrouridine synthase 3-like (S. cerevisiae)	50.2	54.05	44.45	51.3	45.99	66.8	47.84	51.35	49.86	47.38
ENSMUSG00000007610	Gtpbp3	GTP binding protein 3	11.97	16.87	10.04	14.91	14.69	12.64	13.9	13.59	13.15	13.05
ENSMUSG00000007613	Tgfbr1	transforming growth factor, beta receptor I	34.39	37.5	32.64	26.79	29.82	29.39	32.57	29.78	32.4	31.32
ENSMUSG00000007617	Homer1	homer scaffolding protein 1	3.11	3.01	2.66	3.49	3.11	4.22	3.86	2.95	4.43	4.57
ENSMUSG00000007646	Rad51c	RAD51 paralog C	9.58	11.4	12.32	9.69	10.74	9.5	12.85	11.06	13.56	10.53
ENSMUSG00000007653	Gabrb2	gamma-aminobutyric acid (GABA) A receptor, subunit beta 2	0	0	0	0	0	0	0	0	0	0
ENSMUSG00000007655	Cav1	caveolin 1, caveolae protein	233.35	202.15	219.09	269.29	205.97	202.06	155.13	220.97	241.35	241.88
ENSMUSG00000007656	Arpp19	cAMP-regulated phosphoprotein 19	176.39	190.7	195.33	205.89	187.94	223.7	211.2	178.86	225.15	210.64
ENSMUSG00000007659	Bcl2l1	BCL2-like 1	198.04	195.19	158.58	184.64	186.81	177.96	165.24	199.27	180.98	198.4
ENSMUSG00000007670	Khsrp	KH-type splicing regulatory protein	92.5	94.63	79.58	90.03	97.55	74.02	58.55	100.65	101.81	95.09
ENSMUSG00000007682	Dio2	deiodinase, iodothyronine, type II	0	0	0	0	0	0	0	0	0.01	0
ENSMUSG00000007721	Ccdc124	coiled-coil domain containing 124	74.58	88.58	69.3	91.64	110.61	97.45	92.57	90.78	98.64	104.98
ENSMUSG00000007739	Cct4	chaperonin containing Tcp1, subunit 4 (delta)	242.74	259.56	352.79	252.85	271.78	295.79	298.71	259.93	273.04	268.43
ENSMUSG00000007777	0610009B22Rik	RIKEN cDNA 0610009B22 gene	149.1	144.56	183.24	165.71	150.01	133.2	132.94	123.14	139.45	137.13
ENSMUSG00000007783	Cpt1c	carnitine palmitoyltransferase 1c	4.92	9.3	2.06	2.54	1.56	11.32	2.31	6.71	1.07	8.13
ENSMUSG00000007805	Twist2	twist basic helix-loop-helix transcription factor 2	0	0	0	0	0	0	0	0	0.06	0
ENSMUSG00000007812	Zfp655	zinc finger protein 655	51.13	64.48	101.56	63.75	66.23	67.83	70.07	59.35	56.19	62.18
ENSMUSG00000007815	Rhoa	ras homolog family member A	253.57	248.25	299.7	227.79	257.05	250.26	239.2	240.46	253.66	251.88
ENSMUSG00000007817	Zmiz1	zinc finger, MIZ-type containing 1	17.78	22.63	13.44	17.49	18.84	17.89	19.44	21.27	16.39	19.5
ENSMUSG00000007827	Ankrd26	ankyrin repeat domain 26	7.37	9.82	9.04	9.42	10.47	8.54	9.63	12.1	10.2	7.36
ENSMUSG00000007833	Aldh16a1	aldehyde dehydrogenase 16 family, member A1	36.28	37.84	29.71	39.67	36.5	36.87	42.5	43.12	38.41	31.2
ENSMUSG00000007836	Hnrnpa0	heterogeneous nuclear ribonucleoprotein A0	10	8.82	6.63	10.42	10.69	8.57	6.75	10.02	8.51	8.22
ENSMUSG00000007837	Prrg2	proline-rich Gla (G-carboxyglutamic acid) polypeptide 2	30.62	26.43	19.99	27.13	27.67	26.03	29.87	25.33	24.7	26.97
ENSMUSG00000007850	Hnrnph1	heterogeneous nuclear ribonucleoprotein H1	265.3	233.88	368.11	258.37	243.27	282.31	277.52	249.53	222.12	224.2
ENSMUSG00000007867	Ift43	intraflagellar transport 43	230.99	238.81	281.91	227.02	227.15	260.4	234.02	234.19	226.71	243.85
ENSMUSG00000007872	Id3	inhibitor of DNA binding 3	5.89	8.77	19.46	5.98	12.59	10.18	9.68	5.84	13.71	10.67
ENSMUSG00000007877	Tcap	titin-cap	0.1	0.42	0	0	0.1	0.09	0.2	0.28	0.1	0.19
ENSMUSG00000007880	Arid1a	AT rich interactive domain 1A (SWI-like)	17.69	15.48	15.09	16.2	14.27	13.05	13.76	16.94	13.78	12.68
ENSMUSG00000007888	Crlf1	cytokine receptor-like factor 1	107.25	291.03	62.37	223.57	237.9	359.83	337.33	241.21	288.24	289.97
ENSMUSG00000007891	Ctsd	cathepsin D	1021.96	873.55	614.88	759.8	852.68	765.37	842.94	930.69	788.04	991.06
ENSMUSG00000007892	Rplp1	ribosomal protein, large, P1	513.54	537.26	484.04	527.91	615.57	575.5	605.79	643.43	661.68	613.92
ENSMUSG00000007907	Cabs1	calcium binding protein, spermatid specific 1	0	0	0	0	0	0	0	0	0	0
ENSMUSG00000007908	Hmgcll1	3-hydroxymethyl-3-methylglutaryl-Coenzyme A lyase-like 1	0	0	0	0	0	0	0	0	0	0
ENSMUSG00000007944	Ttc9b	tetratricopeptide repeat domain 9B	0	0	0	0	0	0	0.05	0.05	0	0
ENSMUSG00000007946	Phox2a	paired-like homeobox 2a	0	0	0	0.04	0	0	0	0	0	0
ENSMUSG00000007950	Abhd8	abhydrolase domain containing 8	39.39	51.55	43.13	48.41	52.24	54.12	53.31	48.31	53.4	48.88
ENSMUSG00000007987	Ift22	intraflagellar transport 22	84.29	93.21	133.57	81.6	103.01	84.78	89.62	90.22	99.66	89.42
ENSMUSG00000007989	Fzd3	frizzled class receptor 3	0	0	0	0	0	0	0	0.01	0	0.01
ENSMUSG00000008028	1700008O03Rik	RIKEN cDNA 1700008O03 gene	1.31	0.87	0	1.11	1.09	0.41	0.75	2.04	0.72	0.63
ENSMUSG00000008035	Mid1ip1	Mid1 interacting protein 1 (gastrulation specific G12-like (zebrafish))	208.46	217.02	212.14	233.81	143.67	195.18	135.73	236.84	205.06	156.82
ENSMUSG00000008036	Ap2s1	adaptor-related protein complex 2, sigma 1 subunit	159.25	141.32	145.65	154.58	153.81	157.85	164.7	152.57	147.61	157.13
ENSMUSG00000008090	Fgfrl1	fibroblast growth factor receptor-like 1	30.5	35.82	31.27	29.64	40.64	23.81	29.42	29.65	34.66	31.93
ENSMUSG00000008129	Brme1	break repair meiotic recombinase recruitment factor 1	14.55	22.55	12.73	26.29	18.31	18.3	16.59	18.14	21.22	16.68
ENSMUSG00000008136	Fhl2	four and a half LIM domains 2	40.89	54.46	43.57	52.92	64.94	80.64	64.37	58.79	72.4	73.62
ENSMUSG00000008140	Emc10	ER membrane protein complex subunit 10	73.83	89.31	79.03	92.88	86.63	98.73	89.33	95.49	86.72	87.58
ENSMUSG00000008153	Clstn3	calsyntenin 3	0.15	0	0	0	0	0	0	0	0	0
ENSMUSG00000008167	Fbxw9	F-box and WD-40 domain protein 9	54.56	83.65	46.66	62.15	70.49	65.62	61.57	85.07	76.33	73.54
ENSMUSG00000008193	Spib	Spi-B transcription factor (Spi-1/PU.1 related)	0.21	0.22	0.08	0.07	0.13	0.09	0.03	0.15	0.16	0.12
ENSMUSG00000008200	Fnbp4	formin binding protein 4	60.91	64.92	73.48	69.89	60.46	66.92	77.94	67.92	58.65	55.37
ENSMUSG00000008206	Cers4	ceramide synthase 4	0.51	0	0	7.01	0.23	0.15	0.45	0.95	0.51	0
ENSMUSG00000008226	Scrn3	secernin 3	28.33	25.35	26.81	26.23	22.01	23.2	25.94	23.67	22.53	25.38
ENSMUSG00000008301	Phax	phosphorylated adaptor for RNA export	64.05	54.49	68.06	47.07	53.31	55.38	58.45	49.13	57.94	57.98
ENSMUSG00000008305	Tle1	transducin-like enhancer of split 1	16	21.09	21.84	17.52	18.52	21.53	20.2	18.62	20.36	20.65
ENSMUSG00000008307	1700109H08Rik	RIKEN cDNA 1700109H08 gene	2.67	3.31	3.86	2.95	3.25	2.49	2.86	3.05	3.19	2.78
ENSMUSG00000008318	Relt	RELT tumor necrosis factor receptor	1.71	0.38	0.84	0.42	0.76	1.38	1.13	0.71	0.82	0.82
ENSMUSG00000008333	Snrpb2	U2 small nuclear ribonucleoprotein B	55.22	60.99	60.69	63.94	66.22	64.5	66.45	57.72	65.46	66.2
ENSMUSG00000008348	Ubc	ubiquitin C	61.88	64.81	40.12	61.29	78.5	71.65	68.4	63.01	71.33	75.08
ENSMUSG00000008373	Prpf31	pre-mRNA processing factor 31	78.76	94.66	97.03	84.38	80.48	103.52	98.29	83.53	91.74	93.28
ENSMUSG00000008384	Sertad1	SERTA domain containing 1	63.39	66.7	55.24	69.61	77.61	84.47	85.11	76.71	73.26	81.83
ENSMUSG00000008393	Carhsp1	calcium regulated heat stable protein 1	231.64	237.3	221.33	227.14	218.69	168.72	175.95	232.4	258.96	218.24
ENSMUSG00000008398	Elk3	ELK3, member of ETS oncogene family	20.17	29.72	30.14	33.18	38.07	41.16	35.42	34.99	41.33	41.63
ENSMUSG00000008429	Herpud2	HERPUD family member 2	43.67	44.74	44.66	42.24	43.43	45.36	46.92	45.45	44.76	42.5
ENSMUSG00000008435	Rdh13	retinol dehydrogenase 13 (all-trans and 9-cis)	12.25	12.23	12.46	10.76	12.52	11.68	12.35	12.15	10.97	13.75
ENSMUSG00000008438	Adam21	a disintegrin and metallopeptidase domain 21	0.44	0.61	0.29	0.72	0.37	0.11	0.41	0.41	0.42	0.3
ENSMUSG00000008450	Nutf2	nuclear transport factor 2	128.19	169.52	81.41	172.54	180.82	188.09	174	157.02	174.42	166.35
ENSMUSG00000008461	Fut1	fucosyltransferase 1	18.27	25.4	17.93	17.17	25.23	24.55	26.15	28.76	27.49	27.96
ENSMUSG00000008475	Arpc5	actin related protein 2/3 complex, subunit 5	246.13	297.89	244.95	300.95	299.37	302.07	288.65	256.72	264.52	277.61
ENSMUSG00000008482	Rnf151	ring finger protein 151	2.03	1.21	1.96	1.11	0.97	0.98	0.99	1.11	0.92	1.21
ENSMUSG00000008489	Elavl2	ELAV like RNA binding protein 1	0	0	0	0	0.02	0	0	0	0	0
ENSMUSG00000008496	Pou2f2	POU domain, class 2, transcription factor 2	0.32	0.62	0.26	0.17	0.01	0.09	0.18	0.16	0.37	0.04
ENSMUSG00000008540	Mgst1	microsomal glutathione S-transferase 1	153.42	8.59	15.25	3.26	2.34	5.28	51.24	5.08	46.07	0.92
ENSMUSG00000008575	Nfib	nuclear factor I/B	60.32	50.79	59.79	58.63	50.77	47.84	55.27	64.33	58.71	54.71
ENSMUSG00000008590	Htr3b	5-hydroxytryptamine (serotonin) receptor 3B	0.03	0	0	0	0	0	0	0	0	0
ENSMUSG00000008601	Rab25	RAB25, member RAS oncogene family	418.37	338.14	280.39	375.12	368.28	296.99	343.5	392.55	387.45	372.32
ENSMUSG00000008604	Ubqln4	ubiquilin 4	176.3	136.91	151.71	157.67	164.35	145.37	165.54	194.34	155.49	155.24
ENSMUSG00000008658	Rbfox1	RNA binding protein, fox-1 homolog (C. elegans) 1	0	0	0	0	0	0	0	0	0	0
ENSMUSG00000008668	Rps18	ribosomal protein S18	548.37	557.28	501.86	555.19	650.65	741.24	647.02	705.78	658.99	602.94
ENSMUSG00000008682	Rpl10	ribosomal protein L10	264.64	301.64	221.99	285.01	315.04	318.33	329.05	320.38	303.16	310.6
ENSMUSG00000008683	Rps15a	ribosomal protein S15A	185.38	170.58	97.53	165.51	239.04	168.65	229.51	212.9	191.63	190.71
ENSMUSG00000008690	Ncaph2	non-SMC condensin II complex, subunit H2	486.87	430.96	427.19	472.72	438.28	467.87	434.87	427.46	441.6	417.4
ENSMUSG00000008730	Hipk1	homeodomain interacting protein kinase 1	59.64	29.75	36.49	41.87	38.67	18.33	28.06	50.49	40.1	35.67
ENSMUSG00000008734	Gprc5b	G protein-coupled receptor, family C, group 5, member B	1.5	1.01	0.87	0.77	0.91	2.8	1.29	2.88	1.31	1.36
ENSMUSG00000008763	Man1a2	mannosidase, alpha, class 1A, member 2	121.78	88.31	68	123.45	136.05	84.84	133.24	119.12	120	112.52
ENSMUSG00000008789	Ceacam5	carcinoembryonic antigen-related cell adhesion molecule 5	0.02	0	0	0	0	0	0	0	0	0
ENSMUSG00000008813	Tppp2	tubulin polymerization-promoting protein family member 2	0	0	0	0	0	0	0	0	0	0
ENSMUSG00000008822	Acyp1	acylphosphatase 1, erythrocyte (common) type	86.21	91.36	62.13	98.36	99.04	90.11	88.77	71.76	57.34	76.53
ENSMUSG00000008843	Cldn13	claudin 13	0	0	0	0	0	0	0	0	0	0
ENSMUSG00000008845	Cd163	CD163 antigen	0	0	0	0	0	0	0	0	0	0
ENSMUSG00000008855	Hdac5	histone deacetylase 5	24.23	21.57	24.34	27.99	26.39	23.52	25.61	20.94	17.88	21.11
ENSMUSG00000008859	Rala	v-ral simian leukemia viral oncogene A (ras related)	90.93	85.32	77.7	91.83	88.23	99.16	85.37	80.1	100.87	80.29
ENSMUSG00000008874	Clec3a	C-type lectin domain family 3, member a	0	0	0	0	0	0	0	0	0	0
ENSMUSG00000008892	Vdac3	voltage-dependent anion channel 3	213.03	249.78	264.59	238.32	228.59	259.2	242.7	221.22	248.42	234.02
ENSMUSG00000008932	Slc1a7	solute carrier family 1 (glutamate transporter), member 7	0	0	0	0	0	0	0	0	0	0
ENSMUSG00000008958	Vps72	vacuolar protein sorting 72	339.39	254.82	301.04	271.14	296.33	238.89	319.46	311.25	302.11	310.85
ENSMUSG00000008976	Gabpa	GA repeat binding protein, alpha	52.63	58.99	56.95	53.13	56.99	46.9	44.86	57.11	58.63	53.55
ENSMUSG00000008999	Bmp7	bone morphogenetic protein 7	122.15	102.26	128.94	52.95	92.22	127.65	88.16	111.1	73.89	92.23
ENSMUSG00000009013	Dynll1	dynein light chain LC8-type 1	883.74	898.83	814.79	834.78	1018.96	927.67	923.4	870.09	963.73	965.2
ENSMUSG00000009030	Pdcl	phosducin-like	43.1	49.5	51.7	42.96	43.53	48.65	45.51	42.99	44.84	44.77
ENSMUSG00000009035	Tmem184b	transmembrane protein 184b	113.71	106.81	92.13	99.04	94.2	88.03	103.85	99.74	94.67	95.46
ENSMUSG00000009047	Gm5965	predicted gene 5965	0	0	0	0	0	0	0	0	0	0
ENSMUSG00000009070	Rsph14	radial spoke head homolog 14 (Chlamydomonas)	0	0	0	0	0	0	0	0	0	0
ENSMUSG00000009073	Nf2	neurofibromin 2	64.45	65.09	74.27	51.98	60.42	57.83	60.88	64.01	65.54	62.48
ENSMUSG00000009075	Cabp7	calcium binding protein 7	0.32	0.34	0	0.44	0.22	0.42	0.52	0.23	0.18	0.38
ENSMUSG00000009076	Zmat5	zinc finger, matrin type 5	70.88	75.48	48.03	74.96	81.33	66.63	78.91	78.43	66.5	73.91
ENSMUSG00000009079	Ewsr1	Ewing sarcoma breakpoint region 1	453.92	464.96	526.02	455.85	439.17	458.08	463.05	449.91	448.18	408.42
ENSMUSG00000009090	Ap1b1	adaptor protein complex AP-1, beta 1 subunit	83.86	84.53	94.68	75.43	75.47	87.74	88.15	78.99	84.55	78.09
ENSMUSG00000009092	Derl3	Der1-like domain family, member 3	4.05	3.06	5.91	5.75	5.25	10.49	4.01	4.62	2.83	4.21
ENSMUSG00000009093	Gstt4	glutathione S-transferase, theta 4	0	0	0	0	0	0	0	0	0	0.1
ENSMUSG00000009097	Tbx1	T-box 1	0.16	0.03	0	0.08	0.21	0	0	0.18	0	0.05
ENSMUSG00000009108	Gnat2	guanine nucleotide binding protein, alpha transducing 2	1.56	0.85	1.38	1.68	2.79	2.01	1.68	1.31	2.3	2.39
ENSMUSG00000009112	Bcl2l13	BCL2-like 13 (apoptosis facilitator)	35.98	32.19	34.29	35.69	29.91	36.51	36.7	35.03	31.98	32.81
ENSMUSG00000009114	2610028H24Rik	RIKEN cDNA 2610028H24 gene	0	0	0	0.05	0	0.05	0	0	0.06	0
ENSMUSG00000009115	Spatc1l	spermatogenesis and centriole associated 1 like	0	0	0	0.14	0.07	0.07	0	0.08	0.13	0.12
ENSMUSG00000009145	Dqx1	DEAQ RNA-dependent ATPase	10.65	5.44	8.28	7.28	4.61	3.88	4.62	14.01	6.06	6.29
ENSMUSG00000009185	Ccl8	chemokine (C-C motif) ligand 8	0	0	0	0	0	0	0	0	0	0
ENSMUSG00000009207	Lnpk	lunapark, ER junction formation factor	22.98	24.32	26.12	28.57	27.41	26.01	29.76	21.34	24.33	24.27
ENSMUSG00000009210	Prr29	proline rich 29	0	0.08	0	0.22	0	0	0	0.13	0	0
ENSMUSG00000009214	Mymk	myomaker, myoblast fusion factor	0	0	0	0	0	0	0	0	0	0
ENSMUSG00000009216	Fam163b	family with sequence similarity 163, member B	0	0	0	0	0	0	0	0	0	0
ENSMUSG00000009246	Trpm5	transient receptor potential cation channel, subfamily M, member 5	0.61	0.57	0.16	0.21	0.94	0.48	0.51	0.31	0.22	0.36
ENSMUSG00000009248	Ascl2	achaete-scute family bHLH transcription factor 2	0.24	0	0.44	0.09	0.05	0.04	0	0	0.15	0.15
ENSMUSG00000009281	Rarres2	retinoic acid receptor responder (tazarotene induced) 2	0	0	0	0.03	0.05	0	0.06	0	0	0
ENSMUSG00000009291	Pttg1ip	pituitary tumor-transforming 1 interacting protein	353.66	405.7	477.59	482.12	425.29	427.38	495.06	454.44	379.22	431.92
ENSMUSG00000009292	Trpm2	transient receptor potential cation channel, subfamily M, member 2	0	0.03	0	0	0.02	0	0	0	0.01	0
ENSMUSG00000009293	Ube2g2	ubiquitin-conjugating enzyme E2G 2	76.56	80.53	95.88	88.32	83.51	74.97	93.9	85.06	77.33	86.78
ENSMUSG00000009350	Mpo	myeloperoxidase	0	0	0	0	0	0	0	0	0.48	0
ENSMUSG00000009356	Lpo	lactoperoxidase	0	0	0	0.02	0	0	0	0	0	0.02
ENSMUSG00000009376	Met	met proto-oncogene	87.78	117.94	123.73	115.27	125.31	97.02	112.72	133.74	125.44	125.1
ENSMUSG00000009378	Slc16a12	solute carrier family 16 (monocarboxylic acid transporters), member 12	6.84	3.51	6.11	6.23	2.64	1.08	1.3	3.77	6.43	1.75
ENSMUSG00000009394	Syn2	synapsin II	0.03	0	0	0	0.03	0	0	0	0	0.02
ENSMUSG00000009406	Elk1	ELK1, member of ETS oncogene family	7.16	7.48	7.1	7.64	7.73	8.12	8.5	8.7	6.65	7.91
ENSMUSG00000009418	Nav1	neuron navigator 1	5.26	6.58	4.82	6.93	4.89	7.78	6.05	5.72	6.99	7.43
ENSMUSG00000009470	Tnpo1	transportin 1	43.02	38.12	38.3	34.69	30.83	42.49	39.38	38.64	44.53	41.17
ENSMUSG00000009471	Myod1	myogenic differentiation 1	0	0	0	0	0.04	0	0	0	0	0
ENSMUSG00000009487	Otog	otogelin	0	0	0	0	0	0	0	0	0	0
ENSMUSG00000009535	Rnmt	RNA (guanine-7-) methyltransferase	28.82	34.07	39.21	30.73	31.89	36.3	33.7	31.65	32.33	32.29
ENSMUSG00000009545	Kcnq1	potassium voltage-gated channel, subfamily Q, member 1	49.66	45.55	33.25	35.24	30.03	32.6	27.33	37.46	33.65	27.64
ENSMUSG00000009549	Srp14	signal recognition particle 14	354.92	321.92	310.68	296.13	320.14	332.21	343.41	328.48	339.56	356.3
ENSMUSG00000009551	6330409D20Rik	RIKEN cDNA 6330409D20 gene	0	0	0	0	0	0	0	0	0	0
ENSMUSG00000009555	Cdk9	cyclin-dependent kinase 9 (CDC2-related kinase)	141.79	165.26	131.41	132.58	145.91	151.29	139.11	150.02	144.46	132.63
ENSMUSG00000009563	Tor2a	torsin family 2, member A	85.08	82.01	88.42	85.17	95.56	73.32	93.54	89.35	83.55	85.94
ENSMUSG00000009566	Fpgs	folylpolyglutamyl synthetase	23.02	27.81	32.33	27.91	28.94	33.48	31.89	27.72	25.7	29.25
ENSMUSG00000009569	Mrtfb	myocardin related transcription factor B	17.91	17.48	12.89	16.5	17.84	15.36	13.56	18.28	17.83	16.1
ENSMUSG00000009575	Cbx5	chromobox 5	117.62	120.81	122.25	126.92	110.73	89.27	117.75	110.37	114.01	102.52
ENSMUSG00000009580	Odam	odontogenic, ameloblast asssociated	0	0	0	0	0	0	0	0	0	0
ENSMUSG00000009585	Apobec3	apolipoprotein B mRNA editing enzyme, catalytic polypeptide 3	102.14	94.93	82.86	84.26	78.62	97.26	84.65	86.14	83.79	79.02
ENSMUSG00000009588	St6galnac1	ST6 (alpha-N-acetyl-neuraminyl-2,3-beta-galactosyl-1,3)-N-acetylgalactosaminide alpha-2,6-sialyltransferase 1	0	0	0	0	0	0	0	0	0.03	0
ENSMUSG00000009596	Taf7l	TATA-box binding protein associated factor 7 like	0	0	0	0	0	0	0	0	0	0
ENSMUSG00000009614	Sardh	sarcosine dehydrogenase	40.14	35.21	32.35	36.95	30.06	31.24	29.11	41.3	39.12	31.75
ENSMUSG00000009621	Vav2	vav 2 oncogene	38.41	36.18	37.68	27.12	31.94	34.69	28.1	36.51	37.39	32.33
ENSMUSG00000009628	Tex15	testis expressed gene 15	0	0	0	0	0	0	0	0	0.01	0.03
ENSMUSG00000009630	Ppp2cb	protein phosphatase 2 (formerly 2A), catalytic subunit, beta isoform	171.64	194.34	186.44	166.81	173.58	118.99	118.9	181.03	202.83	166.27
ENSMUSG00000009633	G0s2	G0/G1 switch gene 2	0	0	0	0	0	0	0	0	0	0
ENSMUSG00000009640	Dmap1	DNA methyltransferase 1-associated protein 1	43.54	46.72	48.02	45.99	45.77	50.87	53.78	46.41	49.01	54.88
ENSMUSG00000009646	Pla2g12b	phospholipase A2, group XIIB	0	0	0	0	0	0	0	0	0	0
ENSMUSG00000009647	Mcu	mitochondrial calcium uniporter	47.34	51.49	68.24	50.26	59.86	40.42	55.57	63.2	55.24	60.41
ENSMUSG00000009654	Oit3	oncoprotein induced transcript 3	0.29	0.37	0.16	0.59	0.57	0.1	0.08	0.24	0.28	0.24
ENSMUSG00000009670	Tex11	testis expressed gene 11	0	0	0	0	0	0	0	0	0.02	0
ENSMUSG00000009681	Bcr	BCR activator of RhoGEF and GTPase	14.22	11.72	12.19	14.31	10.17	9.53	13.64	12.09	12.1	11.07
ENSMUSG00000009687	Fxyd5	FXYD domain-containing ion transport regulator 5	5.99	20.64	2.12	13.75	28.23	34.97	16.44	21.59	27.31	30.33
ENSMUSG00000009731	Kcnd1	potassium voltage-gated channel, Shal-related family, member 1	0.08	0.1	0.04	0.08	0.25	0.58	0.01	0.1	0.23	0.17
ENSMUSG00000009733	Tfcp2	transcription factor CP2	42.18	30.16	44.76	29.65	26.7	24.21	32.45	35.69	28.35	30.17
ENSMUSG00000009734	Pou6f2	POU domain, class 6, transcription factor 2	0	0.09	0.54	0.12	0.28	0.23	0.15	0.27	0.35	0.21
ENSMUSG00000009739	Pou6f1	POU domain, class 6, transcription factor 1	10.3	5.53	12.45	4.26	5.43	7.42	5.67	10.49	7.01	7.33
ENSMUSG00000009741	Ubp1	upstream binding protein 1	28	32.38	40.87	29.58	30.66	34.7	30.21	31.53	30.82	30.55
ENSMUSG00000009772	Nuak2	NUAK family, SNF1-like kinase, 2	141.14	110.34	127.73	111.44	154.77	112.8	142.93	118.73	123.57	144.22
ENSMUSG00000009828	Cilk1	ciliogenesis associated kinase 1	10.22	11.55	12.34	9.13	9.56	11.27	8.92	9.25	10.37	9.69
ENSMUSG00000009863	Sdhb	succinate dehydrogenase complex, subunit B, iron sulfur (Ip)	207.68	236.86	224.14	208.47	212.49	228.5	227.76	220.1	228.68	228.01
ENSMUSG00000009876	Cox4i2	cytochrome c oxidase subunit 4I2	0	0	0	0	0	0	0	0	0.15	0
ENSMUSG00000009894	Snap47	synaptosomal-associated protein, 47	196.01	163.4	161.48	196.72	160.65	145.89	135.41	154.39	168.91	154.91
ENSMUSG00000009900	Wnt3a	wingless-type MMTV integration site family, member 3A	0	0	0	0	0	0	0	0	0	0.05
ENSMUSG00000009905	Kdsr	3-ketodihydrosphingosine reductase	17.06	19.78	16.04	15.34	17.52	17.84	17.56	16.26	16.76	17.59
ENSMUSG00000009907	Vps4b	vacuolar protein sorting 4B	108.65	138.59	148.91	117.92	114.73	120.52	112.91	118.58	132.49	118.5
ENSMUSG00000009927	Rps25	ribosomal protein S25	643.59	729.04	659.86	594.22	753.35	702.53	720.25	717.05	800.08	752.72
ENSMUSG00000009941	Nxf2	nuclear RNA export factor 2	0	0	0	0.04	0	0	0	0	0	0
ENSMUSG00000009995	Tafazzin	tafazzin, phospholipid-lysophospholipid transacylase	80.94	81.06	85.76	74.22	71.02	80.64	73.92	77.09	70.48	72.05
ENSMUSG00000010021	Kif19a	kinesin family member 19A	0	0	0	0	0	0	0	0	0	0
ENSMUSG00000010025	Aldh3a2	aldehyde dehydrogenase family 3, subfamily A2	63.69	67.18	63.96	80.36	54.31	69.93	65.19	65	60.25	60.29
ENSMUSG00000010044	Zmynd10	zinc finger, MYND domain containing 10	0.23	0.69	0	0.51	0.64	0.26	0.83	0.73	0.77	1.09
ENSMUSG00000010045	Tmem115	transmembrane protein 115	40.1	38.57	38.93	40.22	41.82	45.14	46.46	42.31	38.7	42.66
ENSMUSG00000010047	Hyal2	hyaluronoglucosaminidase 2	38.55	42.35	33.77	31.84	37.72	41.35	34.51	38.3	45.2	41.76
ENSMUSG00000010048	Ifrd2	interferon-related developmental regulator 2	35.09	40.38	37.57	38.18	31.1	32.9	34.2	39.76	35.25	35.97
ENSMUSG00000010051	Hyal1	hyaluronoglucosaminidase 1	5.93	4.52	3.35	4.94	5.49	4.58	5.05	5.07	5.5	5.01
ENSMUSG00000010054	Tusc2	tumor suppressor 2, mitochondrial calcium regulator	54.31	58.01	48.39	53.48	54.86	59.12	59.74	58.7	54.42	54.73
ENSMUSG00000010057	Nprl2	NPR2 like, GATOR1 complex subunit	45.87	47.12	49.63	46.11	48.66	46.31	50.29	46.26	45.26	45.77
ENSMUSG00000010064	Slc38a3	solute carrier family 38, member 3	0	0	0	0.03	0	0.08	0	0	0	0.15
ENSMUSG00000010066	Cacna2d2	calcium channel, voltage-dependent, alpha 2/delta subunit 2	0	0	0	0	0	0	0	0	0	0
ENSMUSG00000010067	Rassf1	Ras association (RalGDS/AF-6) domain family member 1	38.88	48.89	52.31	39.84	50.17	50.7	56.03	42.85	50.48	46.04
ENSMUSG00000010080	Epn3	epsin 3	330.1	328.38	205.26	269.09	330.55	282.09	261.98	360.31	279.72	321.27
ENSMUSG00000010086	Rnf112	ring finger protein 112	0	0	0	0	0	0	0	0	0	0
ENSMUSG00000010095	Slc3a2	solute carrier family 3 (activators of dibasic and neutral amino acid transport), member 2	445.7	461.71	428.57	427.81	444.74	469.9	432.17	463.99	437.88	478.19
ENSMUSG00000010097	Nxf1	nuclear RNA export factor 1	273.09	326.66	382.05	344	280.05	306.13	303.54	305.61	299.93	297.01
ENSMUSG00000010110	Stx5a	syntaxin 5A	192.41	182.3	194.56	230.21	173.88	183.82	199.2	193.53	180.75	184.23
ENSMUSG00000010122	Slc47a1	solute carrier family 47, member 1	0	0	0	0	0	0	0	0	0	0
ENSMUSG00000010136	Pifo	primary cilia formation	0	0	0	0	0.11	0	0.11	0.09	0.31	0
ENSMUSG00000010142	Tnfrsf13b	tumor necrosis factor receptor superfamily, member 13b	0	0	0	0	0	0	0	0.36	0	0
ENSMUSG00000010154	Spire2	spire type actin nucleation factor 2	54.66	86.02	50.83	75.9	83.44	79.15	69.97	92.29	78.08	76.71
ENSMUSG00000010175	Prox1	prospero homeobox 1	0	0	0	0	0	0	0.01	0	0	0
ENSMUSG00000010205	Raver1	ribonucleoprotein, PTB-binding 1	52.41	56.71	51.9	63.52	59.93	55.13	59.6	67.69	64.42	58.83
ENSMUSG00000010277	2610507B11Rik	RIKEN cDNA 2610507B11 gene	71.3	97.2	111.48	108.94	91.2	101.7	102.6	90.65	89.23	95.14
ENSMUSG00000010290	AI597479	expressed sequence AI597479	32.3	33.06	34.34	35.55	31.27	37	35.74	32.12	30.44	32.77
ENSMUSG00000010307	Tmem86a	transmembrane protein 86A	4.78	6.5	5.99	2.42	4.29	3.04	4.01	5.42	4.84	6.58
ENSMUSG00000010311	Optc	opticin	0	0	0	0	0	0	0	0	0	0
ENSMUSG00000010342	Tex14	testis expressed gene 14	0.03	0.08	0.08	0.08	0.03	0.01	0.03	0.33	0.03	0.04
ENSMUSG00000010358	Ifi35	interferon-induced protein 35	41.27	42.75	36.19	35.7	39.53	31.97	37.77	38.71	43.03	44.48
ENSMUSG00000010362	Rdm1	RAD52 motif 1	82.94	51.53	74.45	76.7	52.5	74.35	69.44	56.94	57.1	55.07
ENSMUSG00000010376	Nedd8	neural precursor cell expressed, developmentally down-regulated gene 8	723.28	992.27	611.32	849.07	993.39	946.15	1065.26	820.84	845.61	1040.34
ENSMUSG00000010392	Gosr1	golgi SNAP receptor complex member 1	42.26	53.75	61.61	63.4	50.07	54.65	49.36	53.27	55.17	51.76
ENSMUSG00000010406	Mrpl52	mitochondrial ribosomal protein L52	189.32	255.82	192.58	219.17	303.12	263.53	269.23	209.86	197.5	278.18
ENSMUSG00000010435	Spaca7	sperm acrosome associated 7	3.14	1.5	0.48	0.5	1.62	1.44	3.78	1.82	6.04	2.75
ENSMUSG00000010453	Kansl3	KAT8 regulatory NSL complex subunit 3	52.76	58.59	68	62.03	58.35	60.05	66.12	63.22	58.74	56.21
ENSMUSG00000010461	Eya4	EYA transcriptional coactivator and phosphatase 4	1	2.04	3.22	0.34	0.85	2.31	0.47	1.25	3.41	1.9
ENSMUSG00000010476	Ebf3	early B cell factor 3	0	0	0	0	0	0	0	0	0	0
ENSMUSG00000010492	Uckl1os	uridine-cytidine kinase 1-like 1, opposite strand	1.85	2	1.33	3.03	1.62	0.67	4.12	2.27	4.88	1.25
ENSMUSG00000010505	Myt1	myelin transcription factor 1	0	0	0	0.23	0	0	0	0	0	0
ENSMUSG00000010517	Faf1	Fas-associated factor 1	49.8	52.18	62.12	46.88	49.99	52.35	55.13	50.48	53.07	55.07
ENSMUSG00000010529	Gm266	predicted gene 266	0	0	0	0	0	0	0	0	0	0
ENSMUSG00000010538	Tsacc	TSSK6 activating co-chaperone	8.38	7.77	9.23	10.09	10.54	7.79	10.58	8.96	11.29	7.75
ENSMUSG00000010554	Mettl16	methyltransferase like 16	45.24	48.75	62.06	56.95	46.33	47.07	48.13	48.48	45.02	51.22
ENSMUSG00000010592	Dazl	deleted in azoospermia-like	0	0	0	0	0	0	0	0	0	0
ENSMUSG00000010601	Apol7a	apolipoprotein L 7a	0	0	0	0	0	0	0	0	0	0
ENSMUSG00000010607	Pigyl	phosphatidylinositol glycan anchor biosynthesis, class Y-like	123.79	104.48	106.51	104.72	113.28	100.99	106.04	108.27	105.66	119.83
ENSMUSG00000010608	Rbm25	RNA binding motif protein 25	336.35	242.17	396.14	204.49	237.15	231.74	248.06	247.48	325.31	219.99
ENSMUSG00000010609	Psen2	presenilin 2	16.08	16.57	11.8	15.65	13.4	11.67	12.93	15.71	11.42	14.74
ENSMUSG00000010651	Acaa1b	acetyl-Coenzyme A acyltransferase 1B	2.79	1.97	2.48	2.46	1.87	2.19	2.7	2.59	2.12	2.51
ENSMUSG00000010660	Plcd1	phospholipase C, delta 1	9.96	9.64	8.68	10.98	12.77	12.69	12.59	10.97	9.56	10.79
ENSMUSG00000010663	Fads1	fatty acid desaturase 1	339.45	362.58	301.39	324.49	312.25	309.85	262.01	368.65	356.56	320.2
ENSMUSG00000010721	Lmbr1	limb region 1	16.62	22.05	13.87	15	17.64	21.5	20.24	15.69	17.43	17.45
ENSMUSG00000010751	Tnfrsf22	tumor necrosis factor receptor superfamily, member 22	15.43	12.61	10.64	11.06	14.43	14.77	12.29	12.7	10.9	11.07
ENSMUSG00000010755	Cars	cysteinyl-tRNA synthetase	130.32	150.05	180.26	124.98	135.54	149.22	146.76	150.48	138.76	154.27
ENSMUSG00000010760	Phlda2	pleckstrin homology like domain, family A, member 2	5.27	11.17	18.2	10.26	13.92	9.58	8.25	9.33	12.06	11.42
ENSMUSG00000010796	Asz1	ankyrin repeat, SAM and basic leucine zipper domain containing 1	0	0	0	0	0	0	0	0	0	0
ENSMUSG00000010797	Wnt2	wingless-type MMTV integration site family, member 2	0	0	0	0	0	0	0	0	0	0
ENSMUSG00000010803	Gabra1	gamma-aminobutyric acid (GABA) A receptor, subunit alpha 1	0	0	0	0	0	0	0	0	0	0
ENSMUSG00000010825	Grid2ip	glutamate receptor, ionotropic, delta 2 (Grid2) interacting protein 1	0.04	0	0	0	0	0	0	0.02	0	0
ENSMUSG00000010830	Kdelr3	KDEL (Lys-Asp-Glu-Leu) endoplasmic reticulum protein retention receptor 3	59.71	72.03	60.38	43.01	65.2	112.67	78.33	61.07	86.93	70.52
ENSMUSG00000010841	Cfap97d1	CFAP97 domain containing 1	0	0	0	0	0	0	0	0	0	0
ENSMUSG00000010911	Apip	APAF1 interacting protein	85.41	90.55	112.28	84.88	76.17	77.7	84.44	80.44	78.04	79.63
ENSMUSG00000010914	Pdhx	pyruvate dehydrogenase complex, component X	43.32	45.14	47.93	44.11	39.79	44.67	46.77	43.44	43.32	41.42
ENSMUSG00000010936	Vac14	Vac14 homolog (S. cerevisiae)	52.86	82.31	60.16	83.22	72.77	80.25	74.44	74.69	80.07	80.63
ENSMUSG00000011008	Mcoln2	mucolipin 2	0	0	0	0	0	0	0	0.03	0	0
ENSMUSG00000011034	Slc5a1	solute carrier family 5 (sodium/glucose cotransporter), member 1	0	0	0	0	0.04	0	0	0	0.04	0
ENSMUSG00000011096	Akt1s1	AKT1 substrate 1 (proline-rich)	67.03	59.43	45.78	57.59	59.48	53.98	46.49	67.9	53.88	58.83
ENSMUSG00000011114	Tbrg1	transforming growth factor beta regulated gene 1	150.95	176.94	154.81	191.19	162.19	190.7	158.51	174.38	177.62	167.25
ENSMUSG00000011118	Panx3	pannexin 3	0.03	0	0	0	0	0	0.08	0	0	0
ENSMUSG00000011148	Adssl1	adenylosuccinate synthetase like 1	36.86	46.9	26.77	27.31	39.58	61.14	44.34	32.28	39.75	44.63
ENSMUSG00000011154	Cfap161	cilia and flagella associated protein 161	0	0	0	0	0	0	0	0	0	0
ENSMUSG00000011158	Brf1	BRF1, RNA polymerase III transcription initiation factor 90 kDa subunit	93.52	93.07	92.57	68.3	99.24	107.3	110.78	83.63	73.23	94.5
ENSMUSG00000011171	Vipr2	vasoactive intestinal peptide receptor 2	0	0	0	0	0	0	0	0	0	0
ENSMUSG00000011179	Odc1	ornithine decarboxylase, structural 1	122.75	135.96	153.74	146.19	141.96	156.41	135.08	147.26	122.02	164.84
ENSMUSG00000011254	Thg1l	tRNA-histidine guanylyltransferase 1-like (S. cerevisiae)	7.06	7.3	11.26	7.6	7.4	8.28	6.29	7	7.42	7.96
ENSMUSG00000011256	Adam19	a disintegrin and metallopeptidase domain 19 (meltrin beta)	0.03	0.05	0	0.07	0.01	0.05	0.08	0.13	0.06	0.07
ENSMUSG00000011257	Pabpc4	poly(A) binding protein, cytoplasmic 4	7.75	8.21	4.07	7.34	7.72	6.88	5.92	7.21	6.46	5.94
ENSMUSG00000011263	Exoc3l2	exocyst complex component 3-like 2	0	0	0	0	0	0	0	0	0	0
ENSMUSG00000011267	Zfp296	zinc finger protein 296	3.82	5.58	5.15	5.03	7.16	6.45	6.14	5.49	5.56	5.13
ENSMUSG00000011305	Plin5	perilipin 5	0.04	0.04	0.11	0.13	0	0	0.12	0.07	0	0
ENSMUSG00000011306	Sugp1	SURP and G patch domain containing 1	59.69	63.92	53.75	67	64.83	69.95	76.85	68.19	69.67	65.51
ENSMUSG00000011349	Dmrtc2	doublesex and mab-3 related transcription factor like family C2	0	0	0	0	0	0	0	0	0	0
ENSMUSG00000011350	Gm5893	predicted gene 5893	0	0	0	0	0	0	0	0	0	0
ENSMUSG00000011382	Dhdh	dihydrodiol dehydrogenase (dimeric)	0	0	0	0.01	0	0	0	0	0	0
ENSMUSG00000011427	Zfp790	zinc finger protein 790	14.38	14.66	15.28	14.66	15.05	16.09	15.81	16.43	12.9	13.06
ENSMUSG00000011463	Cpb1	carboxypeptidase B1 (tissue)	0	0	0	0	0	0	0	0	0	0
ENSMUSG00000011486	Slc25a41	solute carrier family 25, member 41	0.14	0.08	0	0	0	0	0	0	0	0.07
ENSMUSG00000011589	Fsd1	fibronectin type 3 and SPRY domain-containing protein	0	0.05	0	0	0	0.9	0	0	0	0
ENSMUSG00000011632	Pinlyp	phospholipase A2 inhibitor and LY6/PLAUR domain containing	0.34	0.86	0.36	0.2	0.47	0.4	0.35	0.11	0.71	0.23
ENSMUSG00000011658	Fuz	fuzzy planar cell polarity protein	0.6	0.63	0.52	0.64	0.52	0.51	0.56	0.21	0.46	0.37
ENSMUSG00000011751	Sptbn4	spectrin beta, non-erythrocytic 4	0.15	0.12	0.04	0.25	0.24	0.45	0.26	0.16	0.37	0.15
ENSMUSG00000011752	Pgam1	phosphoglycerate mutase 1	247.83	181.11	121.81	209.41	199.31	268.61	203.09	277.44	241.14	210.01
ENSMUSG00000011831	Evi5	ecotropic viral integration site 5	44.53	47.5	65.35	39.92	44.78	41.13	46.98	45.8	48.24	45.98
ENSMUSG00000011832	Evi5l	ecotropic viral integration site 5 like	21.25	18.98	17.35	18.55	16.5	19.51	21.4	19.51	16.39	15.65
ENSMUSG00000011837	Snapc2	small nuclear RNA activating complex, polypeptide 2	65.45	66.88	69.03	59.65	58.38	74.16	68.41	71.42	72.72	61.92
ENSMUSG00000011877	Git1	GIT ArfGAP 1	67.97	79.46	67.01	85.56	70.6	42.41	52.09	77.69	73.36	73.89
ENSMUSG00000011884	Gltp	glycolipid transfer protein	382.24	449.09	378.56	438.35	476.59	398.91	413.29	378.93	408.83	442.66
ENSMUSG00000011958	Bnip2	BCL2/adenovirus E1B interacting protein 2	49.92	56.7	60.06	62.54	58.02	60.96	58.18	53.13	55.27	57.79
ENSMUSG00000011960	Ccnt1	cyclin T1	109.17	94.56	114.97	90.68	86.69	88.26	98.12	99.14	95.61	88.38
ENSMUSG00000012017	Scarf2	scavenger receptor class F, member 2	0	0	0	0	0	0	0	0	0	0
ENSMUSG00000012042	4930579F01Rik	RIKEN cDNA 4930579F01 gene	0	0.05	0.15	0.15	0	0	0.05	0	0	0.05
ENSMUSG00000012076	Brms1l	breast cancer metastasis-suppressor 1-like	97.05	93.51	101.15	87.22	95.4	79.38	97.17	90.72	79.46	92.23
ENSMUSG00000012114	Med15	mediator complex subunit 15	123.79	115.79	116.02	114.07	103.91	88.1	89.09	120	120.28	114.72
ENSMUSG00000012117	Dhdds	dehydrodolichyl diphosphate synthase	38.95	42.08	35.36	36.41	33.77	47.8	42.05	41.62	42.93	42.45
ENSMUSG00000012123	Crybg2	crystallin beta-gamma domain containing 2	4.5	8.1	7.65	8.29	7.51	5.92	5.36	4.48	6.82	9.61
ENSMUSG00000012126	Ubxn11	UBX domain protein 11	6.86	6.18	9.61	8.66	6.71	6.11	8.66	9.87	5.9	6.1
ENSMUSG00000012187	Mogat1	monoacylglycerol O-acyltransferase 1	0	0	0	0	0	0	0	0.14	0.3	0
ENSMUSG00000012211	Tex22	testis expressed gene 22	0.06	0	0	0	0.14	0.94	0	0	0.33	0
ENSMUSG00000012282	Wnt8a	wingless-type MMTV integration site family, member 8A	0	0	0	0	0	0	0	0	0.05	0
ENSMUSG00000012296	Tjap1	tight junction associated protein 1	55.57	55.5	55.64	63.68	59.34	87.79	56.31	72.21	57.72	53.36
ENSMUSG00000012350	Ehf	ets homologous factor	278.77	248.06	257.9	211.24	201.03	206.61	202.46	239.08	245.91	193.98
ENSMUSG00000012396	Nanog	Nanog homeobox	0.08	0	0	0	0	0	0	0.04	0.2	0
ENSMUSG00000012405	Rpl15	ribosomal protein L15	108.96	154.39	74.66	163.83	182.22	169.63	173.94	149.03	121.11	182.83
ENSMUSG00000012422	Tmem167	transmembrane protein 167	16.55	18.31	14.7	17.62	17.84	17.67	16.14	14.76	17.54	16.1
ENSMUSG00000012428	Steap4	STEAP family member 4	0	0	0	0	0	0	0	0	0	0
ENSMUSG00000012429	Mplkip	M-phase specific PLK1 intereacting protein	64.39	59.05	75.51	64.13	62.5	71.95	66.96	65.64	59.95	57.63
ENSMUSG00000012443	Kif11	kinesin family member 11	66.04	76.06	90.16	86.55	83.52	87.22	100.91	96.9	87.54	79.72
ENSMUSG00000012483	Rpa3	replication protein A3	88.16	152.74	148.45	145.95	169.77	145.78	155.03	130.42	153.34	151.23
ENSMUSG00000012519	Mlkl	mixed lineage kinase domain-like	15.93	28.35	24.36	29.35	25.79	29.22	27.17	25.62	29.06	29.79
ENSMUSG00000012520	Phox2b	paired-like homeobox 2b	0	0	0	0	0	0	0	0	0	0.07
ENSMUSG00000012535	Tnpo3	transportin 3	76.49	111.71	116.22	103.86	100.64	108.92	111.12	112.37	109.35	108.23
ENSMUSG00000012609	Ttll5	tubulin tyrosine ligase-like family, member 5	32.41	32.45	39.74	29.32	35.82	36.12	33.73	28.81	36.21	42.88
ENSMUSG00000012640	Zfp715	zinc finger protein 715	15.68	14.82	15.86	14.93	15.41	15.64	17.93	16.65	15.95	14.33
ENSMUSG00000012705	Retn	resistin	0.32	0.12	0	0.37	0.23	0.38	0	0.11	0.22	0.29
ENSMUSG00000012777	Acp4	acid phosphatase 4	0	0	0	0	0	0	0	0	0	0.05
ENSMUSG00000012819	Cdh23	cadherin 23 (otocadherin)	0.08	0.19	0	0.02	0.01	0.06	0	0.18	0.04	0.02
ENSMUSG00000012848	Rps5	ribosomal protein S5	480.86	576.17	534.19	510.8	575.67	563.78	584.92	593.95	590.97	576.79
ENSMUSG00000012889	Podnl1	podocan-like 1	0.17	0.31	0.07	0.25	0.18	0.04	0.2	0.27	0.1	0.17
ENSMUSG00000013033	Adgrl1	adhesion G protein-coupled receptor L1	8.07	15.31	9.15	3.76	6.03	6.89	7.9	7.85	11.41	10.04
ENSMUSG00000013076	Amotl1	angiomotin-like 1	22.62	24.75	28.19	20.89	23.56	25.77	27.97	27.54	30.31	27.33
ENSMUSG00000013083	2200002J24Rik	RIKEN cDNA 2200002J24 gene	0.61	0.21	0.64	0.5	0	0.53	0	0.91	1.27	0
ENSMUSG00000013089	Etv5	ets variant 5	1.61	3	5.65	4.5	3.78	4.83	4.93	4.96	5.87	4.13
ENSMUSG00000013091	Tmem190	transmembrane protein 190	0.99	4.44	1.71	1.68	1.39	0.52	1.02	1.75	0.62	1.19
ENSMUSG00000013150	Gfod2	glucose-fructose oxidoreductase domain containing 2	30.9	37.98	36	38.08	39.3	29.62	37.97	38.06	39.2	39.56
ENSMUSG00000013155	Enkd1	enkurin domain containing 1	50.59	71.01	58.5	69.83	69.79	68.09	76.01	73.09	80.51	72.77
ENSMUSG00000013158	4933405L10Rik	RIKEN cDNA 4933405L10 gene	0.39	0.68	0.73	0.41	0.44	0.64	0.41	1.04	0.79	0.32
ENSMUSG00000013160	Atp6v0d1	ATPase, H+ transporting, lysosomal V0 subunit D1	137.6	170.72	110.99	142.01	153.73	172.47	150.37	144.57	136.03	161.47
ENSMUSG00000013236	Ptprs	protein tyrosine phosphatase, receptor type, S	148.06	151.56	140.22	128.9	143.47	191.08	173.1	159.32	190.32	143.58
ENSMUSG00000013275	Slc41a1	solute carrier family 41, member 1	17.88	22.19	23.23	20.03	18.43	21.71	23.25	18.66	18.76	19.27
ENSMUSG00000013338	Fer1l4	fer-1-like 4 (C. elegans)	4.24	2.04	1.3	6.33	6.36	1.72	5.35	8.7	2.35	3.22
ENSMUSG00000013353	4931406B18Rik	RIKEN cDNA 4931406B18 gene	0	0	0	0	0	0	0	0	0	0
ENSMUSG00000013367	Iglon5	IgLON family member 5	0	0	0	0	0	0	0	0	0	0
ENSMUSG00000013415	Igf2bp1	insulin-like growth factor 2 mRNA binding protein 1	46.5	34.68	31.76	39.43	47.71	33.18	48.92	39.82	40.13	40.71
ENSMUSG00000013418	B4galnt2	beta-1,4-N-acetyl-galactosaminyl transferase 2	13.35	10.32	13.32	6.19	15.7	4.11	6.84	8.29	16.53	8
ENSMUSG00000013419	Zfp651	zinc finger protein 651	8.86	8.41	7.89	8.05	6.69	8.83	8.26	6.49	8.8	6.64
ENSMUSG00000013465	Nelfb	negative elongation factor complex member B	157.02	157.09	161.51	150.8	141.3	162.5	148.92	154.65	158.9	147.8
ENSMUSG00000013483	Card14	caspase recruitment domain family, member 14	0.35	0.69	0.28	0.32	0.3	0.82	0.33	0.53	0.56	0.78
ENSMUSG00000013495	Tmem175	transmembrane protein 175	62.57	51.77	45.08	51.96	43.28	53.28	42.43	47.2	42.9	45.19
ENSMUSG00000013523	Bcas1	brain enriched myelin associated protein 1	0.15	0.17	0.61	0	0.08	0.06	0.1	0.07	0.44	0.19
ENSMUSG00000013539	Tango2	transport and golgi organization 2	66.3	63.14	66.43	54.36	47.83	46.36	42.28	56.8	57.95	53.74
ENSMUSG00000013562	4833413E03Rik	RIKEN cDNA 4833413E03 gene	0	0	0	0.21	0	0	0.33	0.16	0	0.08
ENSMUSG00000013584	Aldh1a2	aldehyde dehydrogenase family 1, subfamily A2	0	0	0	0	0	0	0	0	0.07	0
ENSMUSG00000013593	Ndufs2	NADH:ubiquinone oxidoreductase core subunit S2	326.12	328.47	338.96	323.28	301.37	315.63	298.59	306.34	324.09	330.15
ENSMUSG00000013611	Snx31	sorting nexin 31	0.28	0.14	0	0.26	0.1	0.17	0.23	0.19	0.07	0.35
ENSMUSG00000013622	Atraid	all-trans retinoic acid induced differentiation factor	166.61	185.84	187.65	155.64	172.89	161.2	156.7	135.44	173.35	165.16
ENSMUSG00000013629	Cad	carbamoyl-phosphate synthetase 2, aspartate transcarbamylase, and dihydroorotase	28.65	42.31	45.8	39.74	47.34	44.41	44.33	43.05	49.01	50.81
ENSMUSG00000013643	Lypd8	LY6/PLAUR domain containing 8	0	0	0	0	0	0	0	0	0	0
ENSMUSG00000013646	Sh3bp5l	SH3 binding domain protein 5 like	44.71	52.37	56.52	55.33	43.73	41.09	45.1	43.49	40.27	42.97
ENSMUSG00000013653	1810065E05Rik	RIKEN cDNA 1810065E05 gene	0	0	0	0	0	0	0	0	0	0
ENSMUSG00000013662	Atad1	ATPase family, AAA domain containing 1	84.15	82.87	90.89	78.67	79.74	87.98	87.77	97.33	82.59	76.94
ENSMUSG00000013663	Pten	phosphatase and tensin homolog	34.14	31.91	29.55	32.29	29.53	30.27	31.2	37.53	32.96	29.43
ENSMUSG00000013668	4933402N03Rik	RIKEN cDNA 4933402N03 gene	0	0	0	0	0	0	0	0	0	0
ENSMUSG00000013698	Pea15a	proliferation and apoptosis adaptor protein 15A	312.4	349.99	280.16	341.2	356.38	294.18	374.07	336.91	369.19	323.99
ENSMUSG00000013701	Timm23	translocase of inner mitochondrial membrane 23	35.16	53.91	34.6	52.68	53.28	54.09	47.31	46.47	40	55.57
ENSMUSG00000013707	Tnfaip8l2	tumor necrosis factor, alpha-induced protein 8-like 2	0.38	0	0.24	0.33	0.57	0.14	0.4	0.15	0.64	0.23
ENSMUSG00000013736	Trnt1	tRNA nucleotidyl transferase, CCA-adding, 1	50.22	60.63	71.67	62.81	54.43	63.1	60.06	54.69	54.67	53.23
ENSMUSG00000013766	Ly6g6e	lymphocyte antigen 6 complex, locus G6E	2.42	0.97	1.15	1.35	1.04	2.32	0.92	1.17	0.99	0.98
ENSMUSG00000013787	Ehmt2	euchromatic histone lysine N-methyltransferase 2	76	78.98	72.74	73.25	68.86	103.3	80.15	70.17	65.65	63.13
ENSMUSG00000013822	Elof1	ELF1 homolog, elongation factor 1	239	230.98	201.32	221.53	235.27	232.71	236.26	225.25	249.99	240.25
ENSMUSG00000013833	Med16	mediator complex subunit 16	58.22	58.45	61.27	68.73	69.4	61.92	67.34	69.42	53.94	58.35
ENSMUSG00000013846	St3gal1	ST3 beta-galactoside alpha-2,3-sialyltransferase 1	8.44	12.49	11.08	5.05	6.74	10.82	6.5	8.36	8.5	7.68
ENSMUSG00000013858	Tmem259	transmembrane protein 259	24.21	24.57	26.94	30.54	26.69	21.48	25.74	27.31	22.72	26.31
ENSMUSG00000013878	Rnf170	ring finger protein 170	18.73	15.07	18.46	15.83	15.72	16.69	18.93	18.45	16.94	14.69
ENSMUSG00000013921	Clip3	CAP-GLY domain containing linker protein 3	0	0	0	0.04	0	0.02	0.44	0.17	3.3	1.05
ENSMUSG00000013928	1700020L13Rik	RIKEN cDNA 1700020L13 gene	0.63	0.68	1.11	0.44	0.72	0.6	0.44	0.79	0.7	0.77
ENSMUSG00000013936	Myl2	myosin, light polypeptide 2, regulatory, cardiac, slow	0.3	0	0	0	0	1.15	0	0	0	0
ENSMUSG00000013973	Dedd	death effector domain-containing	63.58	69.63	62.54	67.93	59.95	66.52	62.39	72.07	73.45	61.01
ENSMUSG00000013974	Mcemp1	mast cell expressed membrane protein 1	0	0.06	0	0	0	0	0	0	0	0
ENSMUSG00000013997	Nit1	nitrilase 1	78.38	72.84	77.02	59.15	60.31	58.31	61.23	59.4	65.67	56.26
ENSMUSG00000014030	Pax5	paired box 5	0	0	0	0	0	0	0	0	0	0
ENSMUSG00000014039	Prdm15	PR domain containing 15	14.22	13.67	18.79	15.67	14.07	13.11	14.36	17.16	14.63	13.74
ENSMUSG00000014074	Rnf168	ring finger protein 168	66.15	67.1	69.41	62.63	73.97	54.01	62	68.39	67.44	68.86
ENSMUSG00000014075	Dynlt2b	dynein light chain Tctex-type 2B	49.62	51.26	55.52	52.35	63.07	38.76	42.53	51.14	50.16	50.54
ENSMUSG00000014077	Chp1	calcineurin-like EF hand protein 1	101.91	93.44	90.69	64.01	85.16	58.08	72.18	81.77	78.91	80.91
ENSMUSG00000014104	Sval2	seminal vesicle antigen-like 2	0	0	0	0	0	0	0	0	0	0
ENSMUSG00000014158	Trpv4	transient receptor potential cation channel, subfamily V, member 4	328.82	320.36	355.92	268.84	377.78	227.24	301.96	292.74	300.69	307.52
ENSMUSG00000014164	Klhl3	kelch-like 3	0	0	0	0	0	0	0	0	0	0
ENSMUSG00000014177	Tvp23b	trans-golgi network vesicle protein 23B	85.94	79.48	72.46	106.64	77.9	70.52	71.77	83.24	77.38	74.89
ENSMUSG00000014195	Dnajc7	DnaJ heat shock protein family (Hsp40) member C7	153.07	164.75	198.95	150.41	138.83	163.51	172.47	163.62	164.7	154.19
ENSMUSG00000014198	Zfp385c	zinc finger protein 385C	0.17	0	0	0.02	0	0	0.03	0	0.08	0
ENSMUSG00000014226	Cacybp	calcyclin binding protein	108.95	126.63	185.69	122.11	122.65	128.54	130.3	114	129.04	131.25
ENSMUSG00000014232	Cluap1	clusterin associated protein 1	41.73	37.18	51.39	42.77	41.69	27.03	32.71	47.37	42.13	37.58
ENSMUSG00000014243	Zswim7	zinc finger SWIM-type containing 7	12.91	16.18	13.79	17.88	15.87	20.31	19.81	15.34	18.79	14.05
ENSMUSG00000014245	Pigl	phosphatidylinositol glycan anchor biosynthesis, class L	8.91	6.3	6.2	10.28	8.17	6.63	7.63	9.76	7.63	9.36
ENSMUSG00000014294	Ndufa2	NADH:ubiquinone oxidoreductase subunit A2	333.11	289.62	247.9	266.32	304.27	288.39	299.14	287.54	310.26	310.67
ENSMUSG00000014301	Pam16	presequence translocase-asssociated motor 16	58.6	55.97	40.2	45.18	66	40.8	50.79	51.76	65.56	62.24
ENSMUSG00000014303	Glis2	GLIS family zinc finger 2	78.92	61.53	67.54	49.37	59.76	41.32	43.17	66.3	71.23	50.76
ENSMUSG00000014313	Cox6c	cytochrome c oxidase subunit 6C	919.6	787.97	813.74	739.19	932.95	796.05	885.42	773.19	883.55	911.06
ENSMUSG00000014329	Bicc1	BicC family RNA binding protein 1	138.58	69.24	137.2	82.18	106.9	74.06	117.35	104.36	100.34	83.36
ENSMUSG00000014349	Ube2z	ubiquitin-conjugating enzyme E2Z	95.71	94.8	95.75	82.94	90.03	90.97	86.09	91.61	97.45	84.56
ENSMUSG00000014351	Gip	gastric inhibitory polypeptide	0	0.18	0	0	0	0	0	0	0	0
ENSMUSG00000014353	Tmem87b	transmembrane protein 87B	40.42	38.12	40.69	39.7	34.3	42.94	41.29	41.25	38.37	36.63
ENSMUSG00000014355	Anapc1	anaphase promoting complex subunit 1	73.95	84.16	88.73	81.87	73.86	89.36	88.91	85.46	81.52	80.55
ENSMUSG00000014361	Mertk	MER proto-oncogene tyrosine kinase	0.1	0.23	0.05	1.01	0.25	0.61	0.2	0.18	0.19	0.39
ENSMUSG00000014402	Tsg101	tumor susceptibility gene 101	111	140.82	140.52	130.32	135.28	116.01	116.86	119.31	115.65	124.04
ENSMUSG00000014418	Hps5	HPS5, biogenesis of lysosomal organelles complex 2 subunit 2	18.09	19.81	22.97	26.34	19.37	19.78	19.04	20.26	19.09	17.67
ENSMUSG00000014426	Map3k4	mitogen-activated protein kinase kinase kinase 4	32.72	39.4	39.49	31.73	32	43.62	31.6	34.02	36.45	35.16
ENSMUSG00000014444	Piezo1	piezo-type mechanosensitive ion channel component 1	53.53	48.62	49.96	58.98	53.83	36.56	45.16	60.67	43.15	49.36
ENSMUSG00000014453	Blk	B lymphoid kinase	0	0.07	0	0	0	0	0	0	0.07	0
ENSMUSG00000014470	Rnf166	ring finger protein 166	46.55	55.79	42.16	70.64	65.53	60.57	68.93	59.44	58.06	61.96
ENSMUSG00000014496	Ankrd28	ankyrin repeat domain 28	16.23	27.73	22.55	25.86	21.28	26.69	23.37	22.23	20.1	25.35
ENSMUSG00000014498	Ankrd52	ankyrin repeat domain 52	4.16	3.36	3.84	3.83	4.28	4.55	6.58	5.11	4.35	3.65
ENSMUSG00000014503	Pkd2l2	polycystic kidney disease 2-like 2	0.62	0.39	0.25	0.75	0.71	0.7	0.77	0.65	0.64	0.49
ENSMUSG00000014504	Srp19	signal recognition particle 19	143.14	140.72	135	123.43	137.08	135.42	134.74	118.27	138.89	142.23
ENSMUSG00000014529	Tmbim7	transmembrane BAX inhibitor motif containing 7	0.11	0	0	0	0	0	0	0	0	0
ENSMUSG00000014542	Clec4f	C-type lectin domain family 4, member f	0	0	0	0	0	0	0	0	0	0
ENSMUSG00000014543	Klra17	killer cell lectin-like receptor, subfamily A, member 17	0	0	0	0	0	0	0.08	0	0	0
ENSMUSG00000014547	Wdfy2	WD repeat and FYVE domain containing 2	11.82	16.76	14.16	19.33	17.26	10.86	11.68	15.95	12.1	11.67
ENSMUSG00000014550	Rbsn	rabenosyn, RAB effector	30.78	29.67	34.92	31.16	28.9	35.31	34.36	33.63	31.38	31.05
ENSMUSG00000014551	Mrps25	mitochondrial ribosomal protein S25	49.23	52.66	40.58	52.69	58.53	63.15	52.89	48.07	59.37	60.05
ENSMUSG00000014554	Dguok	deoxyguanosine kinase	107.48	92.09	104.51	90.01	81.3	88.9	89.02	86.1	81.05	81.79
ENSMUSG00000014592	Camta1	calmodulin binding transcription activator 1	12.66	17.39	13.97	11.16	14.3	14.16	12.41	12.02	10.67	13.08
ENSMUSG00000014599	Csf1	colony stimulating factor 1 (macrophage)	32.46	17.61	20.47	17.05	23.23	11.84	10.62	26.51	28.91	26.03
ENSMUSG00000014601	Strip1	striatin interacting protein 1	74.33	58.67	61.05	67.26	70.86	59.76	60.07	73.19	64.74	72.38
ENSMUSG00000014602	Kif1a	kinesin family member 1A	0	0	0	0	0	0	0	0	0.01	0
ENSMUSG00000014603	Alx3	aristaless-like homeobox 3	0	0	0	0	0	0	0	0	0	0
ENSMUSG00000014606	Slc25a11	solute carrier family 25 (mitochondrial carrier oxoglutarate carrier), member 11	281.65	252.33	256.14	311.41	213.48	253.56	240.25	242.72	244.61	232.32
ENSMUSG00000014609	Chrne	cholinergic receptor, nicotinic, epsilon polypeptide	0	0	0	0	0	0	0	0	0	0
ENSMUSG00000014633	Cmc2	COX assembly mitochondrial protein 2	66.19	96.22	91.44	100.99	92.03	84.75	91.34	81.03	96.62	90.5
ENSMUSG00000014668	Chfr	checkpoint with forkhead and ring finger domains	60.16	65.25	74.96	52.95	60.45	45.51	58.58	48.56	54.36	52.92
ENSMUSG00000014686	Ceacam16	carcinoembryonic antigen-related cell adhesion molecule 16	0	0	0	0	0	0.09	0	0	0	0.26
ENSMUSG00000014704	Hoxa2	homeobox A2	0.09	1.9	3.76	2.17	1.62	2.1	1.85	2.51	2.41	2.33
ENSMUSG00000014725	Adam28	a disintegrin and metallopeptidase domain 28	0.02	0	0	0	0.04	0.11	0	0	0.05	0
ENSMUSG00000014747	Ankrd53	ankyrin repeat domain 53	0.04	0	0	0.12	0	0	0	0	0	0
ENSMUSG00000014748	Tex261	testis expressed gene 261	125.69	131.51	115.63	122.64	134.56	123.66	122.56	129.57	115.31	121.25
ENSMUSG00000014763	Fam120b	family with sequence similarity 120, member B	44.63	53.14	56.66	50.83	48.33	64.92	49.56	50.27	49.3	48.66
ENSMUSG00000014767	Tbp	TATA box binding protein	70.37	80.08	91.14	80.45	73.51	99.26	78.19	73.53	74.59	83.04
ENSMUSG00000014769	Psmb1	proteasome (prosome, macropain) subunit, beta type 1	210.55	207.06	205.4	199.91	204.84	268.33	218.37	202.78	215.57	212.22
ENSMUSG00000014771	Pdcd2	programmed cell death 2	58.89	61.9	64.31	50.28	60.77	86.89	69.13	54.25	57.22	59.58
ENSMUSG00000014773	Dll1	delta like canonical Notch ligand 1	10.39	11.36	14.21	7.77	13.9	14.05	12.81	15.1	13.58	14.32
ENSMUSG00000014776	Nol3	nucleolar protein 3 (apoptosis repressor with CARD domain)	0.28	1.71	0.5	1.35	0.83	1.92	1.44	1.55	0.75	0.9
ENSMUSG00000014778	Fhod1	formin homology 2 domain containing 1	1.87	2.13	1.62	1.76	1.78	1.51	1.07	1.28	1.16	1.2
ENSMUSG00000014782	Plekhg4	pleckstrin homology domain containing, family G (with RhoGef domain) member 4	0.37	0.18	0.31	0.13	0.36	0.12	0.21	0.05	0.12	0.03
ENSMUSG00000014786	Slc9a5	solute carrier family 9 (sodium/hydrogen exchanger), member 5	0.92	2.03	1.61	1.1	1.61	2.34	1.44	1.5	1.47	1.55
ENSMUSG00000014791	Elmo3	engulfment and cell motility 3	64.27	88.53	48.4	80.62	70.65	76.67	74.04	78.48	68.26	71.68
ENSMUSG00000014813	Stc1	stanniocalcin 1	0	0.02	0	0.01	0.05	0.02	0.03	0	0	0
ENSMUSG00000014837	4931428F04Rik	RIKEN cDNA 4931428F04 gene	9.23	14.96	8.97	12.65	12.5	16.52	15.25	13.39	13.41	13.35
ENSMUSG00000014846	Tppp3	tubulin polymerization-promoting protein family member 3	1.25	1.11	1.27	0.97	1.5	0.36	0.87	0.73	0.72	0.77
ENSMUSG00000014850	Msh3	mutS homolog 3	23.03	26.51	36.52	31.41	26.64	27.58	29.39	27.35	31.12	28.46
ENSMUSG00000014852	Adamts13	a disintegrin-like and metallopeptidase (reprolysin type) with thrombospondin type 1 motif, 13	0	0	0	0	0	0.17	0	0	0	0
ENSMUSG00000014856	Tmem208	transmembrane protein 208	123.53	170.28	114.83	144.97	167.76	175.35	156.64	165.06	173.38	161.95
ENSMUSG00000014859	E2f4	E2F transcription factor 4	88.17	129.76	106.53	121.79	114.42	139.23	123.75	137.55	138.78	131.75
ENSMUSG00000014867	Surf4	surfeit gene 4	173.14	168.63	166.82	172.11	155.28	181.98	174.27	176.37	169.74	170.25
ENSMUSG00000014873	Surf2	surfeit gene 2	52.09	50.77	62.11	49.06	44.97	50.31	51.99	49.54	50.37	52.8
ENSMUSG00000014905	Dnajb9	DnaJ heat shock protein family (Hsp40) member B9	20.71	20.77	17.61	21.17	21.49	24.92	22.74	20.8	14.23	19.06
ENSMUSG00000014907	Naf1	nuclear assembly factor 1 ribonucleoprotein	1.93	1.66	0.64	1.95	1.88	1.75	1.71	2.08	1.99	1.9
ENSMUSG00000014932	Yes1	YES proto-oncogene 1, Src family tyrosine kinase	31.17	37.49	45.39	37.21	41.3	36.8	41.81	34.2	38.02	36.09
ENSMUSG00000014956	Ppp1cb	protein phosphatase 1 catalytic subunit beta	177.19	214.42	160.88	190.62	194.85	207.3	164.67	166.22	198.45	172.37
ENSMUSG00000014959	Gorasp2	golgi reassembly stacking protein 2	140.74	137.6	140.4	131.72	137.19	147.71	142.31	138	144.29	142.2
ENSMUSG00000014980	Tsen15	tRNA splicing endonuclease subunit 15	65.43	58.26	72.09	65	50.32	49.88	52.47	54.24	60.01	55.91
ENSMUSG00000015001	Oc90	otoconin 90	0	0	0	0	0	0	0	0	0	0
ENSMUSG00000015002	Efr3a	EFR3 homolog A	142.16	112.62	135.51	114.28	108.03	111.99	116.53	122.16	125.8	121.06
ENSMUSG00000015013	Trappc2l	trafficking protein particle complex 2-like	94.24	96.98	54.97	130.22	102.04	93.21	106.13	108.81	111.07	92.29
ENSMUSG00000015016	Acsf3	acyl-CoA synthetase family member 3	25.27	31.19	21.44	34.89	32.1	31.27	33.42	31.77	30.36	31.46
ENSMUSG00000015023	Ddx19a	DEAD box helicase 19a	15.94	27.62	22.29	29.75	24.01	27.81	28.19	27.12	29.02	24.71
ENSMUSG00000015027	Galns	galactosamine (N-acetyl)-6-sulfate sulfatase	35.68	23.9	31.76	26.74	23.24	17.64	18.95	20.17	21.07	19.42
ENSMUSG00000015053	Gata2	GATA binding protein 2	1.27	2.26	1.91	8.31	12.07	21.22	14.87	10.97	1.32	14.08
ENSMUSG00000015083	C8g	complement component 8, gamma polypeptide	10.47	8.78	5.37	5.75	5.69	5.68	5.8	6.29	7.27	5.01
ENSMUSG00000015085	Entpd2	ectonucleoside triphosphate diphosphohydrolase 2	16.07	13.67	8.77	17.15	13.19	9.78	15.92	20.17	22.07	14.07
ENSMUSG00000015087	Rabl6	RAB, member RAS oncogene family-like 6	68.99	58.79	60.57	73.93	66.76	62.63	65.02	69.83	67.53	65.55
ENSMUSG00000015090	Ptgds	prostaglandin D2 synthase (brain)	23.3	30.58	27.92	11.04	15.53	14.49	7.74	9.17	24.18	11.46
ENSMUSG00000015092	Edf1	endothelial differentiation-related factor 1	431.41	419.28	427.16	441.85	468.58	430.85	409.28	410.71	426.19	462.4
ENSMUSG00000015093	Clic3	chloride intracellular channel 3	91.21	67.18	28.16	117.05	78.86	81.68	78.95	108.63	126.91	135.3
ENSMUSG00000015094	Npdc1	neural proliferation, differentiation and control 1	133.53	132.14	146.1	118.96	148.73	120.19	147.62	150.32	137.93	140.25
ENSMUSG00000015095	Fbxw5	F-box and WD-40 domain protein 5	116.41	127.33	109.28	111.13	102.21	113.95	119.67	116.89	110.53	107.98
ENSMUSG00000015112	Slc25a13	solute carrier family 25 (mitochondrial carrier, adenine nucleotide translocator), member 13	62.77	76.51	96.29	84.84	78.78	73.38	65.6	67.99	83.27	73.12
ENSMUSG00000015120	Ube2i	ubiquitin-conjugating enzyme E2I	193.03	196.67	186.69	194.42	208.88	271.74	193.07	210.04	206.52	190.38
ENSMUSG00000015126	Tsr3	TSR3 20S rRNA accumulation	54.72	51.87	58.06	48.76	44.65	70.8	53.5	55.79	55.13	51.27
ENSMUSG00000015127	Unkl	unkempt family like zinc finger	9.97	11.82	10.09	12.85	9.29	15.56	11.79	13.66	9.43	13.14
ENSMUSG00000015133	Lrrk1	leucine-rich repeat kinase 1	52.15	40.18	41.87	44.61	47.29	38.35	47.73	47.31	47.32	47.58
ENSMUSG00000015134	Aldh1a3	aldehyde dehydrogenase family 1, subfamily A3	0.02	0.04	0.3	0.07	0.11	0.06	0.06	0.04	0.02	0.08
ENSMUSG00000015143	Actn1	actinin, alpha 1	126.11	94.75	104.7	76.19	87.01	88.37	82.04	89.13	86.45	95.53
ENSMUSG00000015149	Sirt2	sirtuin 2	56.26	54.01	44.71	50.89	48.61	57.5	51.26	53.99	51.29	51.27
ENSMUSG00000015165	Hnrnpl	heterogeneous nuclear ribonucleoprotein L	352.74	463.21	589.02	454.34	474.92	459.94	445.97	433.99	435.84	422.18
ENSMUSG00000015176	Nolc1	nucleolar and coiled-body phosphoprotein 1	95.1	97.43	142.67	106.79	101.76	112.73	110.66	134.32	115.03	117.07
ENSMUSG00000015189	Casd1	CAS1 domain containing 1	12.76	28.09	37.65	32.21	28.88	22.97	29.36	26.24	28.17	27.79
ENSMUSG00000015202	Cnksr3	Cnksr family member 3	22.96	20.49	29.53	23.13	23.37	14.16	22.98	22.53	21.15	23.18
ENSMUSG00000015214	Mtmr1	myotubularin related protein 1	17.47	14.55	17.82	20.13	16.35	16.73	18.12	18.11	15.9	16.21
ENSMUSG00000015217	Hmgb3	high mobility group box 3	55.28	64.28	66.11	62.53	69.07	66.68	90.06	59.03	73.44	70.9
ENSMUSG00000015222	Map2	microtubule-associated protein 2	33.69	33.08	33.46	34.65	26.61	42.45	40.72	34.39	33.23	25.05
ENSMUSG00000015224	Cyp2j9	cytochrome P450, family 2, subfamily j, polypeptide 9	0	0	0	0	0	0	0.04	0	0.04	0
ENSMUSG00000015242	Nipsnap3a	nipsnap homolog 3A	0	0	0	0	0	0	0	0	0	0
ENSMUSG00000015243	Abca1	ATP-binding cassette, sub-family A (ABC1), member 1	0	0	0	0	0	0	0	0	0	0
ENSMUSG00000015247	Nipsnap3b	nipsnap homolog 3B	41.86	41.38	38.9	44.47	35.85	45.43	43.59	39.84	41.99	40.92
ENSMUSG00000015289	Lage3	L antigen family, member 3	68.07	68.3	69.92	66.4	56.83	67.99	64.82	63.21	77.5	62.25
ENSMUSG00000015290	Ubl4a	ubiquitin-like 4A	87.45	83.1	98	86.82	71.47	90.26	89.95	87.11	75.18	74.71
ENSMUSG00000015291	Gdi1	guanosine diphosphate (GDP) dissociation inhibitor 1	169.82	155.42	126.64	192.39	146.82	181.23	207.12	157.92	156.59	159.37
ENSMUSG00000015305	Sash1	SAM and SH3 domain containing 1	3.42	1.78	2.61	2.21	3.22	2.24	2.51	1.93	1.87	2.42
ENSMUSG00000015312	Gadd45b	growth arrest and DNA-damage-inducible 45 beta	59.51	49.34	77.59	41.52	73.92	70.27	66.99	64.85	64.66	77.41
ENSMUSG00000015314	Slamf6	SLAM family member 6	0	0	0	0.01	0	0	0	0	0.03	0.04
ENSMUSG00000015316	Slamf1	signaling lymphocytic activation molecule family member 1	0	0	0	0	0	0	0	0	0	0
ENSMUSG00000015335	Zdhhc12	zinc finger, DHHC domain containing 12	66.4	68.5	51.83	63.45	54.73	68.36	62.3	59.99	61.3	59.82
ENSMUSG00000015337	Endog	endonuclease G	13.6	12.15	13.02	14.14	13	17.44	13.86	16.2	15.17	12.39
ENSMUSG00000015340	Cybb	cytochrome b-245, beta polypeptide	0.01	0	0	0	0	0.01	0	0	0.02	0
ENSMUSG00000015341	Golga7	golgi autoantigen, golgin subfamily a, 7	114.41	122.96	124.75	128.12	120.49	123.05	116	112.6	114.05	111.42
ENSMUSG00000015342	Xk	X-linked Kx blood group	2.95	3.66	5.07	4.98	4.02	3.72	3.57	3.65	3.19	3.36
ENSMUSG00000015354	Pcolce2	procollagen C-endopeptidase enhancer 2	1.25	1.64	1.23	2.2	2.15	1.94	3.54	1.87	2.42	3.01
ENSMUSG00000015355	Cd48	CD48 antigen	0	0	0	0	0	0	0	0	0	0
ENSMUSG00000015357	Clpx	caseinolytic mitochondrial matrix peptidase chaperone subunit	34.52	40.79	51.64	43.71	38.87	39.05	41.28	39.1	41.95	37.75
ENSMUSG00000015363	Trabd	TraB domain containing	120.65	100.21	88.37	104.97	102.66	95.6	99.12	101.7	101.74	93
ENSMUSG00000015365	Mov10l1	Mov10 like RISC complex RNA helicase 1	0	0	0	0	0	0	0.07	0	0	0
ENSMUSG00000015377	Dennd6b	DENN/MADD domain containing 6B	15.93	13.21	13.33	14.77	14.07	16.5	16.48	15.14	11.39	11.4
ENSMUSG00000015396	Cd83	CD83 antigen	0	0	0	0	0	0	0	0	0	0
ENSMUSG00000015401	Cltrn	collectrin, amino acid transport regulator	0	0	0	0	0	0.06	0	0	0	0
ENSMUSG00000015405	Ace2	angiotensin I converting enzyme (peptidyl-dipeptidase A) 2	0	0	0	0	0	0	0.02	0	0	0
ENSMUSG00000015437	Gzmb	granzyme B	0	0	0	0	0	0	0	0	0	0
ENSMUSG00000015441	Gzmf	granzyme F	0	0	0	0	0	0	0	0	0	0
ENSMUSG00000015443	Gzmn	granzyme N	0	0	0	0	0	0	0	0	0	0
ENSMUSG00000015451	C4a	complement component 4A (Rodgers blood group)	2.43	0.33	1.35	1.69	0.74	1.41	1.15	1.71	0.82	0.84
ENSMUSG00000015452	Ager	advanced glycosylation end product-specific receptor	1.94	1.5	1.39	2.24	0.79	1.46	1.17	0.51	1.47	1.15
ENSMUSG00000015461	Atf6b	activating transcription factor 6 beta	53.96	61.71	52.45	55.11	61.19	86.7	62.97	64.98	58.81	64.9
ENSMUSG00000015467	Egfl8	EGF-like domain 8	1.7	1.06	2.25	1.77	1.25	0.71	1.05	1.17	2.46	1.12
ENSMUSG00000015468	Notch4	notch 4	0.68	0.51	0.3	0.38	0.21	0.72	0.27	0.41	0.24	0.4
ENSMUSG00000015474	Ppt2	palmitoyl-protein thioesterase 2	34.1	29.6	34.59	28.85	30.44	23.29	32.56	29.87	28.68	32.74
ENSMUSG00000015476	Prrt1	proline-rich transmembrane protein 1	0	0	0	0	0	0	0	0	0	0
ENSMUSG00000015478	Rnf5	ring finger protein 5	177.45	162.06	135.43	164.21	134.38	209.97	161.89	152.63	145.63	138.04
ENSMUSG00000015484	Fam163a	family with sequence similarity 163, member A	14.93	27.05	14.23	11.84	26.8	30.34	25.65	26.22	32.86	32.57
ENSMUSG00000015488	Cacfd1	calcium channel flower domain containing 1	57.71	47.42	42.96	45.96	44.19	40.7	50.91	49.84	51.96	46.26
ENSMUSG00000015501	Hivep2	human immunodeficiency virus type I enhancer binding protein 2	4.89	4.93	6.39	5.12	7.18	3.5	6.04	5.47	5.03	6.56
ENSMUSG00000015519	2310057J18Rik	RIKEN cDNA 2310057J18 gene	0	0	0	0	0	0	0	0	0	0
ENSMUSG00000015522	Arnt	aryl hydrocarbon receptor nuclear translocator	74.6	51.44	65.38	71.48	62.9	52.19	71.42	72.59	63.88	62.74
ENSMUSG00000015533	Itga2	integrin alpha 2	3.87	1.2	7.59	1.24	2.04	1.31	0.44	0.7	2.91	0.53
ENSMUSG00000015536	Mocs2	molybdenum cofactor synthesis 2	41.19	49.37	60.46	42.16	45.36	42.68	42.93	41.26	49.38	45.56
ENSMUSG00000015542	Nat9	N-acetyltransferase 9 (GCN5-related, putative)	18.08	20.21	26.7	15.71	16.98	13.28	17.53	17.66	20.18	17.41
ENSMUSG00000015568	Lpl	lipoprotein lipase	0	0	0	0.04	0.04	0	0	0	0.02	0
ENSMUSG00000015575	Atp6v0e	ATPase, H+ transporting, lysosomal V0 subunit E	510.24	538.17	487.04	436.29	433.42	582.68	446.89	442.72	517.98	488.28
ENSMUSG00000015579	Nkx2-5	NK2 homeobox 5	0	0	0	0	0	0	0	0	0	0
ENSMUSG00000015597	Zfp318	zinc finger protein 318	7.15	5.04	7.67	3.57	5.89	8.26	7.43	4.11	6.26	4.76
ENSMUSG00000015599	Ttbk1	tau tubulin kinase 1	0.06	0.09	0.02	0.09	0.04	0.14	0.79	0.26	0.05	0.02
ENSMUSG00000015605	Srf	serum response factor	19.88	18.2	14.12	15.56	24.86	23.06	13.6	16.5	18.14	16.61
ENSMUSG00000015619	Gata3	GATA binding protein 3	199.2	193	164.09	228.02	167.79	216.5	190.4	217.38	161.8	157.48
ENSMUSG00000015627	Gata5	GATA binding protein 5	0	0	0	0	0	0	0	0	0	0
ENSMUSG00000015647	Lama5	laminin, alpha 5	173.71	123.15	121.56	114.25	116.93	118.13	104.87	125.41	118.37	115.53
ENSMUSG00000015652	Steap1	six transmembrane epithelial antigen of the prostate 1	61.33	69.4	68.08	68.17	86.13	66.46	85.31	63.72	76.33	81.41
ENSMUSG00000015653	Steap2	six transmembrane epithelial antigen of prostate 2	72.58	79.79	75.84	82.03	91.41	81.94	93.71	73.96	84.27	85.66
ENSMUSG00000015656	Hspa8	heat shock protein 8	1076.76	1183.54	1413.27	1256.03	1093.25	1251.47	1095.23	1137.27	1144.66	1142.11
ENSMUSG00000015659	Serac1	serine active site containing 1	4.1	3.75	4.02	3.91	3.32	7.48	4.65	4.68	4.33	3.91
ENSMUSG00000015665	Awat1	acyl-CoA wax alcohol acyltransferase 1	0	0	0	0	0	0	0	0	0	0
ENSMUSG00000015668	Pdzd11	PDZ domain containing 11	72.38	65.78	75.45	63.02	63.99	56.21	64.26	63.66	72.06	64.72
ENSMUSG00000015671	Psma2	proteasome subunit alpha 2	166.2	167.6	141.19	160.61	162.03	176.64	169.35	162.79	178.5	176.8
ENSMUSG00000015672	Mrpl32	mitochondrial ribosomal protein L32	77.52	80.08	82.47	98.27	97.3	91.21	89.15	80.03	78.48	84.53
ENSMUSG00000015697	Setdb1	SET domain, bifurcated 1	58.06	49.14	47.9	55.62	55.93	48.54	62.55	61.15	56.87	58.04
ENSMUSG00000015702	Anxa9	annexin A9	307.11	174.6	167.1	146.89	180.06	205.64	184.43	228.54	153.41	191.55
ENSMUSG00000015709	Arnt2	aryl hydrocarbon receptor nuclear translocator 2	0	0	0	0	0	0	0	0	0.15	0
ENSMUSG00000015711	Prune1	prune exopolyphosphatase	31.68	24.55	23.85	32.64	27.32	19.57	30.24	31.76	28.44	29.3
ENSMUSG00000015714	Cers2	ceramide synthase 2	432.56	303	368.93	426.13	422.96	335.17	492.29	437.32	401.01	447.35
ENSMUSG00000015721	Nlrp5	NLR family, pyrin domain containing 5	0	0	0	0	0	0	0	0	0	0
ENSMUSG00000015733	Capza2	capping protein (actin filament) muscle Z-line, alpha 2	220.53	352.44	345.78	328.79	305.83	329.36	322.2	321.73	324.13	314.77
ENSMUSG00000015745	Plekho1	pleckstrin homology domain containing, family O member 1	7	5.31	7.55	7.43	5.2	3.65	6.85	7.94	6.35	12.73
ENSMUSG00000015747	Vps45	vacuolar protein sorting 45	58	44.95	50.84	65.14	54.54	47.76	56.41	53.76	58.24	52.71
ENSMUSG00000015748	Prpf3	pre-mRNA processing factor 3	94.91	79.23	79.75	97.43	104.76	91.38	119.32	92.13	99.71	113.71
ENSMUSG00000015749	Anp32e	acidic (leucine-rich) nuclear phosphoprotein 32 family, member E	179.24	148.61	166.14	195.97	203.6	180.45	241.85	195.88	212.79	217.89
ENSMUSG00000015750	Aph1a	aph1 homolog A, gamma secretase subunit	10.37	9.62	7.42	9	9.77	8.97	12.31	9.55	9.2	8.63
ENSMUSG00000015755	Tab2	TGF-beta activated kinase 1/MAP3K7 binding protein 2	9.78	8.97	11.97	11.33	10.69	9.13	10.32	10.25	9.89	10.11
ENSMUSG00000015757	Ppil4	peptidylprolyl isomerase (cyclophilin)-like 4	46.61	52.68	74.52	69.13	59.71	52.24	63.02	57.43	48.47	55.71
ENSMUSG00000015759	Cnih1	cornichon family AMPA receptor auxiliary protein 1	99.84	125.82	74.49	130.93	128.52	129.01	128.83	104.3	112.91	122.05
ENSMUSG00000015766	Eps8	epidermal growth factor receptor pathway substrate 8	3.35	0	0	0	0.02	0.03	0	0	0	0
ENSMUSG00000015776	Med22	mediator complex subunit 22	63.12	63.75	68.93	65.44	59.56	62.2	68.43	70.76	65.52	66.11
ENSMUSG00000015787	Abo	ABO blood group (transferase A, alpha 1-3-N-acetylgalactosaminyltransferase, transferase B, alpha 1-3-galactosyltransferase)	0.04	0	0	0	0	0.08	0	0	0.05	0
ENSMUSG00000015790	Surf1	surfeit gene 1	87.56	84.6	92.44	87.37	79.12	85.87	77.04	82.87	67.55	81.18
ENSMUSG00000015804	Med28	mediator complex subunit 28	319.95	364.13	361.16	323	363.72	315.95	325.13	308.43	366.86	333.74
ENSMUSG00000015806	Qdpr	quinoid dihydropteridine reductase	78.29	100.76	102.41	89.43	84.9	110.35	87.84	82.55	84.3	90.2
ENSMUSG00000015812	Gnrh1	gonadotropin releasing hormone 1	0.56	0	0	0.64	1.17	0.98	1.15	0	0.7	0.72
ENSMUSG00000015829	Tnr	tenascin R	0	0	0	0	0	0	0	0.01	0	0
ENSMUSG00000015837	Sqstm1	sequestosome 1	1061.5	1020.9	841.68	1058.4	923.49	968.95	930.87	974.72	930.11	969.02
ENSMUSG00000015839	Nfe2l2	nuclear factor, erythroid derived 2, like 2	211.4	219.35	220.27	221.93	186.77	201.93	193.3	209.07	205.24	193.37
ENSMUSG00000015843	Rxrg	retinoid X receptor gamma	0	0	0	0	0	0	0	0	0	0
ENSMUSG00000015846	Rxra	retinoid X receptor alpha	63.69	68.64	66.34	52.92	56.78	57.33	55.37	69.72	56.44	57.16
ENSMUSG00000015850	Adamtsl4	ADAMTS-like 4	5.21	5.01	1.49	7.32	7.66	4.59	8.12	8.94	8.26	8.33
ENSMUSG00000015852	Fcrls	Fc receptor-like S, scavenger receptor	0	0	0	0	0	0	0	0	0	0
ENSMUSG00000015854	Cd5l	CD5 antigen-like	0	0	0	0	0	0	0	0	0	0
ENSMUSG00000015869	Prpsap1	phosphoribosyl pyrophosphate synthetase-associated protein 1	159.76	153.34	169.96	167.49	150.26	183.89	171.93	168.14	155.74	154.93
ENSMUSG00000015879	Fam184b	family with sequence similarity 184, member B	0.13	0.05	0	0.03	0.04	0	0.07	0.03	0.06	0.03
ENSMUSG00000015880	Ncapg	non-SMC condensin I complex, subunit G	44.36	48.65	61.44	61.72	67.47	59.88	68.36	54.39	61.01	61.29
ENSMUSG00000015882	Lcorl	ligand dependent nuclear receptor corepressor-like	19.55	16.7	15.81	18.08	14.04	16.9	20.32	15.8	18.54	16.17
ENSMUSG00000015889	Lta4h	leukotriene A4 hydrolase	100.88	110.22	120.58	126.69	118.49	124.83	137.36	117.79	110.09	119.06
ENSMUSG00000015890	Amdhd1	amidohydrolase domain containing 1	3.44	2.76	4.67	2.91	3	2.76	2.66	2.12	2.13	1.97
ENSMUSG00000015932	Dstn	destrin	770.48	701.36	653.12	819.65	712.41	740.83	643.72	712.08	700.27	671.76
ENSMUSG00000015937	Macroh2a1	macroH2A.1 histone	274.01	285.47	328.22	272.76	281.36	283.2	293.99	266.69	289.95	297.13
ENSMUSG00000015942	Gtf2ird2	GTF2I repeat domain containing 2	13.5	16.74	24.65	15.37	16.09	13.1	14.15	13.48	14.15	12.23
ENSMUSG00000015943	Bola1	bolA-like 1 (E. coli)	82.93	55.85	42.02	69.78	81.05	50.24	78.29	69	85.43	80.31
ENSMUSG00000015944	Castor2	cytosolic arginine sensor for mTORC1 subunit 2	18.22	19.4	30.76	25.19	16.24	15.57	16.17	13.84	23.02	15.38
ENSMUSG00000015947	Fcgr1	Fc receptor, IgG, high affinity I	0	0	0	0	0	0	0	0	0	0
ENSMUSG00000015950	Ncf1	neutrophil cytosolic factor 1	0.29	0.03	0.51	0.1	0	0.02	0.14	0.14	0.32	0.05
ENSMUSG00000015957	Wnt11	wingless-type MMTV integration site family, member 11	0	0	0	0	0	0	0	0	0	0
ENSMUSG00000015961	Adss	adenylosuccinate synthetase, non muscle	98.78	100.16	91.88	87.7	89.69	106.22	90.34	100.55	101.6	100.35
ENSMUSG00000015962	1700016C15Rik	RIKEN cDNA 1700016C15 gene	1.03	1.27	1.69	0	0.41	0.23	0.4	1.02	1.49	0.13
ENSMUSG00000015966	Il17rb	interleukin 17 receptor B	1.65	2.73	0.78	2	1.78	2.72	2.49	1.44	1.66	2.24
ENSMUSG00000015968	Cacna1d	calcium channel, voltage-dependent, L type, alpha 1D subunit	0.33	0.18	0.07	0.1	0.27	0.28	0.29	0.45	0.17	0.36
ENSMUSG00000015970	Chdh	choline dehydrogenase	15.45	23.65	13.73	17.31	18.39	20.16	18.06	18.51	18.8	21.53
ENSMUSG00000015971	Actr8	ARP8 actin-related protein 8	46.18	77.59	53.4	70.62	68.39	79.79	78.3	65.25	59.45	68.91
ENSMUSG00000015980	Lrrc27	leucine rich repeat containing 27	4.93	8.25	6.74	4.37	5.62	4.05	4.03	4.09	7.46	4.73
ENSMUSG00000015981	Stk32c	serine/threonine kinase 32C	0	0	0	0	0	0.04	0	0	0	0
ENSMUSG00000015994	Fnta	farnesyltransferase, CAAX box, alpha	297.33	293.39	262.9	258.67	242.61	260.82	236.77	246.83	247.08	236.01
ENSMUSG00000016018	Mtrex	Mtr4 exosome RNA helicase	65.27	71.26	85.44	76.82	72.12	78.35	79.87	69.63	79.5	72.14
ENSMUSG00000016024	Lbp	lipopolysaccharide binding protein	158.65	75.64	76.52	29.84	33.72	15.17	5.68	43.09	55.15	20.21
ENSMUSG00000016028	Celsr1	cadherin, EGF LAG seven-pass G-type receptor 1	33.93	27.43	31	24.21	27.02	24.18	27.99	38.35	26.13	24.89
ENSMUSG00000016087	Fli1	Friend leukemia integration 1	0	0	0	0	0	0	0	0	0	0
ENSMUSG00000016128	Stard13	StAR-related lipid transfer (START) domain containing 13	13.68	17.4	29.69	15.96	25.02	21.17	15.68	25.41	18.61	22.86
ENSMUSG00000016150	Tenm1	teneurin transmembrane protein 1	0	0	0	0	0	0	0	0	0	0
ENSMUSG00000016179	Camk1g	calcium/calmodulin-dependent protein kinase I gamma	0	0	0	0.03	0.04	0	0.04	0	0	0
ENSMUSG00000016181	Utp25	UTP25 small subunit processome component	5.85	3.07	5.84	4.78	4.55	4.59	4.23	4.35	3.32	3.01
ENSMUSG00000016194	Hsd11b1	hydroxysteroid 11-beta dehydrogenase 1	1.38	0.85	0.91	0.17	1.64	0.54	0.4	0.71	0.63	1.04
ENSMUSG00000016200	Syt14	synaptotagmin XIV	0	0	0	0	0.04	0	0	0	0	0
ENSMUSG00000016206	H2-M3	histocompatibility 2, M region locus 3	7.15	6.84	7.26	4.69	2.85	7.15	5.41	7.89	9.12	6.43
ENSMUSG00000016239	Lonrf3	LON peptidase N-terminal domain and ring finger 3	0.89	0.11	0.94	1.52	0.19	0.44	0.05	0.17	0	0.88
ENSMUSG00000016252	Atp5e	ATP synthase, H+ transporting, mitochondrial F1 complex, epsilon subunit	532.3	485.11	588.42	282.92	609.57	519.37	594.06	542.53	562.05	631.47
ENSMUSG00000016253	Nelfcd	negative elongation factor complex member C/D, Th1l	133.45	126.57	174.97	66.24	119.92	146.04	146.37	122.16	133.26	134.81
ENSMUSG00000016255	Tubb1	tubulin, beta 1 class VI	0	0	0	0	0	0	0	0	0	0
ENSMUSG00000016256	Ctsz	cathepsin Z	75.06	70.71	76.95	92.43	83.01	87.27	68.28	87.88	85.02	22.74
ENSMUSG00000016257	Prelid3b	PRELI domain containing 3B	130.09	139.13	148.12	71.12	145.49	134.73	138.69	119.74	140.33	149.02
ENSMUSG00000016262	Sertad4	SERTA domain containing 4	21.32	26.95	30.95	26.7	27.23	25.67	29.64	30.38	25.12	29.34
ENSMUSG00000016283	H2-M2	histocompatibility 2, M region locus 2	0.06	0	0	0	0	0	0	0.06	0	0
ENSMUSG00000016308	Ube2a	ubiquitin-conjugating enzyme E2A	88.03	101.17	94.56	90.63	99.57	112.65	113.15	88.78	102.52	114.46
ENSMUSG00000016319	Slc25a5	solute carrier family 25 (mitochondrial carrier, adenine nucleotide translocator), member 5	533.31	627.18	703.52	581.63	620.35	601.29	601.65	521.97	539.3	634.37
ENSMUSG00000016327	Atp1b4	ATPase, (Na+)/K+ transporting, beta 4 polypeptide	0	0	0	0	0.04	0	0	0	0	0
ENSMUSG00000016344	Ppdpf	pancreatic progenitor cell differentiation and proliferation factor	80.51	66.22	66.87	63.75	66.46	60.94	60.81	68.76	68.72	62.22
ENSMUSG00000016346	Kcnq2	potassium voltage-gated channel, subfamily Q, member 2	0.02	0	0	0	0	0	0	0	0	0
ENSMUSG00000016349	Eef1a2	eukaryotic translation elongation factor 1 alpha 2	0	0	0	0	0	0	0	0	0	0
ENSMUSG00000016356	Col20a1	collagen, type XX, alpha 1	0.19	0.28	0.63	0.86	0.4	0.16	0.61	0.77	0.19	0.27
ENSMUSG00000016382	Pls3	plastin 3 (T-isoform)	345.02	294.79	290.15	274.99	241.33	275.55	231.38	292.06	266.35	261.77
ENSMUSG00000016386	Mpped2	metallophosphoesterase domain containing 2	0.26	0.18	0.95	0.02	0	0.07	0	0.34	0.19	0
ENSMUSG00000016409	Nkap	NFKB activating protein	9.44	11.58	10.16	13.38	10.2	11.37	10.22	11.15	12.12	11.31
ENSMUSG00000016427	Ndufa1	NADH:ubiquinone oxidoreductase subunit A1	249.01	299.26	257.07	228.89	281.39	273.84	298.04	251.63	297.56	282.17
ENSMUSG00000016458	Wt1	WT1 transcription factor	0	0	0	0	0	0	0	0	0	0
ENSMUSG00000016477	E2f3	E2F transcription factor 3	8.43	9.08	11.52	9.55	8.66	8.14	9.85	9.04	9.1	9.36
ENSMUSG00000016481	Cr1l	complement component (3b/4b) receptor 1-like	100.14	103.53	90.23	106.34	87.2	95.05	100.38	89.67	89.01	89.44
ENSMUSG00000016487	Ppfibp1	PTPRF interacting protein, binding protein 1 (liprin beta 1)	137.06	125.75	151.34	124.81	124.44	100.21	101.73	127.76	134.85	117.68
ENSMUSG00000016493	Cd46	CD46 antigen, complement regulatory protein	0.53	0.52	0.16	0.45	0.52	0.63	0.29	1.48	0.32	0.58
ENSMUSG00000016494	Cd34	CD34 antigen	0.03	0	0.09	0	0	0	0	0	0	0
ENSMUSG00000016495	Plgrkt	plasminogen receptor, C-terminal lysine transmembrane protein	75.71	79.27	80.77	68.28	83.55	89.08	88.18	100.1	85.37	82.91
ENSMUSG00000016496	Cd274	CD274 antigen	1.45	1.75	2.05	2.56	1.47	1.46	1.69	1.9	1.21	1.33
ENSMUSG00000016498	Pdcd1lg2	programmed cell death 1 ligand 2	0	0	0	0	0.05	0	0	0	0	0
ENSMUSG00000016503	Gtf3a	general transcription factor III A	148.42	189.3	253.84	177.2	190.17	190.71	172.1	174.04	191.99	187.04
ENSMUSG00000016510	Mtif3	mitochondrial translational initiation factor 3	34.15	36.85	55.11	31.34	34.6	33.31	36	29.65	37.91	38.16
ENSMUSG00000016520	Lnx2	ligand of numb-protein X 2	21.13	18.45	32.95	16.15	16.5	18.25	16.66	15.25	15.86	18.18
ENSMUSG00000016524	Il19	interleukin 19	0	0	0	0	0.11	0	0	0	0	0
ENSMUSG00000016526	Dyrk3	dual-specificity tyrosine-(Y)-phosphorylation regulated kinase 3	9.61	14.75	20.34	10.89	14.61	12.75	12.7	12.22	16.36	13.97
ENSMUSG00000016528	Mapkapk2	MAP kinase-activated protein kinase 2	149.84	150.56	150.74	155.56	149.46	115.77	124.48	143.23	143.48	131.55
ENSMUSG00000016529	Il10	interleukin 10	0	0	0	0	0	0	0	0	0	0
ENSMUSG00000016534	Lamp2	lysosomal-associated membrane protein 2	188.28	142.28	143.94	138.54	135.87	125.83	125.77	142.2	148.82	136.42
ENSMUSG00000016541	Atxn10	ataxin 10	491.31	478.78	435.24	406.61	427.46	538.83	460.05	427.14	518.56	460.19
ENSMUSG00000016552	Foxred2	FAD-dependent oxidoreductase domain containing 2	0.02	0.02	0	0.06	0	0	0	0.02	0.09	0
ENSMUSG00000016554	Eif3d	eukaryotic translation initiation factor 3, subunit D	349.37	291.61	417.42	309.8	228.32	316.99	321.03	299.8	317.75	329.16
ENSMUSG00000016559	H3f3b	H3.3 histone B	924.38	993.68	982.71	1200.34	1084.81	1194.09	1075.66	1022.62	1068.31	999.32
ENSMUSG00000016619	Nup50	nucleoporin 50	64.27	62.05	75.44	62.06	58.55	60.78	61.19	61.75	63.66	59.94
ENSMUSG00000016624	Phf21b	PHD finger protein 21B	0.31	0.93	0.98	0.27	0.35	0.3	1.19	1.28	0.7	1.61
ENSMUSG00000016626	Nlrp14	NLR family, pyrin domain containing 14	0	0	0	0	0	0	0	0	0	0
ENSMUSG00000016637	Ift27	intraflagellar transport 27	145.31	123.13	110.64	131.27	90.74	127.15	125.4	132.69	124.63	118.58
ENSMUSG00000016664	Pacsin2	protein kinase C and casein kinase substrate in neurons 2	321.69	292.71	321.15	251.41	282.59	260.41	274.4	283.02	280.47	285.49
ENSMUSG00000016756	Cmah	cytidine monophospho-N-acetylneuraminic acid hydroxylase	0	0	0	0	0	0	0	0	0	0
ENSMUSG00000016757	Ttll12	tubulin tyrosine ligase-like family, member 12	31.53	32.79	33.07	32.81	35.53	35.24	34.44	36.31	37.88	34.18
ENSMUSG00000016758	Bik	BCL2-interacting killer	20.63	10.49	16.56	19.27	18.84	9.34	14.05	12.87	10.69	6.98
ENSMUSG00000016763	Scube1	signal peptide, CUB domain, EGF-like 1	0	0	0	0	0	0.02	0.02	0	0	0.04
ENSMUSG00000016831	Tox4	TOX high mobility group box family member 4	65.87	98.24	66.38	100.89	89.4	109.71	103.4	95	81.04	84.37
ENSMUSG00000016833	Mrps18c	mitochondrial ribosomal protein S18C	240.12	303.92	261.56	270.08	300.63	265.52	299.87	244.49	303.01	287.49
ENSMUSG00000016918	Sulf1	sulfatase 1	0.02	0	0	0.03	0	0.02	0	0	0	0
ENSMUSG00000016921	Srsf6	serine and arginine-rich splicing factor 6	233.66	244.55	251.59	249.53	251.86	255.55	271.68	258.33	266.42	260.02
ENSMUSG00000016933	Plcg1	phospholipase C, gamma 1	52.98	48.61	54.03	40.54	38.26	45.13	50.76	47.85	45.66	38.84
ENSMUSG00000016940	Kctd2	potassium channel tetramerisation domain containing 2	53.63	51.51	56.42	49.86	48.82	45.68	54.47	51.84	43.07	44.55
ENSMUSG00000016942	Tmprss6	transmembrane serine protease 6	1.08	0.18	1.18	0.32	1.01	0.2	0.09	0.32	0.58	0.3
ENSMUSG00000016946	Kctd5	potassium channel tetramerisation domain containing 5	74.97	77.21	85.65	77.24	77.06	103.3	77.94	76.67	81.55	75.71
ENSMUSG00000016982	Pom121l2	POM121 membrane glycoprotein-like 2 (rat)	0.23	0.17	0.07	0.31	0.25	0.65	0.47	0.17	0.12	0.53
ENSMUSG00000016984	Etaa1	Ewing tumor-associated antigen 1	20.04	22.6	28.46	25.87	24.47	25.34	23.83	23.11	21.24	23.9
ENSMUSG00000016995	Matn4	matrilin 4	0	0.07	0.11	0	0.16	0.05	0.07	0.07	0.04	0.04
ENSMUSG00000016998	Svs4	seminal vesicle secretory protein 4	0	0	0	0	0	0	0	0	0	0
ENSMUSG00000017000	Svs6	seminal vesicle secretory protein 6	0	0	0	0	0	0	0	0	0	0
ENSMUSG00000017002	Slpi	secretory leukocyte peptidase inhibitor	0	0	0	0	0	0	0	0.27	0.58	0
ENSMUSG00000017003	Svs3a	seminal vesicle secretory protein 3A	0	0	0	0	0	0	0	0	0	0
ENSMUSG00000017004	Svs5	seminal vesicle secretory protein 5	0	0	0	0	0	0	0	0	0	0
ENSMUSG00000017007	Rbpjl	recombination signal binding protein for immunoglobulin kappa J region-like	0	0	0.09	0	0.03	0	0	0	0	0
ENSMUSG00000017009	Sdc4	syndecan 4	276.22	304.62	252.93	181.8	268.01	289.42	255.23	294.84	246.77	244.09
ENSMUSG00000017049	Ccdc70	coiled-coil domain containing 70	0	0	0	0	0	0	0	0	0	0
ENSMUSG00000017057	Il13ra1	interleukin 13 receptor, alpha 1	50.46	37.92	45.15	49.95	39.24	43.58	44.67	40.38	46.23	42.59
ENSMUSG00000017064	Prl5a1	prolactin family 5, subfamily a, member 1	0	0	0	0	0	0	0	0	0	0
ENSMUSG00000017119	Nbr1	NBR1, autophagy cargo receptor	137.1	127.92	142.59	150.47	130.16	132.76	143.88	136.15	126.79	130.97
ENSMUSG00000017132	Cyth1	cytohesin 1	18.1	20.4	15.93	18.32	15.49	14.93	18.34	18.64	18.42	18.93
ENSMUSG00000017144	Rnd3	Rho family GTPase 3	41.32	31.3	45.58	55.43	31.02	36.95	40.17	38.67	36.56	32.75
ENSMUSG00000017146	Brca1	breast cancer 1, early onset	23.96	28.84	33.65	33.04	26.48	33.59	36.29	29.95	33.16	27.32
ENSMUSG00000017165	Gast	gastrin	0	0	0	0	0	0	0	0	0	0
ENSMUSG00000017167	Cntnap1	contactin associated protein-like 1	0.15	0.19	0.33	0.27	0.03	0.26	0.16	0.52	0.46	0.15
ENSMUSG00000017176	Nt5c3b	5'-nucleotidase, cytosolic IIIB	89.22	104.27	113.52	101.24	96.32	97.6	91.22	85.4	99.79	96.42
ENSMUSG00000017188	Coa3	cytochrome C oxidase assembly factor 3	396.05	381.98	343.45	345.98	314.42	306.01	285.46	315.78	341.65	294.94
ENSMUSG00000017195	Zpbp2	zona pellucida binding protein 2	0.25	0.56	0.77	0.93	0.87	0.97	0.67	0.65	0.64	0.41
ENSMUSG00000017204	Gsdma	gasdermin A	0.53	1.74	0.39	2.13	2.37	1.58	1.89	2.69	5.72	2.45
ENSMUSG00000017210	Med24	mediator complex subunit 24	92.62	83.11	110.79	73.88	83.53	80.64	83.31	86.22	78.65	80.09
ENSMUSG00000017211	Gsdma2	gasdermin A2	0	0	0	0	0	0	0.09	0	0.32	0
ENSMUSG00000017221	Psmd3	proteasome (prosome, macropain) 26S subunit, non-ATPase, 3	233.71	220.65	208.15	202.37	232.8	203.89	213.71	238.24	227.23	232.46
ENSMUSG00000017264	Exosc10	exosome component 10	91.15	102.82	117.88	109.52	109.8	104.73	116.35	54.34	108.9	106.78
ENSMUSG00000017286	Glod4	glyoxalase domain containing 4	128.68	141.21	150.17	143.85	110.97	140.92	130.41	120.46	127.93	121.52
ENSMUSG00000017288	Vps53	VPS53 GARP complex subunit	87.44	80.6	63.84	96.41	73.35	70.11	80.13	74.19	77.63	77.75
ENSMUSG00000017291	Taok1	TAO kinase 1	13.41	10.62	11.73	13.62	11.82	11.8	11.19	10.89	11.26	10.95
ENSMUSG00000017299	Dnttip1	deoxynucleotidyltransferase, terminal, interacting protein 1	113.15	106.94	121.18	80.17	107.28	107.68	115.09	111.65	109.7	119.02
ENSMUSG00000017300	Tnnc2	troponin C2, fast	4.21	6.15	2.28	7.06	4.3	11.37	7.32	4	12.66	6.97
ENSMUSG00000017307	Acot8	acyl-CoA thioesterase 8	45.81	40.5	32.2	34.58	47.06	43.79	48.33	36.44	39.06	41.69
ENSMUSG00000017309	Cd300lg	CD300 molecule like family member G	0	0	0	0	0	0	0	0	0	0
ENSMUSG00000017310	Spint4	serine protease inhibitor, Kunitz type 4	0	0	0	0	0	0	0	0	0	0
ENSMUSG00000017311	Pyy	peptide YY	0	0	0	0	0	0	0	0	0	0
ENSMUSG00000017314	Mpp2	membrane protein, palmitoylated 2 (MAGUK p55 subfamily member 2)	3.84	2.45	1.7	2.78	2.4	2.02	2.56	2.84	2.76	3.35
ENSMUSG00000017316	Ppy	pancreatic polypeptide	0	0	0	0	0	0	0	0	0	0
ENSMUSG00000017344	Vtn	vitronectin	0	0.11	0	0	0	0	0	0	0	0
ENSMUSG00000017376	Nlk	nemo like kinase	8.65	6.24	6.11	6.99	5.1	5.3	5.13	6.25	5.9	5.49
ENSMUSG00000017386	Traf4	TNF receptor associated factor 4	175.3	177.88	186.01	209.23	200.13	161.39	190.42	178.76	168.53	174.09
ENSMUSG00000017390	Aldoc	aldolase C, fructose-bisphosphate	76.7	65.56	42.38	123.91	44.02	96.77	66.17	76.03	66.43	62.19
ENSMUSG00000017400	Stac2	SH3 and cysteine rich domain 2	0	0	0	0	0	0	0	0	0	0.02
ENSMUSG00000017404	Rpl19	ribosomal protein L19	306.9	290.96	217.04	307.63	340.2	324.55	325.31	338.71	329.5	344.88
ENSMUSG00000017405	Nek8	NIMA (never in mitosis gene a)-related expressed kinase 8	34.68	35.38	36.95	49.9	34.04	37.35	33.3	35.62	29.74	24.25
ENSMUSG00000017412	Cacnb4	calcium channel, voltage-dependent, beta 4 subunit	0.15	0.07	0.25	0.16	0.08	0.01	0.09	0.04	0.13	0.03
ENSMUSG00000017417	Plxdc1	plexin domain containing 1	1.18	1.36	1.44	1	0.7	0.93	0.21	0.48	1.85	0.79
ENSMUSG00000017418	Arl5b	ADP-ribosylation factor-like 5B	16.55	15.83	16.93	13.09	12.28	17.61	17.14	14.07	15.12	14.68
ENSMUSG00000017421	Zfp207	zinc finger protein 207	216.27	225.56	221.75	246.17	219.44	233.76	236.48	229.01	221.36	213.56
ENSMUSG00000017428	Psmd11	proteasome (prosome, macropain) 26S subunit, non-ATPase, 11	406.64	379.84	403.14	374.19	332.26	412.19	357.92	403.4	408.64	416.1
ENSMUSG00000017446	C1qtnf1	C1q and tumor necrosis factor related protein 1	0.52	0.37	0.17	0.41	0.88	1.2	0.37	0.43	0.42	0.73
ENSMUSG00000017453	Pipox	pipecolic acid oxidase	0.04	0.16	0.11	0.27	0	0.14	0.45	0.11	0.32	0.11
ENSMUSG00000017466	Timp2	tissue inhibitor of metalloproteinase 2	271.98	315.84	295.05	240.51	312.82	224.4	253.57	259.71	285.97	286.57
ENSMUSG00000017478	Zc3h18	zinc finger CCCH-type containing 18	37.26	52.93	43.13	62.99	54.86	50.92	56.1	50.48	52.03	52.59
ENSMUSG00000017485	Top2b	topoisomerase (DNA) II beta	32.39	48.46	47.86	57.46	54.05	45.36	54.53	47.73	34.46	54.88
ENSMUSG00000017491	Rarb	retinoic acid receptor, beta	0	0	0	0	0.09	0	0	0	0	0
ENSMUSG00000017493	Igfbp4	insulin-like growth factor binding protein 4	1.78	0.28	0.11	0.07	0.26	0.07	0.15	0.02	0.15	0.02
ENSMUSG00000017499	Cdc6	cell division cycle 6	82.31	93.84	118.12	112.68	90.15	109.04	108.93	88.47	97.5	92.11
ENSMUSG00000017548	Suz12	SUZ12 polycomb repressive complex 2 subunit	52.54	58.52	64.06	79.05	61.58	55.29	57.39	54.15	57.82	58.73
ENSMUSG00000017550	Atad5	ATPase family, AAA domain containing 5	15.21	14.68	18.04	24.29	14.22	16.98	17.85	15.65	14.53	14.94
ENSMUSG00000017561	Crlf3	cytokine receptor-like factor 3	47.62	42.03	49.94	52.7	42.33	38.06	39.24	42.34	50.77	47.7
ENSMUSG00000017588	Krt27	keratin 27	0	0	0	0	0	0	0	0	0	0
ENSMUSG00000017607	Tns4	tensin 4	0.32	0.08	0.08	0.08	0.29	0.24	0.31	0.41	0.13	0.13
ENSMUSG00000017615	Tnfaip1	tumor necrosis factor, alpha-induced protein 1 (endothelial)	100.82	102.4	93.5	127.68	93.87	108.91	103.5	101.99	101.14	97.35
ENSMUSG00000017631	Abr	active BCR-related gene	16.33	16.16	23.16	16.82	17.93	10.3	12.8	17.04	12.03	10.18
ENSMUSG00000017639	Rab11fip4	RAB11 family interacting protein 4 (class II)	55.81	46.48	53.59	51.24	45.45	49.37	42.18	42.3	46.26	41.96
ENSMUSG00000017652	Cd40	CD40 antigen	0.08	0.05	0	0.45	0.21	0	0.2	0.19	0.05	0.3
ENSMUSG00000017664	Slc35c2	solute carrier family 35, member C2	75.2	69.06	75.57	46.86	68.87	81.3	69.41	70.33	63.2	72.23
ENSMUSG00000017667	Zfp334	zinc finger protein 334	0	0	0	0	0	0.01	0	0	0.01	0
ENSMUSG00000017670	Elmo2	engulfment and cell motility 2	127.55	131.1	145.28	95.89	120.56	132.66	131.18	125.69	139	121.58
ENSMUSG00000017677	Wsb1	WD repeat and SOCS box-containing 1	243.92	297.13	310.98	419.61	294.18	316.38	301.03	318.58	274.72	272.85
ENSMUSG00000017679	Ttpal	tocopherol (alpha) transfer protein-like	39.5	39.43	43.62	35.63	35.31	43.52	42.24	42.06	42.83	42.05
ENSMUSG00000017686	Rhot1	ras homolog family member T1	70.21	73.14	90.17	88.89	65.18	74.77	69.66	73.36	71.61	62.91
ENSMUSG00000017688	Hnf4g	hepatocyte nuclear factor 4, gamma	0	0	0	0	0	0	0	0	0	0
ENSMUSG00000017692	Rhbdl3	rhomboid like 3	0	0	0	0.02	0	0.02	0.02	0	0	0.02
ENSMUSG00000017697	Ada	adenosine deaminase	0	0.2	0	0.16	0.05	0.08	0.28	0.14	0.48	0.28
ENSMUSG00000017707	Serinc3	serine incorporator 3	435.03	387.8	397.32	414.36	306.65	359.09	405.83	417.1	347.13	332.21
ENSMUSG00000017713	Tha1	threonine aldolase 1	6.08	7.6	7.32	4.06	5.28	5.56	5.6	6.32	6.57	4.01
ENSMUSG00000017715	Pgs1	phosphatidylglycerophosphate synthase 1	49.15	53.08	65.04	46.91	52.84	50.43	52.45	47.63	51.33	49.1
ENSMUSG00000017716	Birc5	baculoviral IAP repeat-containing 5	188.12	195.28	251.13	219.9	245.62	243.61	258.64	220.56	252.7	254.3
ENSMUSG00000017718	Afmid	arylformamidase	9.32	10.64	8.69	12.46	8.86	9.35	9.74	10.77	9.82	10.67
ENSMUSG00000017720	Trp53tg5	transformation related protein 53 target 5	0	0	0	0	0	0	0.2	0	0.51	0
ENSMUSG00000017721	Pigt	phosphatidylinositol glycan anchor biosynthesis, class T	39.65	43.47	40.06	25.85	40.65	38.11	44.38	44.16	37.28	43.81
ENSMUSG00000017723	Wfdc2	WAP four-disulfide core domain 2	2465.13	2420.51	1715.35	1251.72	2288.53	1881.87	2036.72	2385.99	2063.2	2201.93
ENSMUSG00000017724	Etv4	ets variant 4	6.3	10.61	5.94	13.88	10.34	18.66	18.15	13.98	15.53	14.76
ENSMUSG00000017733	Eppin	epididymal peptidase inhibitor	1.39	0.28	0	0.22	0.13	0.23	0.79	0.37	0.13	0.13
ENSMUSG00000017734	Dbndd2	dysbindin (dystrobrevin binding protein 1) domain containing 2	249.85	293.29	228.23	125.47	249.95	256.92	219.25	223.9	222.26	229.36
ENSMUSG00000017737	Mmp9	matrix metallopeptidase 9	0	0.09	0.23	0.14	0.38	0.14	0.05	0.04	0	0.17
ENSMUSG00000017740	Slc12a5	solute carrier family 12, member 5	0.61	0.32	0.55	0.07	0.02	0.43	0.24	0.31	0.46	0.78
ENSMUSG00000017747	Ghdc	GH3 domain containing	16.14	13.59	13.35	14.5	12.86	13.3	12.88	14.18	12.4	14.63
ENSMUSG00000017754	Pltp	phospholipid transfer protein	1.86	0.78	1.39	0.54	1.05	0.99	0.45	2.11	0.63	1.44
ENSMUSG00000017756	Slc12a7	solute carrier family 12, member 7	55.17	55.25	58.77	51.92	46.49	47.61	49.74	53.27	49.73	47.62
ENSMUSG00000017760	Ctsa	cathepsin A	406.9	361.12	369.46	258.51	343.01	327.3	302.54	345.08	324.2	326.76
ENSMUSG00000017764	Zswim1	zinc finger SWIM-type containing 1	36.19	40.62	40.14	23.25	38.43	38.62	39.81	40.97	35.11	39.83
ENSMUSG00000017765	Slc12a4	solute carrier family 12, member 4	36.68	49.5	34.64	44.07	46.43	52.6	49.97	52.76	49.72	52.02
ENSMUSG00000017767	Spata25	spermatogenesis associated 25	0	0	0	0	0	0	0.26	0	0.13	0.43
ENSMUSG00000017774	Myo1c	myosin IC	185.49	185.63	158.96	241.68	201.82	195.5	192.7	204.52	209.28	218.15
ENSMUSG00000017776	Crk	v-crk avian sarcoma virus CT10 oncogene homolog	122.94	138.51	141	158.84	130.74	145.37	141.41	131.84	135.02	133.51
ENSMUSG00000017778	Cox7c	cytochrome c oxidase subunit 7C	119.07	100.84	52.63	143.53	149.97	131.82	120.12	99.54	120.51	129.31
ENSMUSG00000017781	Pitpna	phosphatidylinositol transfer protein, alpha	257.62	299.71	241.08	279.45	246.49	302.01	277.71	277.73	269.51	286.07
ENSMUSG00000017801	Mlx	MAX-like protein X	84.69	85.42	95.38	86.15	79.39	90.59	88.32	79.67	90.56	86.81
ENSMUSG00000017802	Retreg3	reticulophagy regulator family member 3	15.92	17.81	15.78	14.37	16.48	18.88	18.01	16.34	19.11	18.17
ENSMUSG00000017817	Jph2	junctophilin 2	0.02	0	0.05	0.01	0	0.02	0.02	0.03	0	0
ENSMUSG00000017830	Dhx58	DEXH (Asp-Glu-X-His) box polypeptide 58	1.61	3.81	1.62	2.01	1.85	0.85	2.34	2.47	2.44	2.21
ENSMUSG00000017831	Rab5a	RAB5A, member RAS oncogene family	73.69	76.93	87.06	78.74	83.95	88.48	71.25	77.05	74.38	69.26
ENSMUSG00000017832	Hspb9	heat shock protein, alpha-crystallin-related, B9	0.17	0.18	0.57	0.12	0	0.15	0	0.16	0	0
ENSMUSG00000017837	Nkiras2	NFKB inhibitor interacting Ras-like protein 2	77.72	70	68.1	63.38	63.46	73.78	70.2	71.05	68.45	65.52
ENSMUSG00000017843	Ppp2r5c	protein phosphatase 2, regulatory subunit B', gamma	133.44	150.32	157.71	118.05	152.97	155.39	157.97	125.46	121.54	146.45
ENSMUSG00000017858	Ift52	intraflagellar transport 52	76.42	75.67	83.2	80.75	74.45	75.12	78.05	78.19	70.34	69.87
ENSMUSG00000017861	Mybl2	myeloblastosis oncogene-like 2	44.62	43.5	52.1	46.46	46.24	64.26	55.77	51.41	48.31	53.44
ENSMUSG00000017868	Sgk2	serum/glucocorticoid regulated kinase 2	2.8	3.02	1.7	3.35	4.81	6.94	6.18	6.65	7.72	5.01
ENSMUSG00000017897	Eya2	EYA transcriptional coactivator and phosphatase 2	94.03	96.49	94.02	18.15	62.86	21.75	22.38	43.97	58.04	42.67
ENSMUSG00000017922	Prl3c1	prolactin family 3, subfamily c, member 1	0	0	0	0	0	0	0	0	0	0
ENSMUSG00000017929	B4galt5	UDP-Gal:betaGlcNAc beta 1,4-galactosyltransferase, polypeptide 5	14.84	11.91	18.88	16.12	23.62	15.33	26.61	19.12	18.15	31.01
ENSMUSG00000017943	Gdap1l1	ganglioside-induced differentiation-associated protein 1-like 1	0	0	0	0	0.07	0.06	0	0	0	0.03
ENSMUSG00000017950	Hnf4a	hepatic nuclear factor 4, alpha	0	0	0	0	0	0	0	0	0.02	0
ENSMUSG00000017969	Ptgis	prostaglandin I2 (prostacyclin) synthase	0.18	0	0	0	0	0	0	0.19	0.04	0
ENSMUSG00000017978	Cadps2	Ca2+-dependent activator protein for secretion 2	0	0	0	0	0	0.02	0	0	0.03	0
ENSMUSG00000017999	Ddx27	DEAD box helicase 27	110.37	133.1	149.07	91.78	125.67	128.65	137.36	130.05	128.66	136.48
ENSMUSG00000018001	Cyth3	cytohesin 3	34.26	36.8	47.24	33.43	38.36	31.4	33.7	34.23	32.97	34.11
ENSMUSG00000018008	Cyth4	cytohesin 4	0	0.02	0	0.07	0.15	0.05	0	0.05	0	0.03
ENSMUSG00000018012	Rac3	Rac family small GTPase 3	69.94	66.66	41.57	50.96	47.24	61.17	51.33	61.83	63.04	57.7
ENSMUSG00000018040	Rrp7a	ribosomal RNA processing 7 homolog A	52.47	51.09	35.49	55.61	46.12	64.11	43.77	43.04	44.79	34.86
ENSMUSG00000018042	Cyb5r3	cytochrome b5 reductase 3	1280.84	1230.95	905.67	1273.06	1041.63	1071.84	999.04	1115.05	1068.07	1103.93
ENSMUSG00000018068	Ints2	integrator complex subunit 2	34.94	33.02	49.64	29.65	32.81	35.04	38.91	34.62	40.05	36.15
ENSMUSG00000018076	Med13l	mediator complex subunit 13-like	15.27	14.24	17.08	16.07	15.42	12.24	16.56	16.23	14.8	13.99
ENSMUSG00000018102	H2bc4	H2B clustered histone 4	16.35	13.16	7.23	13.57	18.38	16.42	15.75	15.65	16.91	17.06
ENSMUSG00000018126	Baiap2l2	BAI1-associated protein 2-like 2	47.93	44.62	24.55	38.4	46.5	51.63	35.18	33.58	44.56	35.96
ENSMUSG00000018143	Mafk	v-maf musculoaponeurotic fibrosarcoma oncogene family, protein K (avian)	29.19	38.39	43.59	37.54	46.5	29.5	40.75	37.02	34.49	38.19
ENSMUSG00000018160	Med1	mediator complex subunit 1	36.55	37.69	36.73	35.3	31.84	44.52	38.64	36.75	38.28	32.57
ENSMUSG00000018166	Erbb3	erb-b2 receptor tyrosine kinase 3	72.87	80.89	102.65	97.98	106.97	78.53	120.57	108.51	83.38	90.01
ENSMUSG00000018167	Stard3	START domain containing 3	103.25	117.99	119.04	80.79	92.8	98.56	89.63	99.44	87.16	87.59
ENSMUSG00000018168	Ikzf3	IKAROS family zinc finger 3	0.24	0.39	0.52	0.18	0.32	0.32	0.14	0.49	0.02	0.15
ENSMUSG00000018169	Mfng	MFNG O-fucosylpeptide 3-beta-N-acetylglucosaminyltransferase	0.04	0	0	0.04	0	0	0	0.04	0	0
ENSMUSG00000018171	Vmp1	vacuole membrane protein 1	224.25	218.31	217.23	191.77	208.32	208.32	211.36	193.45	208.28	197.56
ENSMUSG00000018189	Uchl5	ubiquitin carboxyl-terminal esterase L5	71.3	86.24	96.99	72.8	87.93	72.35	74.75	73.88	79.87	72.88
ENSMUSG00000018196	Glrx2	glutaredoxin 2 (thioltransferase)	85.57	81.27	99.78	71.73	79.98	70.28	100.81	78.09	80.25	88.85
ENSMUSG00000018199	Ro60	Ro60, Y RNA binding protein	13.81	12.08	12.43	10.99	12.69	13.87	12.73	14.33	12.22	13.36
ENSMUSG00000018209	Stk4	serine/threonine kinase 4	54.13	65.02	69.36	45.95	58.78	69.13	64.87	60.21	64.6	56.77
ENSMUSG00000018211	Wfdc15b	WAP four-disulfide core domain 15B	52.38	11.24	10.59	12.5	28.91	0.94	10.92	23.9	20.82	9.96
ENSMUSG00000018217	Pmp22	peripheral myelin protein 22	0.25	0.15	0.13	0.62	0	0.04	0.04	0.34	0.4	0.04
ENSMUSG00000018238	Gdf9	growth differentiation factor 9	0.17	0	0	0.04	0.33	0.15	0.04	0.13	0.31	0.63
ENSMUSG00000018239	Zcchc10	zinc finger, CCHC domain containing 10	24.56	27.42	24.53	43.69	35.02	31.8	32.78	28.79	30.23	27.92
ENSMUSG00000018259	Prl8a2	prolactin family 8, subfamily a, member 2	0	0	0	0	0	0	0	0	0	0
ENSMUSG00000018263	Tbx5	T-box 5	0	0	0	0	0	0	0	0	0	0
ENSMUSG00000018286	Psmb6	proteasome (prosome, macropain) subunit, beta type 6	855.22	819.99	807.99	990.07	824.81	836.21	855.78	552.77	861.31	847.37
ENSMUSG00000018287	Spag7	sperm associated antigen 7	204.12	201.03	178.34	225.64	188.07	190.4	191.25	184.11	198.02	172.32
ENSMUSG00000018293	Pfn1	profilin 1	1674.01	1848.58	1667.52	2401.46	1785.69	1964.95	1597.19	1816.57	1817.71	1795.34
ENSMUSG00000018322	Tomm34	translocase of outer mitochondrial membrane 34	83.04	83.96	101.52	93.72	84.22	75.03	93.4	87.71	83.44	82.07
ENSMUSG00000018326	Ywhab	tyrosine 3-monooxygenase/tryptophan 5-monooxygenase activation protein, beta polypeptide	306.52	315.66	330.97	296.8	266.56	316.73	289.71	285.89	300.68	297.4
ENSMUSG00000018334	Ksr1	kinase suppressor of ras 1	0.26	0.26	0.17	0.47	0.63	0.46	0.39	0.33	0.46	1.07
ENSMUSG00000018339	Gpx3	glutathione peroxidase 3	0.24	0.11	0.44	0.26	0	0	0.92	0.24	0.1	0.1
ENSMUSG00000018340	Anxa6	annexin A6	243.8	195.24	256.78	200.74	163.69	184.54	147.63	162.53	193.69	159.41
ENSMUSG00000018341	Il12rb2	interleukin 12 receptor, beta 2	0	0	0	0	0	0	0	0	0	0
ENSMUSG00000018347	Zkscan6	zinc finger with KRAB and SCAN domains 6	22.95	22.79	26.78	27.82	23.08	21.5	24.72	24.19	22.69	21.5
ENSMUSG00000018362	Kpna2	karyopherin (importin) alpha 2	128.11	143.91	150.54	141.27	145.61	160.75	169.3	146.6	164.17	170.4
ENSMUSG00000018363	Smurf2	SMAD specific E3 ubiquitin protein ligase 2	18.7	19.4	23.69	18.64	16.59	17.75	17.57	18.12	18.48	18.37
ENSMUSG00000018372	Cep95	centrosomal protein 95	23.45	17.96	22.42	19.99	21.74	19.07	21.28	21.53	20.98	20.34
ENSMUSG00000018377	Vezf1	vascular endothelial zinc finger 1	46.95	40.72	47.01	39.11	38.49	37.42	42.57	41.02	39.42	37.18
ENSMUSG00000018378	Cuedc1	CUE domain containing 1	21.42	16.55	23.13	21.25	16.18	15.43	18.73	19.6	16.89	16.37
ENSMUSG00000018379	Srsf1	serine and arginine-rich splicing factor 1	283.21	311.61	341.02	343.49	294.75	319.77	332.09	311.54	297.77	289.5
ENSMUSG00000018381	Abi3	ABI family member 3	0.74	0.34	0.46	0.81	0.29	0.37	0.14	0.7	0.47	0.27
ENSMUSG00000018387	Shroom1	shroom family member 1	9.64	4.82	17.14	12.33	5.84	6.37	4.64	6.41	6.92	5.09
ENSMUSG00000018395	Kif3a	kinesin family member 3A	76.53	56.56	66.49	66.79	57.93	61.18	57.88	64.02	64.54	60.14
ENSMUSG00000018398	Septin8	septin 8	50.61	49.64	52.15	79.15	48.84	49.68	55.03	53.55	56.33	51.51
ENSMUSG00000018401	Mtmr4	myotubularin related protein 4	47.12	54.56	48.11	50.63	45.28	54.73	50.21	50.37	51.43	46.91
ENSMUSG00000018405	Mrm1	mitochondrial rRNA methyltransferase 1	24.87	28.96	31.67	30.2	25.41	32.56	34.48	29.59	23.32	27.33
ENSMUSG00000018411	Mapt	microtubule-associated protein tau	17.42	23.34	20.02	8.58	17.12	28.85	15.19	20.03	15.3	18.84
ENSMUSG00000018412	Kansl1	KAT8 regulatory NSL complex subunit 1	45.85	50.97	51.84	52.08	46.29	48.36	54.71	54.63	48.9	49.86
ENSMUSG00000018415	Gid4	GID complex subunit 4, VID24 homolog	38.2	44.51	51.82	48.08	38.62	47.34	40.61	39.29	38.07	36.11
ENSMUSG00000018417	Myo1b	myosin IB	9.88	10.11	17.11	7.57	9.46	9.97	20.51	12.42	12.41	10.33
ENSMUSG00000018425	Dhx40	DEAH (Asp-Glu-Ala-His) box polypeptide 40	30.31	27.88	31.88	29.69	28.22	33.42	35.2	31.52	30.42	30.41
ENSMUSG00000018427	Ypel2	yippee like 2	6.37	2.85	3.33	1.83	4.47	3.62	4.4	6.81	2.9	2.28
ENSMUSG00000018428	Akap1	A kinase (PRKA) anchor protein 1	35.73	38.61	36.7	41	38.7	37.29	38.35	41.21	41.21	38.43
ENSMUSG00000018433	Nol11	nucleolar protein 11	61.06	77.11	86.35	79.53	70.91	74.72	73.97	66.45	67.49	66.78
ENSMUSG00000018442	Derl2	Der1-like domain family, member 2	72.4	67.83	77.68	99.62	72.78	86.03	76.14	64.39	68.11	73.88
ENSMUSG00000018446	C1qbp	complement component 1, q subcomponent binding protein	234.15	270.04	308.21	336.34	275.84	272.11	262.34	275.68	272.87	266.36
ENSMUSG00000018449	Rpain	RPA interacting protein	108.95	114.21	102.43	127.29	97.79	126.08	110.79	110.84	119.37	101.5
ENSMUSG00000018451	6330403K07Rik	RIKEN cDNA 6330403K07 gene	0.1	0	0.16	0.05	0	0	0.17	0	0.21	0.05
ENSMUSG00000018459	Slc13a3	solute carrier family 13 (sodium-dependent dicarboxylate transporter), member 3	0.05	0	0	0	0	0	0	0	0.02	0
ENSMUSG00000018470	Kcnab3	potassium voltage-gated channel, shaker-related subfamily, beta member 3	1.2	1.2	4.48	1.29	1.47	2	1.84	1.43	1.13	1.29
ENSMUSG00000018474	Chd3	chromodomain helicase DNA binding protein 3	46.5	37.39	33.27	36.51	32.57	35.53	28.28	41.14	32.1	34.44
ENSMUSG00000018476	Kdm6b	KDM1 lysine (K)-specific demethylase 6B	3.32	1.57	2.7	2.25	2.69	2.2	2.07	2.3	1.7	1.78
ENSMUSG00000018479	1700125H20Rik	RIKEN cDNA 1700125H20 gene	1.53	2.87	0	3.7	3.86	2.05	1.61	3.18	4.82	4.5
ENSMUSG00000018481	Appbp2	amyloid beta precursor protein (cytoplasmic tail) binding protein 2	47.48	45.09	53.92	46.19	45.57	43.65	50.66	47.15	46	46.21
ENSMUSG00000018486	Wnt9b	wingless-type MMTV integration site family, member 9B	1.45	1.54	1.84	0.63	0.93	2.62	1.58	1.53	1	1.08
ENSMUSG00000018500	Adora2b	adenosine A2b receptor	0.41	0.4	0.74	0.55	0.04	0.33	0.22	0.28	0.17	0.17
ENSMUSG00000018501	Ncor1	nuclear receptor co-repressor 1	156.76	128.57	169	165.2	137.93	129.63	153.12	150.6	126.76	128.21
ENSMUSG00000018507	Trpv2	transient receptor potential cation channel, subfamily V, member 2	0.19	0.18	0.08	0.41	0.28	0.22	0.17	0.7	0.09	0.3
ENSMUSG00000018509	Cenpv	centromere protein V	5.99	11.16	12.38	12.19	9.03	4.5	4.09	10.46	12.61	6.85
ENSMUSG00000018537	Pcgf2	polycomb group ring finger 2	6.14	6.21	4.51	4.59	5.85	5.74	4.77	5.66	4.78	4.59
ENSMUSG00000018541	Cwc25	CWC25 spliceosome-associated protein	29.08	28.24	34.19	36.78	27.46	31.49	31.15	28.64	25.26	25.71
ENSMUSG00000018543	1700001P01Rik	RIKEN cDNA 1700001P01 gene	0.18	0	0	0	0.19	0	0.19	0	0	0
ENSMUSG00000018547	Pip4k2b	phosphatidylinositol-5-phosphate 4-kinase, type II, beta	0.65	0.55	0.56	0.8	0.69	0.76	0.69	0.65	0.52	0.64
ENSMUSG00000018548	Trim37	tripartite motif-containing 37	45.96	51.5	70.86	47.05	48.69	64.23	56.84	48.56	54.82	54.77
ENSMUSG00000018554	Ybx2	Y box protein 2	2.95	1.49	3.4	3.56	3.48	2.94	3.8	2.1	3.74	2.02
ENSMUSG00000018559	Ctdnep1	CTD nuclear envelope phosphatase 1	44.31	60.11	56.1	53.22	49.13	44.05	38.61	53.89	48.36	50.02
ENSMUSG00000018565	Elp5	elongator acetyltransferase complex subunit 5	173.19	189.83	191.08	182.88	181.78	191.68	182.39	169.91	174.61	186.66
ENSMUSG00000018566	Slc2a4	solute carrier family 2 (facilitated glucose transporter), member 4	1.07	1.3	1.55	1.34	0.37	0.85	0.81	0.71	1.2	0.47
ENSMUSG00000018567	Gabarap	gamma-aminobutyric acid receptor associated protein	624.74	589.41	553.57	655.39	552.27	565.13	555.28	522.32	587.53	570.71
ENSMUSG00000018569	Cldn7	claudin 7	713.98	680.93	689.16	754.72	749.29	656.81	739.17	740.56	817.74	789.48
ENSMUSG00000018570	2810408A11Rik	RIKEN cDNA 2810408A11 gene	19.86	23.52	24.66	18.72	20.23	27.58	29.39	22.8	19.22	18.07
ENSMUSG00000018572	Phf23	PHD finger protein 23	64.47	70.06	72.88	74.28	67.99	66.93	64.24	67.86	66.32	68.72
ENSMUSG00000018574	Acadvl	acyl-Coenzyme A dehydrogenase, very long chain	184.77	169.41	177.35	218.69	143.65	202.18	161.98	159.61	174.55	177.44
ENSMUSG00000018581	Dnah11	dynein, axonemal, heavy chain 11	0.15	0.18	0.19	0.51	0.3	0.09	0.19	0.07	0.13	0.17
ENSMUSG00000018583	G3bp1	GTPase activating protein (SH3 domain) binding protein 1	99.27	95.31	107.33	125.83	99.99	99.57	100.9	107.07	101.04	102.23
ENSMUSG00000018585	Atox1	antioxidant 1 copper chaperone	241.85	190.38	145.86	212.21	225.28	212.53	225.07	193.49	214.48	219.29
ENSMUSG00000018589	Glra2	glycine receptor, alpha 2 subunit	0	0	0	0	0	0	0	0	0	0
ENSMUSG00000018593	Sparc	secreted acidic cysteine rich glycoprotein	35.39	20.76	30.3	5.65	8.2	24.49	8.25	11.96	16.82	8.95
ENSMUSG00000018595	Glra4	glycine receptor, alpha 4 subunit	0	0	0	0	0.04	0	0.05	0	0	0
ENSMUSG00000018599	Mief2	mitochondrial elongation factor 2	9.47	10.34	8.65	12.37	10.78	9.12	9.4	11.51	11.2	11.09
ENSMUSG00000018604	Tbx3	T-box 3	15.36	15.76	21.65	23.56	21.13	15.42	20.06	20.19	18.91	18.03
ENSMUSG00000018620	Mmp20	matrix metallopeptidase 20 (enamelysin)	0	0.05	0	0.02	0.02	0	0	0.04	0	0
ENSMUSG00000018623	Mmp7	matrix metallopeptidase 7	0.08	0	0	0	0	0	0	0	0	0.08
ENSMUSG00000018634	Crhr1	corticotropin releasing hormone receptor 1	0	0	0	0	0.03	0	0	0	0	0
ENSMUSG00000018648	Dusp14	dual specificity phosphatase 14	48	51.79	49.32	43.58	56.93	38.89	53.11	48.94	53.87	56.18
ENSMUSG00000018651	Tada2a	transcriptional adaptor 2A	28.32	30.13	31.75	28.88	27.01	26.04	29.57	26.12	29.6	30.77
ENSMUSG00000018654	Ikzf1	IKAROS family zinc finger 1	0	0	0	0.01	0.04	0	0	0	0	0
ENSMUSG00000018656	Tcaf3	TRPM8 channel-associated factor 3	0	0	0	0	0	0	0	0	0	0
ENSMUSG00000018659	Pnpo	pyridoxine 5'-phosphate oxidase	36.39	36.56	32.72	38.31	32.4	39.65	33.92	40.13	30.51	38.61
ENSMUSG00000018661	Cog1	component of oligomeric golgi complex 1	39.7	38.15	51.82	39.63	34.68	39.38	39.77	36.82	32.01	32.98
ENSMUSG00000018666	Cbx1	chromobox 1	90.16	79.57	97.19	86.39	80.18	85.16	92.55	79.28	77.53	83.18
ENSMUSG00000018669	Cdk5rap3	CDK5 regulatory subunit associated protein 3	83.45	96.99	85.24	89.55	83.33	101.67	85.8	79.51	83.98	76.81
ENSMUSG00000018672	Copz2	coatomer protein complex, subunit zeta 2	85.48	62.16	60.38	67.99	52.47	47.09	42.81	68.69	49.14	60.41
ENSMUSG00000018677	Slc25a39	solute carrier family 25, member 39	367.65	352.48	354.82	360.76	358.32	370	359.06	416.71	345.88	375.04
ENSMUSG00000018678	Sp2	Sp2 transcription factor	24.58	27.51	26.52	28.19	27.94	28.34	27.25	29.88	26.38	28.25
ENSMUSG00000018697	Aatf	apoptosis antagonizing transcription factor	100.09	114.27	180.72	101.47	110.42	124.57	109.1	110.02	112.53	125.24
ENSMUSG00000018698	Lhx1	LIM homeobox protein 1	0	0	0	0	0	0	0	0.07	0	0
ENSMUSG00000018707	Dync1h1	dynein cytoplasmic 1 heavy chain 1	44.64	33.35	40.15	40.83	41.35	46.46	48.63	36.11	32.65	42.55
ENSMUSG00000018727	Cpsf4l	cleavage and polyadenylation specific factor 4-like	0.08	0.47	0.42	0.08	0.4	0.27	0	0.26	0.27	0.3
ENSMUSG00000018733	Pex12	peroxisomal biogenesis factor 12	14.96	14.27	17.2	12.99	13.72	16.72	14.7	14.56	14.16	11.76
ENSMUSG00000018736	Ndel1	nudE neurodevelopment protein 1 like 1	63.69	67.62	66.87	78.03	68.44	71.74	75.24	70.81	69.79	69.28
ENSMUSG00000018740	Slc25a35	solute carrier family 25, member 35	15.33	10.66	16.11	4.25	5.93	4.81	3.65	5.59	7.93	5.11
ENSMUSG00000018750	Zbtb4	zinc finger and BTB domain containing 4	3.9	4.14	2.99	3.73	3.17	3.07	3.53	4.3	3.23	2.73
ENSMUSG00000018752	Tnfsfm13	tumor necrosis factor (ligand) superfamily, membrane-bound member 13	0.64	1.97	0.15	9.42	0.84	0.21	0.52	0.4	0.39	1.02
ENSMUSG00000018761	Mpdu1	mannose-P-dolichol utilization defect 1	85.73	105.25	76.5	99.9	85.9	89.86	87.99	81.08	89.21	89.83
ENSMUSG00000018765	Fxr2	fragile X mental retardation, autosomal homolog 2	76.78	89.72	92	121.77	87.29	84.08	94.1	89.08	87.63	87
ENSMUSG00000018770	Atp5g3	ATP synthase, H+ transporting, mitochondrial F0 complex, subunit C3 (subunit 9)	1106.45	1081.81	1248.46	1131.33	1109.58	1109.3	1156.38	1145.09	1159.92	1252.54
ENSMUSG00000018774	Cd68	CD68 antigen	12.02	8.9	4.86	8.5	7.53	9.33	4.3	7.77	13.11	6.85
ENSMUSG00000018776	Slc35g3	solute carrier family 35, member G3	0	0.06	0	0	0	0	0	0	0	0.05
ENSMUSG00000018796	Acsl1	acyl-CoA synthetase long-chain family member 1	8.69	8.23	20.16	9.04	11.12	9.06	6.45	11.22	13.64	11.46
ENSMUSG00000018800	Abca5	ATP-binding cassette, sub-family A (ABC1), member 5	0.23	0.75	0.77	0.01	0.73	0	1.15	0.05	0.63	0
ENSMUSG00000018809	Smyd4	SET and MYND domain containing 4	30.48	31.34	37.02	42.22	26.72	30.82	29.48	29.14	30.89	28.33
ENSMUSG00000018819	Lsp1	lymphocyte specific 1	0.06	0.09	0	0	0	0.8	0	0	0.1	0.15
ENSMUSG00000018820	Zfyve27	zinc finger, FYVE domain containing 27	71.51	92.22	85.9	85.34	83.11	88.43	82.72	97.26	73.55	68.73
[truncated: 53,415 more rows]
