# Supplementary material for: CREB-family transcription factors and vasopressin-mediated regulation of Aqp2 gene transcription
Source: bioRxiv. 2025 Mar 13:2025.03.10.642395. Preprint. [Version 1] doi: 10.1101/2025.03.10.642395 (PMC11952463; doi:10.1101/2025.03.10.642395)
Supplement: Supplement 3 — Supplemental Spreadsheet 3. RNA-seq comparison of transcript abundances in ATF1/CREB1/CREM triple knockout mpkCCD cells and control cells without the deletions. [file media-3.xlsx]

## Sheet: TPM values
Gene_id	Gene.name	Description	Control1	Control2	Control3	ATF1/CREB1/CREM-tKO1	ATF1/CREB1/CREM-tKO2	ATF1/CREB1/CREM-tKO3
ENSMUSG00000029580	Actb	actin, beta	5229.08	5396.14	5395.54	4610.67	4435.9	4916.05
ENSMUSG00000064370	mt-Cytb	mitochondrially encoded cytochrome b	5026.99	4340.91	4433.69	10992.6	9523.74	9994.91
ENSMUSG00000092341	Malat1	metastasis associated lung adenocarcinoma transcript 1 (non-coding RNA)	4975.74	3123.98	4352.15	7219.16	2117.89	3297.07
ENSMUSG00000023043	Krt18	keratin 18	4797.11	4180.06	5162.25	2584.89	3797.13	3396.49
ENSMUSG00000102349	Gm37376	predicted gene, 37376	4192.33	3015.82	4729.98	6475.98	2309.74	3288.49
ENSMUSG00000064341	mt-Nd1	mitochondrially encoded NADH dehydrogenase 1	3335.12	2764.83	2746.15	5044.23	3877.68	4575.34
ENSMUSG00000025393	Atp5b	ATP synthase, H+ transporting mitochondrial F1 complex, beta subunit	3287.26	3170.95	3335.08	2862.48	2584.99	2861.32
ENSMUSG00000064351	mt-Co1	mitochondrially encoded cytochrome c oxidase I	3114.45	2844.35	2680.94	5051.31	3172.24	3315.69
ENSMUSG00000058135	Gstm1	glutathione S-transferase, mu 1	2882.14	2534.81	3178.93	3492.43	3558.98	3117.72
ENSMUSG00000024661	Fth1	ferritin heavy polypeptide 1	2612.65	2423.56	2675.09	3172.28	3268.23	3262.18
ENSMUSG00000001025	S100a6	S100 calcium binding protein A6 (calcyclin)	2600.13	2175.99	3202.77	3918.71	3098.82	3032.35
ENSMUSG00000017723	Wfdc2	WAP four-disulfide core domain 2	2465.5	2407.46	2801.26	3974.12	4314.69	4276.06
ENSMUSG00000076138	Gm26377	predicted gene, 26377	2462.03	2135.68	2033.37	2261.29	1541.7	1828.1
ENSMUSG00000050708	Ftl1	ferritin light polypeptide 1	2443.52	2722.04	2679.6	6095.04	2894.06	2606.46
ENSMUSG00000022108	Itm2b	integral membrane protein 2B	2201.06	1869.38	2418.98	2174.2	1496.11	1426.11
ENSMUSG00000045128	Rpl18a	ribosomal protein L18A	2189.22	2213.49	2430.87	2271.43	1872.87	1766.68
ENSMUSG00000027907	S100a11	S100 calcium binding protein A11	2065.76	1675.08	2582.88	2910.34	2409.56	2213.11
ENSMUSG00000028128	F3	coagulation factor III	1920.58	991.87	1994.69	1389.93	731.25	654.81
ENSMUSG00000037742	Eef1a1	eukaryotic translation elongation factor 1 alpha 1	1856.73	1741.61	1970.22	1666.47	1780.63	1612.35
ENSMUSG00000023175	Bsg	basigin	1787.37	1792.35	1854.19	1436.58	2098.5	2006.43
ENSMUSG00000032294	Pkm	pyruvate kinase, muscle	1759.89	2223.55	1777.71	2500.7	2549.16	2453.48
ENSMUSG00000031765	Mt1	metallothionein 1	1757.25	2006.38	2087.61	1300.88	2229.52	2244.84
ENSMUSG00000024479	Mal2	mal, T cell differentiation protein 2	1756.25	1620.27	1405.17	941.15	1052.15	1148.15
ENSMUSG00000018293	Pfn1	profilin 1	1714.75	1960.45	1862.56	1164.01	1842.52	1695.55
ENSMUSG00000071866	Ppia	peptidylprolyl isomerase A	1707.89	1907.62	1807.45	1423.78	1488.06	1523.74
ENSMUSG00000057841	Rpl32	ribosomal protein L32	1695.79	1670.39	1889.98	1465.83	1416.83	1367.38
ENSMUSG00000090733	Rps27	ribosomal protein S27	1652.17	1334.73	1919.65	1478.93	1221.32	1165.48
ENSMUSG00000023013	Aqp2	aquaporin 2	1627.08	640.62	2279.29	15.1	16.05	15.31
ENSMUSG00000023456	Tpi1	triosephosphate isomerase 1	1564.74	1736.15	1530.14	1845.3	1501.31	1497.26
ENSMUSG00000063229	Ldha	lactate dehydrogenase A	1551.5	1782.42	1416.94	1450.34	2081.5	1980.98
ENSMUSG00000004980	Hnrnpa2b1	heterogeneous nuclear ribonucleoprotein A2/B1	1521.95	1505.28	1296.53	1108.54	845.76	921.4
ENSMUSG00000031881	Cdh16	cadherin 16	1483.12	1506.47	1551.4	2025.76	2971.86	2980.28
ENSMUSG00000049775	Tmsb4x	thymosin, beta 4, X chromosome	1435.23	1588.07	1529.16	2100.2	2176.93	2172.75
ENSMUSG00000049382	Krt8	keratin 8	1431.77	1287.79	1556.75	874.27	990.28	957.47
ENSMUSG00000021546	Hnrnpk	heterogeneous nuclear ribonucleoprotein K	1424.41	1425.15	1242.74	1227.77	1215.18	1231.99
ENSMUSG00000030695	Aldoa	aldolase A, fructose-bisphosphate	1421.93	1587.26	1391.2	2434.97	2408.32	2363.59
ENSMUSG00000040562	Gstm2	glutathione S-transferase, mu 2	1420.72	1257.99	1574.45	1666.99	2457.68	2104.56
ENSMUSG00000040385	Ppp1ca	protein phosphatase 1 catalytic subunit alpha	1419.19	1540.64	1434.44	1527.12	1393.25	1334.78
ENSMUSG00000031996	Aplp2	amyloid beta (A4) precursor-like protein 2	1418.5	1298.48	1314.99	1589.05	1217.56	1221.49
ENSMUSG00000009927	Rps25	ribosomal protein S25	1397.17	1415.54	1507.12	1324.65	1145.66	1079.76
ENSMUSG00000022890	Atp5j	ATP synthase, H+ transporting, mitochondrial F0 complex, subunit F	1346.85	1371.61	1313.56	791.35	1352.63	1459.56
ENSMUSG00000033307	Mif	macrophage migration inhibitory factor (glycosylation-inhibiting factor)	1337.34	1462.87	1381.01	1756.21	1860.81	1873.68
ENSMUSG00000023944	Hsp90ab1	heat shock protein 90 alpha (cytosolic), class B member 1	1315.1	1437.25	1258.84	1598.18	1480.15	1505.94
ENSMUSG00000036438	Calm2	calmodulin 2	1309.42	1455.45	1211.78	1803.47	1774.71	1660.32
ENSMUSG00000031818	Cox4i1	cytochrome c oxidase subunit 4I1	1283.83	1376.09	1425.38	1444.81	936.08	1076.41
ENSMUSG00000030057	Cnbp	cellular nucleic acid binding protein	1277.87	1249.13	1185.31	1187.19	1047.91	985.88
ENSMUSG00000057666	Gapdh	glyceraldehyde-3-phosphate dehydrogenase	1277.01	1620.43	1293.29	1626.56	1189.86	1208.26
ENSMUSG00000056201	Cfl1	cofilin 1, non-muscle	1232.99	1505.01	1375.31	1195.75	1300.46	1207.83
ENSMUSG00000006356	Crip2	cysteine rich protein 2	1227.45	1339.82	1220.46	771.65	1255.3	1183.48
ENSMUSG00000028691	Prdx1	peroxiredoxin 1	1226.75	1263.87	1171.37	1587.97	1166.75	1185.2
ENSMUSG00000018770	Atp5g3	ATP synthase, H+ transporting, mitochondrial F0 complex, subunit C3 (subunit 9)	1219.25	1226.09	1281.01	1235.54	1292.89	1469.92
ENSMUSG00000063450	Syne2	spectrin repeat containing, nuclear envelope 2	1212.02	1054.45	1415.27	1780.78	884.85	1164.61
ENSMUSG00000022892	App	amyloid beta (A4) precursor protein	1200.04	1045.08	1179.45	479.01	1329.27	1364.01
ENSMUSG00000021290	Atp5mpl	ATP synthase membrane subunit 6.8PL	1176.47	1239.38	1171.46	1549.87	1335.59	1428.78
ENSMUSG00000025204	Ndufb8	NADH:ubiquinone oxidoreductase subunit B8	1172.84	1117.84	1177.76	1288.76	1501.67	1442.06
ENSMUSG00000036256	Igfbp7	insulin-like growth factor binding protein 7	1165.28	1142.05	1265.19	814.85	1143.37	1250.1
ENSMUSG00000026822	Lcn2	lipocalin 2	1162.45	1360.6	1126.72	77.44	436.01	539.33
ENSMUSG00000015656	Hspa8	heat shock protein 8	1153.85	1211.28	1182.43	1008.88	1220.11	1229.64
ENSMUSG00000041697	Cox6a1	cytochrome c oxidase subunit 6A1	1145.12	1276.62	1342.78	1338.88	1321.18	1420.01
ENSMUSG00000035530	Eif1	eukaryotic translation initiation factor 1	1111.03	1139.89	1022.34	1356.98	1200.58	1195.06
ENSMUSG00000016559	H3f3b	H3.3 histone B	1102.38	1261.11	944.89	1168.59	1400.55	1266.5
ENSMUSG00000000740	Rpl13	ribosomal protein L13	1087.16	1058.48	1221.87	977.53	640.21	626.43
ENSMUSG00000026576	Atp1b1	ATPase, Na+/K+ transporting, beta 1 polypeptide	1081.95	928.37	1040.71	719.3	1026.59	1087.87
ENSMUSG00000078812	Eif5a	eukaryotic translation initiation factor 5A	1078.48	1201.57	1141.64	664.14	999.54	944.95
ENSMUSG00000018042	Cyb5r3	cytochrome b5 reductase 3	1072.25	1068.53	1132.29	844.51	1015.76	1001.75
ENSMUSG00000035885	Cox8a	cytochrome c oxidase subunit 8A	1047.42	1193.19	1136.4	1421.66	1677.64	1740.38
ENSMUSG00000031431	Tsc22d3	TSC22 domain family, member 3	1033.57	777.28	1035.09	1359.23	1342.4	1322.03
ENSMUSG00000042712	Tceal9	transcription elongation factor A like 9	1024.72	876.55	986.86	810.48	1188.94	1131.04
ENSMUSG00000027712	Anxa5	annexin A5	1023.17	826.17	1121.33	976.56	1098.84	1028.75
ENSMUSG00000027523	Gnas	GNAS (guanine nucleotide binding protein, alpha stimulating) complex locus	997.52	1119.74	991.13	1064.11	1220.97	1156.39
ENSMUSG00000035202	Lars2	leucyl-tRNA synthetase, mitochondrial	995.88	1008.59	1029.87	979.67	982.48	971.56
ENSMUSG00000029632	Ndufa4	Ndufa4, mitochondrial complex associated	992.47	998.66	903.21	1037.43	760.56	893.2
ENSMUSG00000024608	Rps14	ribosomal protein S14	981.12	1018.47	1088.25	877.34	1220.95	1207.01
ENSMUSG00000093674	Rpl41	ribosomal protein L41	979.52	987.38	1241.42	1160.86	1055.93	989.45
ENSMUSG00000074227	Spint2	serine protease inhibitor, Kunitz type 2	974.05	952.83	1002.04	1030.26	796.79	804
ENSMUSG00002076377			966.09	1439.89	1540.86	2987.28	573.73	461.1
ENSMUSG00000006728	Cdk4	cyclin-dependent kinase 4	962.85	1087.72	986.36	792.87	851.43	801.4
ENSMUSG00000022841	Ap2m1	adaptor-related protein complex 2, mu 1 subunit	962.32	997.76	998.67	619.27	999.62	918.37
ENSMUSG00000063856	Gpx1	glutathione peroxidase 1	959.79	850.82	1114.4	732.03	1038.71	1006.48
ENSMUSG00000020911	Krt19	keratin 19	958.44	974.22	1078.02	530.14	679.16	635.79
ENSMUSG00000027620	Rbm39	RNA binding motif protein 39	955.11	785.1	884.19	844.3	792.36	710.5
ENSMUSG00000009013	Dynll1	dynein light chain LC8-type 1	946.97	1041.49	938.84	926.17	882.63	928.86
ENSMUSG00000021270	Hsp90aa1	heat shock protein 90, alpha (cytosolic), class A member 1	936.06	955.81	1003.04	925.19	1071.14	1033.23
ENSMUSG00000014313	Cox6c	cytochrome c oxidase subunit 6C	935.57	976.49	972.1	960.97	1091.42	1225.53
ENSMUSG00000003429	Rps11	ribosomal protein S11	924.74	974.46	1089.37	878.51	877.91	852.71
ENSMUSG00000063457	Rps15	ribosomal protein S15	916.72	926.25	1054.13	792.69	745.7	768.31
ENSMUSG00000021282	Eif5	eukaryotic translation initiation factor 5	916.2	849.78	908.12	1210.78	903.5	830.72
ENSMUSG00000031785	Adgrg1	adhesion G protein-coupled receptor G1	912.31	858.88	911.61	757.42	1096.03	1059.51
ENSMUSG00000010376	Nedd8	neural precursor cell expressed, developmentally down-regulated gene 8	905.92	1006.19	936.37	1085.17	800.74	776.03
ENSMUSG00000068874	Selenbp1	selenium binding protein 1	902.5	414.69	1071.32	301.9	1031.34	984.74
ENSMUSG00000005732	Ranbp1	RAN binding protein 1	902.41	974.75	899.42	410.04	769.76	715.63
ENSMUSG00000001175	Calm1	calmodulin 1	895.08	887.27	997.67	844.45	874.48	821.85
ENSMUSG00000054428	Atpif1	ATPase inhibitory factor 1	885.28	893.61	959.63	696.43	919.43	871.23
ENSMUSG00000015932	Dstn	destrin	884.05	780.62	758.94	677.64	613.79	597.19
ENSMUSG00000046432	Bex3	brain expressed X-linked 3	872.4	725.52	942.37	671.24	1024.36	928.09
ENSMUSG00000037072	Selenof	selenoprotein F	861.31	718.72	814.68	933.51	726.18	719.13
ENSMUSG00000007891	Ctsd	cathepsin D	855.01	649.41	906.69	697.49	602.75	638.78
ENSMUSG00000071528	Atp5md	ATP synthase membrane subunit DAPIT	852.06	876.9	848.04	864.46	708.84	807.44
ENSMUSG00000030342	Cd9	CD9 antigen	850.56	794.26	792.87	957.58	490.25	498.18
ENSMUSG00000000303	Cdh1	cadherin 1	849.84	785.12	817.89	1202.4	1255.69	1278.39
ENSMUSG00000015837	Sqstm1	sequestosome 1	841.86	842.84	837.62	764.15	947.55	990.33
ENSMUSG00000020358	Hnrnpab	heterogeneous nuclear ribonucleoprotein A/B	831.28	927.7	800.15	485.3	695.61	698.31
ENSMUSG00000032399	Rpl4	ribosomal protein L4	828.93	814.05	893.59	662.81	723.59	698.67
ENSMUSG00000029247	Paics	phosphoribosylaminoimidazole carboxylase, phosphoribosylaminoribosylaminoimidazole, succinocarboxamide synthetase	826.12	775.81	819.93	733.45	706.13	712.48
ENSMUSG00000025351	Cd63	CD63 antigen	825.44	828.61	903.39	1025.06	1118	1098.63
ENSMUSG00000028716	Pdzk1ip1	PDZK1 interacting protein 1	824.25	757.59	910.85	919.81	1067.04	1029.89
ENSMUSG00000056737	Capg	capping protein (actin filament), gelsolin-like	820.09	977.87	842.33	836.09	1010.55	1022.77
ENSMUSG00000022205	Sub1	SUB1 homolog, transcriptional regulator	819.39	791.53	820.99	769.24	876.57	790.33
ENSMUSG00000045394	Epcam	epithelial cell adhesion molecule	810.48	864.59	768.12	1080.23	906.81	897.04
ENSMUSG00000041881	Ndufa7	NADH:ubiquinone oxidoreductase subunit A7	806.87	759.16	766.91	1060.8	1060.43	1101.07
ENSMUSG00000038393	Txnip	thioredoxin interacting protein	804.6	535.63	832.61	545.99	789.98	817.26
ENSMUSG00000020163	Uqcr11	ubiquinol-cytochrome c reductase, complex III subunit XI	799.53	823.4	856.52	862.22	774.17	864.03
ENSMUSG00000026864	Hspa5	heat shock protein 5	798.71	750.54	799.33	961.85	905.6	865.05
ENSMUSG00000029322	Plac8	placenta-specific 8	777.87	879.96	761.63	1031.55	1681.8	1606.39
ENSMUSG00000047139	Cd24a	CD24a antigen	775.5	747.22	762.7	444.96	445.1	470.75
ENSMUSG00000000346	Dazap2	DAZ associated protein 2	773.38	769	716.16	682.39	725.93	720.36
ENSMUSG00000025809	Itgb1	integrin beta 1 (fibronectin receptor beta)	770.34	784.21	730.71	806.15	605.82	651.43
ENSMUSG00000034892	Rps29	ribosomal protein S29	768.16	792.42	926.84	670.18	615.03	590.34
ENSMUSG00000031708	Tecr	trans-2,3-enoyl-CoA reductase	764.29	834.94	779.28	1514.83	1074.64	1004.77
ENSMUSG00000062006	Rpl34	ribosomal protein L34	759.49	616.05	857.95	695.32	590.64	570.06
ENSMUSG00000008668	Rps18	ribosomal protein S18	754.88	690.23	843.65	798.71	744.64	701.42
ENSMUSG00000018286	Psmb6	proteasome (prosome, macropain) subunit, beta type 6	751.77	841.94	764.9	551.76	764.59	722
ENSMUSG00000026238	Ptma	prothymosin alpha	746.01	894.52	777.45	662.92	778.09	737.6
ENSMUSG00000025068	Gsto1	glutathione S-transferase omega 1	745.76	557.14	869.74	524.62	753.26	734.77
ENSMUSG00000024953	Prdx5	peroxiredoxin 5	741.07	708.03	913.46	930.14	1257.11	1197.79
ENSMUSG00000022010	Tsc22d1	TSC22 domain family, member 1	734.1	735.04	715.55	755.5	540.78	497.73
ENSMUSG00000028699	Tspan1	tetraspanin 1	731.68	539.16	758.13	823.9	910.9	870.48
ENSMUSG00000027248	Pdia3	protein disulfide isomerase associated 3	729.25	693.75	641.75	731.35	757.09	767.11
ENSMUSG00000022354	Ndufb9	NADH:ubiquinone oxidoreductase subunit B9	727.18	726.64	754.75	674.26	783.31	841.23
ENSMUSG00000005054	Cstb	cystatin B	726.82	655.9	701.38	1088.26	922.24	866.4
ENSMUSG00000005610	Eif4g2	eukaryotic translation initiation factor 4, gamma 2	720.48	664.04	642.18	773.02	661.38	648.99
ENSMUSG00000042784	Muc1	mucin 1, transmembrane	715.92	463.84	764.15	178.26	355.99	348.7
ENSMUSG00000025203	Scd2	stearoyl-Coenzyme A desaturase 2	712.79	625.49	698.18	823.45	864.47	879.07
ENSMUSG00000072676	Tmem254	transmembrane protein 254	712.15	704.91	675.57	323.15	341.33	352.22
ENSMUSG00000024740	Ddb1	damage specific DNA binding protein 1	711.5	700.18	701.81	684.53	698.73	726.44
ENSMUSG00000026701	Prdx6	peroxiredoxin 6	711.07	685.71	727.47	812.11	747.45	720.87
ENSMUSG00000006304	Arpc2	actin related protein 2/3 complex, subunit 2	710.28	718.38	701.28	714.26	744.96	692.32
ENSMUSG00000019505	Ubb	ubiquitin B	708.47	781.69	715.46	553.59	829.27	748.87
ENSMUSG00000001416	Cct3	chaperonin containing Tcp1, subunit 3 (gamma)	703.7	626.84	761.26	671.84	644.29	634.83
ENSMUSG00000021134	Srsf5	serine and arginine-rich splicing factor 5	703.3	640.74	711.64	760.33	658.53	637.26
ENSMUSG00000036309	Skp1	S-phase kinase-associated protein 1	701.53	658.93	667.46	417.44	684.77	630.12
ENSMUSG00000064339	mt-Rnr2	mitochondrially encoded 16S rRNA	701	572.04	703.23	1165.69	1479.3	1647.77
ENSMUSG00000066551	Hmgb1	high mobility group box 1	700.72	827.42	778.44	681.52	642.62	633.46
ENSMUSG00000023039	Krt7	keratin 7	696.72	586.77	776.07	536.38	794.38	749.98
ENSMUSG00000036751	Cox6b1	cytochrome c oxidase, subunit 6B1	695.95	717.7	677.93	756.71	689.95	724.11
ENSMUSG00000003970	Rpl8	ribosomal protein L8	695.48	815.78	701.02	626.9	799.41	763.1
ENSMUSG00000057113	Npm1	nucleophosmin 1	694.29	620.96	684.72	355.6	569.82	533.8
ENSMUSG00000026355	Mcm6	minichromosome maintenance complex component 6	691.99	745.2	691.64	605.07	615.71	596.68
ENSMUSG00000060743	H3f3a	H3.3 histone A	691.75	795.81	699.47	705.16	605.78	640.56
ENSMUSG00000048076	Arf1	ADP-ribosylation factor 1	691.22	680.1	639.62	545.83	662.98	696.7
ENSMUSG00000028081	Rps3a1	ribosomal protein S3A1	684.63	570.88	808.48	533.38	547.53	513.29
ENSMUSG00000064326	Siva1	SIVA1, apoptosis-inducing factor	681.82	751.29	618.03	459.43	507.74	520.47
ENSMUSG00000031447	Lamp1	lysosomal-associated membrane protein 1	679.79	677.15	631.13	828.16	800.02	814.11
ENSMUSG00000024659	Anxa1	annexin A1	673.68	787.09	647.27	754.33	910.99	815.64
ENSMUSG00000096210	H1f0	H1.0 linker histone	673.36	810.9	628.57	727.14	918.62	853.75
ENSMUSG00000003814	Calr	calreticulin	672.58	681.62	708.28	1118.13	834.69	814.42
ENSMUSG00000006589	Aprt	adenine phosphoribosyl transferase	668.59	648.16	712.07	720.1	390.41	419.9
ENSMUSG00000006333	Rps9	ribosomal protein S9	667.02	652.9	752.2	492.76	590.09	523.08
ENSMUSG00000021024	Psma6	proteasome subunit alpha 6	666.4	720.59	675.39	671.28	603.62	623.04
ENSMUSG00000026385	Dbi	diazepam binding inhibitor	661.17	712.04	722.24	675.94	630.55	669.47
ENSMUSG00000037852	Cpe	carboxypeptidase E	653.4	670.82	584.49	244.57	2270.98	2126.37
ENSMUSG00000028173	Wls	wntless WNT ligand secretion mediator	649.52	499.66	625.96	350.52	575.38	560.21
ENSMUSG00000078578	Ube2d3	ubiquitin-conjugating enzyme E2D 3	648.49	537.95	628.2	662.35	510.6	499.93
ENSMUSG00000020048	Hsp90b1	heat shock protein 90, beta (Grp94), member 1	642.96	543.42	604.07	682.07	575.4	564.35
ENSMUSG00000059534	Uqcr10	ubiquinol-cytochrome c reductase, complex III subunit X	640.57	747.08	679.92	439.93	618.84	686.73
ENSMUSG00000064363	mt-Nd4	mitochondrially encoded NADH dehydrogenase 4	631.93	498.16	495.36	1030.9	760.65	805.3
ENSMUSG00000016319	Slc25a5	solute carrier family 25 (mitochondrial carrier, adenine nucleotide translocator), member 5	628.53	592.47	598.92	599.01	693.4	750.01
ENSMUSG00000027404	Snrpb	small nuclear ribonucleoprotein B	623.43	702.71	634.94	717.36	713.02	686.14
ENSMUSG00000037894	H2az1	H2A.Z variant histone 1	622.35	628.4	711.4	655.41	584.18	573.57
ENSMUSG00000037152	Ndufc1	NADH:ubiquinone oxidoreductase subunit C1	620.81	621.47	762.62	667.86	802.42	665.4
ENSMUSG00000036781	Rps27l	ribosomal protein S27-like	619.98	649.22	642.62	554.64	540.03	526.79
ENSMUSG00000022234	Cct5	chaperonin containing Tcp1, subunit 5 (epsilon)	619.14	641.09	625.07	459.67	588.84	585.35
ENSMUSG00000054452	Tle5	TLE family member 5, transcriptional modulator	617.73	655.61	709.9	757.93	703.94	680.11
ENSMUSG00000062825	Actg1	actin, gamma, cytoplasmic 1	616	684.61	579.23	481.6	590.66	568.18
ENSMUSG00000016252	Atp5e	ATP synthase, H+ transporting, mitochondrial F1 complex, epsilon subunit	614.65	613.44	672.22	745.44	762.4	711.28
ENSMUSG00000034994	Eef2	eukaryotic translation elongation factor 2	613.49	538.52	641.42	511.23	532.65	502.12
ENSMUSG00000032231	Anxa2	annexin A2	612.95	610.36	640.36	737.62	822	781.27
ENSMUSG00000027375	Mal	myelin and lymphocyte protein, T cell differentiation protein	610.64	564.52	596.04	571.67	568.97	562.21
ENSMUSG00000025130	P4hb	prolyl 4-hydroxylase, beta polypeptide	610.29	590.22	620.27	653.3	979.06	939.82
ENSMUSG00000000385	Tmprss2	transmembrane protease, serine 2	610.11	474.94	607.57	381.89	747.02	728.45
ENSMUSG00000028249	Sdcbp	syndecan binding protein	609.45	479.76	575.13	549.02	568.85	579.05
ENSMUSG00000025854	Fam20c	FAM20C, golgi associated secretory pathway kinase	608.39	573.03	714.46	359.15	538.97	564.57
ENSMUSG00000059796	Eif4a1	eukaryotic translation initiation factor 4A1	607.94	606.9	528.48	379.3	566.34	527.2
ENSMUSG00000018567	Gabarap	gamma-aminobutyric acid receptor associated protein	607.68	572.68	579.52	460.07	603.03	575.64
ENSMUSG00000007892	Rplp1	ribosomal protein, large, P1	606.87	664.3	698.04	705.74	640.54	593.56
ENSMUSG00000021520	Uqcrb	ubiquinol-cytochrome c reductase binding protein	606.61	529.43	601.66	564.26	469.73	519.95
ENSMUSG00000053931	Cnn3	calponin 3, acidic	606.34	526.63	589.86	357.28	515.3	497.36
ENSMUSG00000012848	Rps5	ribosomal protein S5	605.02	578.92	623.16	483.45	440.47	429.99
ENSMUSG00000035674	Ndufa3	NADH:ubiquinone oxidoreductase subunit A3	604.56	609.25	623.53	757.95	580.69	618.58
ENSMUSG00000029064	Gnb1	guanine nucleotide binding protein (G protein), beta 1	602.21	637.95	652.66	720.05	779.91	735.44
ENSMUSG00000039630	Hnrnpu	heterogeneous nuclear ribonucleoprotein U	601.59	639.08	574.9	538.76	536.45	547.73
ENSMUSG00000023004	Tuba1b	tubulin, alpha 1B	600.59	594.32	587.19	557.19	579.36	569.69
ENSMUSG00000052428	Tmco1	transmembrane and coiled-coil domains 1	599.68	632.2	558.02	540.52	558.49	562.27
ENSMUSG00000028044	Cks1b	CDC28 protein kinase 1b	599.65	579.37	608.07	550.39	477.86	465.09
ENSMUSG00000031353	Rbbp7	retinoblastoma binding protein 7, chromatin remodeling factor	594.52	541.69	571.8	372.45	384.38	369.21
ENSMUSG00000090841	Myl6	myosin, light polypeptide 6, alkali, smooth muscle and non-muscle	594.34	589.6	675.5	636.84	602.62	606.17
ENSMUSG00000025150	Cbr2	carbonyl reductase 2	593.38	356.82	732.35	376.88	881.63	808.59
ENSMUSG00000026278	Bok	BCL2-related ovarian killer	590.86	670.62	599.32	328.09	458.36	462.68
ENSMUSG00000007041	Clic1	chloride intracellular channel 1	590.37	612.55	631.92	664.04	719.36	686.2
ENSMUSG00000020990	Cdkl1	cyclin-dependent kinase-like 1 (CDC2-related kinase)	590.04	521.01	642.39	491.35	566.57	596.42
ENSMUSG00000032314	Etfa	electron transferring flavoprotein, alpha polypeptide	589.74	565.26	560.15	459.95	478.83	484.92
ENSMUSG00000067288	Rps28	ribosomal protein S28	589.53	583.64	626.7	710.01	606.7	629.79
ENSMUSG00000031839	Hsbp1	heat shock factor binding protein 1	586.32	588.72	547.69	777.27	438.25	445.67
ENSMUSG00000044894	Uqcrq	ubiquinol-cytochrome c reductase, complex III subunit VII	586.2	675.6	602.26	459.54	704.09	750.89
ENSMUSG00000040952	Rps19	ribosomal protein S19	585.44	631.83	691.48	490.55	480.08	451.44
ENSMUSG00000035242	Oaz1	ornithine decarboxylase antizyme 1	584.49	569.31	638.09	575.73	545.22	529.92
ENSMUSG00000020949	Fkbp3	FK506 binding protein 3	584.26	627.12	502.59	574.1	500.93	464.59
ENSMUSG00000004897	Hdgf	heparin binding growth factor	580.43	511.62	659.37	751.98	679.02	649.51
ENSMUSG00000001847	Rac1	Rac family small GTPase 1	580.39	578	569.3	504.55	515.08	523.1
ENSMUSG00000046330	Rpl37a	ribosomal protein L37a	579.18	612.57	698.35	482.94	477.81	468.38
ENSMUSG00000023010	Tmbim6	transmembrane BAX inhibitor motif containing 6	578.79	545.54	566.93	433.16	675.92	592.92
ENSMUSG00000090553	Snrpe	small nuclear ribonucleoprotein E	577.39	565.21	514.41	448.58	434.57	444.77
ENSMUSG00000043716	Rpl7	ribosomal protein L7	577.23	549.1	630.93	487.42	488.18	475.41
ENSMUSG00000060636	Rpl35a	ribosomal protein L35A	576.73	539.69	618.65	295.44	439.95	482.63
ENSMUSG00000022956	Atp5o	ATP synthase, H+ transporting, mitochondrial F1 complex, O subunit	574.59	625.66	589.16	361.55	682.65	668.31
ENSMUSG00000004988	Fxyd4	FXYD domain-containing ion transport regulator 4	571.96	319.14	694.93	304.4	69.19	51.8
ENSMUSG00000067274	Rplp0	ribosomal protein, large, P0	571.2	608.25	623.2	629.54	574.08	561.36
ENSMUSG00000025613	Cct8	chaperonin containing Tcp1, subunit 8 (theta)	570.25	544.39	523.73	313.14	511.54	514.96
ENSMUSG00000020267	Hint1	histidine triad nucleotide binding protein 1	569.47	580.01	627.41	448.3	716.27	721.65
ENSMUSG00000034868	Myl12b	myosin, light chain 12B, regulatory	569.27	641.21	597.97	694.96	724.3	726.79
ENSMUSG00000030007	Cct7	chaperonin containing Tcp1, subunit 7 (eta)	568.01	619.99	562.22	620.5	543.4	523.73
ENSMUSG00000064345	mt-Nd2	mitochondrially encoded NADH dehydrogenase 2	567.96	410.38	454.21	1383.91	882.5	979.75
ENSMUSG00000040998	Npnt	nephronectin	565.73	560.03	513.37	582.77	449.61	457.41
ENSMUSG00000041736	Tspo	translocator protein	562.13	544.36	590.33	539.23	510.73	563.56
ENSMUSG00000029472	Anapc5	anaphase-promoting complex subunit 5	561.41	597.12	564.01	575.97	600.37	604.37
ENSMUSG00000025283	Sat1	spermidine/spermine N1-acetyl transferase 1	561.16	505.18	554.53	366.37	414.14	422.97
ENSMUSG00000047459	Dynlrb1	dynein light chain roadblock-type 1	560.65	568.58	558.62	600.61	564.92	571.33
ENSMUSG00000037706	Cd81	CD81 antigen	560.56	616.33	516.03	565.73	720.87	691.61
ENSMUSG00000034120	Srsf2	serine and arginine-rich splicing factor 2	555.41	578.77	489.19	498.35	527.05	509.87
ENSMUSG00000002524	Puf60	poly-U binding splicing factor 60	553.45	614.39	587.03	380.75	516.74	521.33
ENSMUSG00000024097	Srsf7	serine and arginine-rich splicing factor 7	551.09	582.48	497.7	570.06	512.98	502.16
ENSMUSG00000024665	Fads2	fatty acid desaturase 2	550.66	531.57	584.64	277.74	436.85	423.29
ENSMUSG00000025781	Atp5c1	ATP synthase, H+ transporting, mitochondrial F1 complex, gamma polypeptide 1	550.55	536.4	520	531.07	513.16	565
ENSMUSG00000031799	Tpm4	tropomyosin 4	549.66	599.09	507.47	543	479.58	479.29
ENSMUSG00000028618	Tmem59	transmembrane protein 59	549.5	517.46	563.85	582.96	588.75	544.88
ENSMUSG00000028639	Ybx1	Y box protein 1	549.12	560.56	543.29	756.44	679.4	619.89
ENSMUSG00000057863	Rpl36	ribosomal protein L36	548.96	508.82	626.25	574.46	557.62	615.45
ENSMUSG00000060002	Chpt1	choline phosphotransferase 1	548.06	390.01	517.57	445.14	544.07	520.17
ENSMUSG00000022400	Rbx1	ring-box 1	545.37	528.58	527.5	407.61	433.87	453.16
ENSMUSG00000040681	Hmgn1	high mobility group nucleosomal binding domain 1	544.74	563.51	503.89	276.07	553.92	524.37
ENSMUSG00000020849	Ywhae	tyrosine 3-monooxygenase/tryptophan 5-monooxygenase activation protein, epsilon polypeptide	543.66	561.9	515.02	335.66	453.6	452.36
ENSMUSG00000034566	Atp5h	ATP synthase, H+ transporting, mitochondrial F0 complex, subunit D	541.43	544.38	589.94	632.91	721.36	694.82
ENSMUSG00000070493	Chchd2	coiled-coil-helix-coiled-coil-helix domain containing 2	540.4	576.85	527.02	560.57	516.7	570.05
ENSMUSG00000025428	Atp5a1	ATP synthase, H+ transporting, mitochondrial F1 complex, alpha subunit 1	540.02	593.83	569.4	587.7	785.88	826.57
ENSMUSG00000032278	Paqr5	progestin and adipoQ receptor family member V	538.48	498.26	565.09	463.55	457.23	468.95
ENSMUSG00000025132	Arhgdia	Rho GDP dissociation inhibitor (GDI) alpha	537.73	610.49	560.71	564.77	711.37	684.53
ENSMUSG00000019961	Tmpo	thymopoietin	534.02	511.74	502.8	399.26	456.79	461.05
ENSMUSG00000020585	Laptm4a	lysosomal-associated protein transmembrane 4A	530.56	494.87	484.24	509.64	484.05	502.73
ENSMUSG00000029622	Arpc1b	actin related protein 2/3 complex, subunit 1B	530.3	576.47	591.72	574.98	456.25	466.71
ENSMUSG00000000088	Cox5a	cytochrome c oxidase subunit 5A	528.44	574.13	549.89	572.09	545.48	543.92
ENSMUSG00000022216	Psme1	proteasome (prosome, macropain) activator subunit 1 (PA28 alpha)	525.19	558.84	501.9	451.62	371.84	356.71
ENSMUSG00000021917	Spcs1	signal peptidase complex subunit 1 homolog (S. cerevisiae)	524.33	500.86	494.95	497.82	300.76	289.82
ENSMUSG00000006932	Ctnnb1	catenin (cadherin associated protein), beta 1	521.64	542.27	495.73	364.9	408.96	427.12
ENSMUSG00000006699	Cdc42	cell division cycle 42	520.31	466.18	447.36	421.64	372.92	379.75
ENSMUSG00000036752	Tubb4b	tubulin, beta 4B class IVB	518.74	585.81	521.87	723.8	521.2	536.86
ENSMUSG00000041859	Mcm3	minichromosome maintenance complex component 3	516.51	591.08	486.46	441.88	422.75	419.7
ENSMUSG00000052397	Ezr	ezrin	516.29	512.53	512.69	497.37	521.27	512.37
ENSMUSG00000024844	Banf1	BAF nuclear assembly factor 1	513.34	575.62	533.23	460.99	489.24	479.35
ENSMUSG00000026202	Tuba4a	tubulin, alpha 4A	512.75	414.18	570.38	511.75	322.13	325.24
ENSMUSG00000006313	Upk1a	uroplakin 1A	508.8	425.55	562.04	657.17	360.41	321.54
ENSMUSG00000028692	Akr1a1	aldo-keto reductase family 1, member A1 (aldehyde reductase)	507.19	514.55	498.36	541.54	438.65	445.62
ENSMUSG00000000563	Atp5pb	ATP synthase peripheral stalk-membrane subunit b	503.67	406.03	494.65	523.67	516.68	552.5
ENSMUSG00000036606	Plxnb2	plexin B2	502.17	469.94	538.63	488.68	608.65	617.65
ENSMUSG00000025016	Tm9sf3	transmembrane 9 superfamily member 3	501.84	463.82	432.2	472.48	431.93	422.5
ENSMUSG00000003161	Sri	sorcin	499.16	478.04	515.4	458.75	483.45	473.17
ENSMUSG00000030189	Ybx3	Y box protein 3	498.79	476.88	499.47	603.43	678.64	642.48
ENSMUSG00000019494	Cops6	COP9 signalosome subunit 6	498.55	489.64	504.28	550.04	498.33	489.01
ENSMUSG00000038274	Fau	Finkel-Biskis-Reilly murine sarcoma virus (FBR-MuSV) ubiquitously expressed (fox derived)	498.51	503.68	523.85	560.96	696.32	686.75
ENSMUSG00000041028	Ghitm	growth hormone inducible transmembrane protein	497.93	487.34	472.02	490.1	294.34	295.25
ENSMUSG00000022500	Litaf	LPS-induced TN factor	497.43	460.99	486.73	182.95	363.85	376.96
ENSMUSG00000018569	Cldn7	claudin 7	497.36	597.04	517.89	291.55	521.26	500.63
ENSMUSG00000029484	Anxa3	annexin A3	496.99	567.87	541.95	291.77	419.17	447.31
ENSMUSG00000058546	Rpl23a	ribosomal protein L23A	495.58	458.29	532.87	270.55	357.73	364.89
ENSMUSG00000019179	Mdh2	malate dehydrogenase 2, NAD (mitochondrial)	494.79	585.17	542.42	517.75	611.62	648.82
ENSMUSG00000061904	Slc25a3	solute carrier family 25 (mitochondrial carrier, phosphate carrier), member 3	492.37	450.82	490.4	584.48	584.85	638.33
ENSMUSG00000044533	Rps2	ribosomal protein S2	491.3	486.38	515.37	604.03	417.24	399.68
ENSMUSG00000027562	Car2	carbonic anhydrase 2	489.97	199.7	566.65	167.1	500.55	474.38
ENSMUSG00000034127	Tspan8	tetraspanin 8	486.86	436.47	486.97	728.17	623.48	623.11
ENSMUSG00000015575	Atp6v0e	ATPase, H+ transporting, lysosomal V0 subunit E	485.95	494.39	527.15	640.96	655.29	611.49
ENSMUSG00000020368	Canx	calnexin	484.67	451.06	419.81	360.58	487.12	523.22
ENSMUSG00000022884	Eif4a2	eukaryotic translation initiation factor 4A2	483.63	371.37	442.58	219.91	375.11	350.13
ENSMUSG00000021178	Psmc1	protease (prosome, macropain) 26S subunit, ATPase 1	482.14	505.59	471.32	486.47	449.52	410.48
ENSMUSG00000061518	Cox5b	cytochrome c oxidase subunit 5B	480.14	541.59	479.17	497.37	513.06	542.21
ENSMUSG00000038803	Ost4	oligosaccharyltransferase complex subunit 4 (non-catalytic)	478.24	478.7	431.64	498.78	443.99	472.5
ENSMUSG00000015165	Hnrnpl	heterogeneous nuclear ribonucleoprotein L	477.27	492.99	438.07	420.89	427.67	415.8
ENSMUSG00000023089	Ndufa5	NADH:ubiquinone oxidoreductase subunit A5	476.63	457.85	491.53	496.83	435.15	478.89
ENSMUSG00000036372	Tmem258	transmembrane protein 258	476.47	479.81	491.71	537.32	461.15	474.73
ENSMUSG00000051043	Gprc5c	G protein-coupled receptor, family C, group 5, member C	476.42	435.52	473.42	310.31	551.41	565.32
ENSMUSG00000004285	Atp6v1f	ATPase, H+ transporting, lysosomal V1 subunit F	475.85	539.48	525.35	633.56	443.25	459.82
ENSMUSG00000021939	Ctsb	cathepsin B	474.55	499.47	491.93	602.14	437.42	450.72
ENSMUSG00000060591	Ifitm2	interferon induced transmembrane protein 2	473.99	557.84	508.37	449.88	525.27	479.88
ENSMUSG00000023906	Cldn6	claudin 6	473.8	652.85	407.64	217.8	214.36	228.26
ENSMUSG00000037266	Rsrp1	arginine/serine rich protein 1	473.76	376.92	419.35	579.5	344.74	375.02
ENSMUSG00000029713	Gnb2	guanine nucleotide binding protein (G protein), beta 2	472.91	579.13	488.9	495.42	450.92	466.62
ENSMUSG00000021556	Golm1	golgi membrane protein 1	472.52	433.73	465.02	353.83	351.5	366.35
ENSMUSG00000021486	Prelid1	PRELI domain containing 1	470.63	507.69	449.87	492.76	531.21	537.5
ENSMUSG00000090137	Uba52	ubiquitin A-52 residue ribosomal protein fusion product 1	469.09	525.35	622.07	619.47	504.88	493.37
ENSMUSG00000067847	Romo1	reactive oxygen species modulator 1	469.01	556.71	511.88	533.62	548.44	552.58
ENSMUSG00000063524	Eno1	enolase 1, alpha non-neuron	468.76	610.77	485.42	534.57	615.66	599
ENSMUSG00000042520	Ubap2l	ubiquitin-associated protein 2-like	468.15	374.75	461.74	493.55	510.76	406.61
ENSMUSG00000055839	Elob	elongin B	467.27	510.48	520.66	730.49	565.3	538.51
ENSMUSG00000009079	Ewsr1	Ewing sarcoma breakpoint region 1	462.8	516.34	438.65	320.78	389.28	400.91
ENSMUSG00000038690	Atp5j2	ATP synthase, H+ transporting, mitochondrial F0 complex, subunit F2	460.33	499.81	481.85	501.37	438.26	546.29
ENSMUSG00000027566	Psma7	proteasome subunit alpha 7	460.17	440.58	488.14	404.37	507.72	463.29
ENSMUSG00000051695	Pcbp1	poly(rC) binding protein 1	459.69	485.11	456.28	440.58	421.78	398.7
ENSMUSG00000041841	Rpl37	ribosomal protein L37	459.42	417.67	514.85	330.52	350.97	342.47
ENSMUSG00000017707	Serinc3	serine incorporator 3	458.53	465.85	413.16	521.81	907.39	903.63
ENSMUSG00000037815	Ctnna1	catenin (cadherin associated protein), alpha 1	457.49	484.09	439.07	401.31	565.85	561.98
ENSMUSG00000061315	Naca	nascent polypeptide-associated complex alpha polypeptide	457.46	420.05	448.61	376.09	334.26	335.16
ENSMUSG00000090258	Churc1	churchill domain containing 1	457.23	440.29	410.63	382.54	334.88	360.87
ENSMUSG00000024644	Cndp2	CNDP dipeptidase 2 (metallopeptidase M20 family)	457.12	352.48	533.2	271.41	785.29	719.94
ENSMUSG00000020457	Drg1	developmentally regulated GTP binding protein 1	455.98	469.86	448.86	264.75	335.54	325.89
ENSMUSG00000021116	Eif2s1	eukaryotic translation initiation factor 2, subunit 1 alpha	452.86	420.93	371.24	406.47	345.5	343.2
ENSMUSG00000020321	Mdh1	malate dehydrogenase 1, NAD (soluble)	452.75	478.74	447.15	284.3	412.61	438.43
ENSMUSG00000027215	Cd82	CD82 antigen	450.14	384.54	486.05	267.53	581.16	544.35
ENSMUSG00000074129	Rpl13a	ribosomal protein L13A	447.66	516.89	549.36	403.45	393.23	384.78
ENSMUSG00000021040	Slirp	SRA stem-loop interacting RNA binding protein	447.46	466.81	444.77	563.86	507.2	530.98
ENSMUSG00000022450	Ndufa6	NADH:ubiquinone oxidoreductase subunit A6	447.32	399.12	451.45	296.36	424.93	467.83
ENSMUSG00000029994	Anxa4	annexin A4	445.74	461.22	425.32	454.75	558.71	560.14
ENSMUSG00000021877	Arf4	ADP-ribosylation factor 4	445.25	405.2	385.17	378.39	259.5	249.35
ENSMUSG00000022452	Smdt1	single-pass membrane protein with aspartate rich tail 1	444.64	426.7	458.95	299.54	458.88	481.89
ENSMUSG00000050732	Vamp8	vesicle-associated membrane protein 8	444.5	451.65	453.84	344.11	406.63	387.97
ENSMUSG00000046727	Cystm1	cysteine-rich transmembrane module containing 1	444.45	368.75	435.29	284.72	463.89	460.31
ENSMUSG00000027447	Cst3	cystatin C	443.7	462.27	452.9	555.66	628.25	622.21
ENSMUSG00000028832	Stmn1	stathmin 1	443.03	563.63	437.41	365.04	430.52	403.87
ENSMUSG00000005161	Prdx2	peroxiredoxin 2	441.79	534.31	396.87	564.18	440.45	450.92
ENSMUSG00000030357	Fkbp4	FK506 binding protein 4	441.77	517.38	415.4	420.64	557.37	540.64
ENSMUSG00000053907	Mat2a	methionine adenosyltransferase II, alpha	441.66	457.34	387.89	397.06	383.42	390.8
ENSMUSG00000041355	Ssr2	signal sequence receptor, beta	441.08	420.39	450.06	464	468.26	429.7
ENSMUSG00000028393	Alad	aminolevulinate, delta-, dehydratase	440.63	532.32	464.98	599	755.3	711.31
ENSMUSG00000031683	Lsm6	LSM6 homolog, U6 small nuclear RNA and mRNA degradation associated	439.21	474.17	429.65	441.42	586.09	582.82
ENSMUSG00000029447	Cct6a	chaperonin containing Tcp1, subunit 6a (zeta)	437.97	457.2	436.01	392.31	348.44	369.32
ENSMUSG00000004207	Psap	prosaposin	437.82	452.5	390.08	510.21	467.48	474.94
ENSMUSG00000016541	Atxn10	ataxin 10	437.65	443.37	423.63	284.19	348.64	364.55
ENSMUSG00000061232	H2-K1	histocompatibility 2, K1, K region	437.59	384.33	411.61	429.71	449.37	421.17
ENSMUSG00000068523	Gng5	guanine nucleotide binding protein (G protein), gamma 5	437.34	341.81	468.11	549	382.96	401.75
ENSMUSG00000068823	Csde1	cold shock domain containing E1, RNA binding	436.31	327.68	419	409.65	447.32	475.39
ENSMUSG00000022551	Cyc1	cytochrome c-1	436.29	465.28	442.19	319.64	446.6	515.08
ENSMUSG00000027067	Ssrp1	structure specific recognition protein 1	434.95	454.95	406.68	412.7	436.39	411.99
ENSMUSG00000026234	Ncl	nucleolin	434.67	449.22	443.58	323	358.2	363.59
ENSMUSG00000032060	Cryab	crystallin, alpha B	434.36	444.33	465.78	350.44	541.95	507.29
ENSMUSG00000023150	Ivns1abp	influenza virus NS1A binding protein	432.71	366.85	406.68	149.49	197.82	217.51
ENSMUSG00000001525	Tubb5	tubulin, beta 5 class I	432.37	550.37	421.78	470.81	488.47	488.95
ENSMUSG00000000058	Cav2	caveolin 2	432.12	282.3	359.6	356.84	355.02	393.44
ENSMUSG00000032330	Cox7a2	cytochrome c oxidase subunit 7A2	432	459.44	453.18	482.58	485.79	508.23
ENSMUSG00000008690	Ncaph2	non-SMC condensin II complex, subunit H2	429.94	409.65	423.47	342.57	428.98	450.63
ENSMUSG00000020460	Rps27a	ribosomal protein S27A	429.43	409.08	454.41	255.15	350.34	336.01
ENSMUSG00000029767	Calu	calumenin	429.2	409.74	368.45	453.67	358.15	379.81
ENSMUSG00000073616	Cops9	COP9 signalosome subunit 9	427.76	435.85	413.19	473.11	429.12	448.05
ENSMUSG00000029304	Spp1	secreted phosphoprotein 1	426.87	385.24	360.54	20.03	74.63	100.89
ENSMUSG00000020372	Rack1	receptor for activated C kinase 1	425.73	434.92	406.55	236.11	384.25	355.46
ENSMUSG00000024048	Myl12a	myosin, light chain 12A, regulatory, non-sarcomeric	425.4	423.31	415.74	427.62	454.24	449.39
ENSMUSG00000047215	Rpl9	ribosomal protein L9	424.23	419.52	441.16	328.56	318.62	333.41
ENSMUSG00000033998	Kcnk1	potassium channel, subfamily K, member 1	423.46	478.62	382.62	358.68	240.62	240.45
ENSMUSG00000060803	Gstp1	glutathione S-transferase, pi 1	422.75	471.44	441.5	479.74	484.32	488.4
ENSMUSG00000044408	Sptssa	serine palmitoyltransferase, small subunit A	422.09	344.71	362.08	502.61	524.37	525.83
ENSMUSG00000003477	Inmt	indolethylamine N-methyltransferase	420.15	175.12	532.99	148.41	786.96	786.73
ENSMUSG00000025580	Eif4a3	eukaryotic translation initiation factor 4A3	420.11	469.3	409.05	470.4	521.42	548.78
ENSMUSG00000044627	Swi5	SWI5 recombination repair homolog (yeast)	418.9	496.78	481.46	526.12	403.84	468.76
ENSMUSG00000018965	Ywhah	tyrosine 3-monooxygenase/tryptophan 5-monooxygenase activation protein, eta polypeptide	418.64	471.67	385.47	397	436.84	437.51
ENSMUSG00000001552	Jup	junction plakoglobin	418.08	445.07	421.53	392	362.35	370.13
ENSMUSG00000001729	Akt1	thymoma viral proto-oncogene 1	415.99	484.39	432.91	537.34	444.18	460.61
ENSMUSG00000003955	Fam162a	family with sequence similarity 162, member A	415.73	437.46	409.02	260.09	672.4	680.56
ENSMUSG00000035960	Apex1	apurinic/apyrimidinic endonuclease 1	415.6	486.04	432.01	270.74	241.27	228.51
ENSMUSG00000029672	Fam3c	FAM3 metabolism regulating signaling molecule C	414.74	444.68	389.95	595.72	385.65	384.46
ENSMUSG00000049751	Rpl36al	ribosomal protein L36A-like	414.5	428.61	469.29	433.02	416.65	375.28
ENSMUSG00000119584	Rn18s-rs5	18s RNA, related sequence 5	413.83	456.62	457.89	487	486.29	452.77
ENSMUSG00000030062	Rpn1	ribophorin I	412.56	414.77	421.96	593.82	559.64	560.26
ENSMUSG00000022174	Dad1	defender against cell death 1	410.59	432.75	435.52	506.22	363.77	331.83
ENSMUSG00000109324	Prmt1	protein arginine N-methyltransferase 1	410.49	494.56	359.72	356.39	404.39	402.14
ENSMUSG00000054808	Actn4	actinin alpha 4	410.23	393.92	388	391.58	348.26	353.71
ENSMUSG00000027184	Caprin1	cell cycle associated protein 1	410.18	396.86	380.01	364.06	381.61	397.57
ENSMUSG00000019818	Cd164	CD164 antigen	409.59	329.9	358.68	271.86	250.05	258.3
ENSMUSG00000055681	Cope	coatomer protein complex, subunit epsilon	409.31	460.11	413.9	700.78	588.42	592.13
ENSMUSG00000004642	Slbp	stem-loop binding protein	409.17	454.28	380.06	367.96	379.73	352.12
ENSMUSG00000021218	Gdi2	guanosine diphosphate (GDP) dissociation inhibitor 2	408.08	404.25	387.43	395.46	360.31	365.08
ENSMUSG00000006360	Crip1	cysteine-rich protein 1 (intestinal)	407.71	513.75	404.31	394.23	694.93	726.66
ENSMUSG00000042675	Ypel3	yippee like 3	407.18	350.38	428.73	531.67	534.04	457.24
ENSMUSG00000022214	Dcaf11	DDB1 and CUL4 associated factor 11	406.07	354.93	431.51	243.14	252.94	251.24
ENSMUSG00000062981	Mrpl42	mitochondrial ribosomal protein L42	405.98	392.05	420.5	438.4	425.76	415.49
ENSMUSG00000025967	Eef1b2	eukaryotic translation elongation factor 1 beta 2	405.18	418.14	409.5	339.78	322.53	295.78
ENSMUSG00000031667	Aktip	AKT interacting protein	404.63	331.82	464.66	423.82	472.7	480.82
ENSMUSG00000057322	Rpl38	ribosomal protein L38	404.47	432	448.49	495.38	517.82	499.38
ENSMUSG00000002102	Psmc3	proteasome (prosome, macropain) 26S subunit, ATPase 3	404.16	415.93	389.23	423.81	422.83	406.25
ENSMUSG00000002379	Ndufa11	NADH:ubiquinone oxidoreductase subunit A11	403.96	440.64	425.49	569.9	585.38	603.77
ENSMUSG00000019428	Fkbp8	FK506 binding protein 8	403.84	457.67	413.23	541.73	386.38	377.21
ENSMUSG00000002565	Scin	scinderin	402.53	342.66	408.39	299.08	542.89	515.33
ENSMUSG00000003072	Atp5d	ATP synthase, H+ transporting, mitochondrial F1 complex, delta subunit	401.98	391.68	445.26	341.01	373.7	393.04
ENSMUSG00000031586	Rbpms	RNA binding protein gene with multiple splicing	401.42	451.91	392.3	350.06	337.24	339.33
ENSMUSG00000059412	Fxyd2	FXYD domain-containing ion transport regulator 2	401.24	266.52	441.48	28.27	99.79	128.31
ENSMUSG00000009291	Pttg1ip	pituitary tumor-transforming 1 interacting protein	401.15	363.15	409.98	490.7	378.92	375.13
ENSMUSG00000006998	Psmd2	proteasome (prosome, macropain) 26S subunit, non-ATPase, 2	401.13	431.33	409.29	247.3	407.51	402.85
ENSMUSG00000068039	Tcp1	t-complex protein 1	400.73	410.55	372.58	455.02	331.69	337.87
ENSMUSG00000024712	Rfk	riboflavin kinase	397.95	332.34	389.03	486.27	333.38	346.61
ENSMUSG00000035828	Pim3	proviral integration site 3	397.83	298	350.79	323.78	510.45	511.82
ENSMUSG00000061787	Rps17	ribosomal protein S17	397.83	390.67	425.55	352.05	346.8	361.88
ENSMUSG00000022673	Mcm4	minichromosome maintenance complex component 4	397.19	398.68	389.24	184.65	281.19	280.99
ENSMUSG00000018379	Srsf1	serine and arginine-rich splicing factor 1	396.84	373.43	342.62	382.04	342.02	329.69
ENSMUSG00000022505	Emp2	epithelial membrane protein 2	395.56	391.26	383.32	308.23	475.02	502.07
ENSMUSG00000011884	Gltp	glycolipid transfer protein	395.05	373.6	409.57	503.57	407.42	391.17
ENSMUSG00000055302	Mrfap1	Morf4 family associated protein 1	394.71	331.69	414.37	337.24	309.76	306.65
ENSMUSG00000024966	Stip1	stress-induced phosphoprotein 1	394.68	448.11	372.83	375.46	476.4	468.37
ENSMUSG00000035775	Krt20	keratin 20	394.57	455.75	408.47	682.42	750.17	674.92
ENSMUSG00000041959	S100a10	S100 calcium binding protein A10 (calpactin)	393.9	393.23	470.7	780.5	730.19	703
ENSMUSG00000079523	Tmsb10	thymosin, beta 10	393.77	524.76	406	391.96	569.74	572.75
ENSMUSG00000009549	Srp14	signal recognition particle 14	393.56	342.03	376.91	508.09	413.95	391.27
ENSMUSG00000027405	Nop56	NOP56 ribonucleoprotein	393.31	429.66	387.06	398.43	531.13	449.59
ENSMUSG00000060373	Hnrnpc	heterogeneous nuclear ribonucleoprotein C	392.33	441.03	402.32	353.37	366.52	346.68
ENSMUSG00000046516	Cox17	cytochrome c oxidase assembly protein 17, copper chaperone	392.24	371.85	392.63	250.13	409.48	441.24
ENSMUSG00000017009	Sdc4	syndecan 4	392.05	374.47	368.17	453.73	386.55	382.29
ENSMUSG00000054312	Mrps21	mitochondrial ribosomal protein S21	391.43	378.08	465.4	527.61	494.69	469.12
ENSMUSG00000037361	Sf3b6	splicing factor 3B, subunit 6	389.68	399.92	388.24	391.13	265.35	291.31
ENSMUSG00000035638	Muc20	mucin 20	389.1	279.99	411.18	43.18	326.35	286.32
ENSMUSG00000021012	Zc3h14	zinc finger CCCH type containing 14	387.8	372.58	376.76	445.99	421.88	389.78
ENSMUSG00000029730	Mcm7	minichromosome maintenance complex component 7	387.62	470.39	388.94	310.56	321.86	332.03
ENSMUSG00000010663	Fads1	fatty acid desaturase 1	387.06	381.52	376.41	145.33	246.65	259.11
ENSMUSG00000060938	Rpl26	ribosomal protein L26	386.76	395.27	442.57	179.21	374.31	339.77
ENSMUSG00000061477	Rps7	ribosomal protein S7	386.71	344.42	411.58	315.28	263.18	257.25
ENSMUSG00000001763	Tspan33	tetraspanin 33	386.67	328.08	427.18	102.53	209.69	199.72
ENSMUSG00000028780	Sema3c	sema domain, immunoglobulin domain (Ig), short basic domain, secreted, (semaphorin) 3C	385.92	338.9	339.23	459.43	393.12	422.61
ENSMUSG00000021996	Esd	esterase D/formylglutathione hydrolase	384.72	384.93	401.14	538.43	236.03	230.06
ENSMUSG00000033161	Atp1a1	ATPase, Na+/K+ transporting, alpha 1 polypeptide	384.66	306.97	368.67	543.99	896.95	715.12
ENSMUSG00000093989	Rnasek	ribonuclease, RNase K	384.57	327.33	358.21	363.15	424.16	407.38
ENSMUSG00000021111	Papola	poly (A) polymerase alpha	384.54	360.09	359.39	380.17	319.83	329.97
ENSMUSG00000024835	Coro1b	coronin, actin binding protein 1B	383.69	458.4	394.51	449.79	396.43	406.33
ENSMUSG00000040731	Eif4h	eukaryotic translation initiation factor 4H	383.27	444.09	402.11	375.51	382.62	395.11
ENSMUSG00000020265	Sumo3	small ubiquitin-like modifier 3	382.18	401.52	363.67	294.8	339.56	319.67
ENSMUSG00000004264	Phb2	prohibitin 2	382.02	412.51	412.18	413.52	285.06	269.98
ENSMUSG00000005410	Mcm5	minichromosome maintenance complex component 5	381.71	466.23	373.65	480.35	332.04	342.64
ENSMUSG00000025362	Rps26	ribosomal protein S26	381.68	349.02	438.38	303.08	277.52	271.4
ENSMUSG00000003038	Hmgn2	high mobility group nucleosomal binding domain 2	380.94	470.07	373.46	266.48	302.71	282.12
ENSMUSG00000044080	S100a1	S100 calcium binding protein A1	380.82	297.93	446.55	520.33	489.63	463.96
ENSMUSG00000024750	Zfand5	zinc finger, AN1-type domain 5	380.47	376.71	333.76	240.19	246.73	261.6
ENSMUSG00000003051	Elf3	E74-like factor 3	380.26	358.21	409.9	275.31	219.71	224.73
ENSMUSG00000079658	Eloc	elongin C	379.02	322.92	314.13	281.02	296.03	289.17
ENSMUSG00000028070	Naxe	NAD(P)HX epimerase	378.85	334.09	389.66	314.5	402.34	392.66
ENSMUSG00000015733	Capza2	capping protein (actin filament) muscle Z-line, alpha 2	378.8	348.21	333.63	449.17	292.38	297.45
ENSMUSG00000020277	Pfkl	phosphofructokinase, liver, B-type	378.65	465.1	360.54	509.85	641.16	597.96
ENSMUSG00000060126	Tpt1	tumor protein, translationally-controlled 1	378.54	365.76	395.42	243.01	150.48	152.17
ENSMUSG00000000326	Comt	catechol-O-methyltransferase	378.36	438.24	405.98	229.41	423.01	418.06
ENSMUSG00000019942	Cdk1	cyclin-dependent kinase 1	378.34	406.53	380.93	379.29	328.82	326.55
ENSMUSG00000024870	Rab1b	RAB1B, member RAS oncogene family	377.32	417.65	392.97	333.42	319.91	311.09
ENSMUSG00000041126	H2az2	H2A.Z histone variant 2	377.15	531.32	401.22	286.12	399.39	387.67
ENSMUSG00000060036	Rpl3	ribosomal protein L3	376.55	335.85	400.2	263.67	333.73	323.26
ENSMUSG00000031591	Asah1	N-acylsphingosine amidohydrolase 1	376.14	333.14	328.64	524.65	341.53	329.61
ENSMUSG00000064367	mt-Nd5	mitochondrially encoded NADH dehydrogenase 5	375.63	289.43	311.76	783.2	447.32	564.32
ENSMUSG00000019810	Fuca2	fucosidase, alpha-L- 2, plasma	375.06	316.33	340.52	214.39	225.51	234.46
ENSMUSG00000051223	Bzw1	basic leucine zipper and W2 domains 1	374.18	388.7	373.64	411.68	347.54	351.09
ENSMUSG00000030751	Psma1	proteasome subunit alpha 1	374.01	381	352.63	388.92	336.94	331.85
ENSMUSG00000022283	Pabpc1	poly(A) binding protein, cytoplasmic 1	373.83	344.82	361.62	271.2	338.83	299.92
ENSMUSG00000036371	Serbp1	serpine1 mRNA binding protein 1	372.43	408.58	404.57	405.58	526.17	509.72
ENSMUSG00000005103	Wdr1	WD repeat domain 1	371.99	386.65	351.41	372.5	366.79	390.02
ENSMUSG00000005779	Psmb4	proteasome (prosome, macropain) subunit, beta type 4	371.95	361.98	405.99	453.56	420.25	418.73
ENSMUSG00000015714	Cers2	ceramide synthase 2	371.73	288.43	394.78	442.02	410.87	388.27
ENSMUSG00000076432	Ywhaq	tyrosine 3-monooxygenase/tryptophan 5-monooxygenase activation protein theta	371.42	363.99	334.88	328.82	273.62	273.49
ENSMUSG00000032966	Fkbp1a	FK506 binding protein 1a	371.36	397.41	349.77	433.36	517.73	481.75
ENSMUSG00000030541	Idh2	isocitrate dehydrogenase 2 (NADP+), mitochondrial	370.37	381.08	380.92	365.8	518.46	545.97
ENSMUSG00000024640	Psat1	phosphoserine aminotransferase 1	369.14	408.76	333.26	477.11	456.47	433.57
ENSMUSG00000020612	Prkar1a	protein kinase, cAMP dependent regulatory, type I, alpha	368.48	367.18	356.59	301	384.04	367.29
ENSMUSG00000050608	Micos10	mitochondrial contact site and cristae organizing system subunit 10	368.1	335.42	371.54	305.31	394.38	396.63
ENSMUSG00000028837	Psmb2	proteasome (prosome, macropain) subunit, beta type 2	367.91	391.81	365.52	512.65	554.22	509.77
ENSMUSG00000025544	Tm9sf2	transmembrane 9 superfamily member 2	366.77	337.92	306.52	405.99	196.97	209.52
ENSMUSG00000020571	Pdia6	protein disulfide isomerase associated 6	366.55	373.74	389.48	517.33	504.19	454.75
ENSMUSG00000050335	Lgals3	lectin, galactose binding, soluble 3	365.26	324.8	392.57	431.97	359.84	336.71
ENSMUSG00000106918	Mrpl33	mitochondrial ribosomal protein L33	364.43	415.92	382.17	318.87	411.63	408.6
ENSMUSG00000007564	Ppp2r1a	protein phosphatase 2, regulatory subunit A, alpha	364.37	401.68	355.98	457.02	350.93	367.72
ENSMUSG00000000171	Sdhd	succinate dehydrogenase complex, subunit D, integral membrane protein	363.94	408.09	355.58	388.05	384.49	397.6
ENSMUSG00000024067	Dpy30	dpy-30, histone methyltransferase complex regulatory subunit	363.42	398.2	358.74	440.68	463.06	439.85
ENSMUSG00000008682	Rpl10	ribosomal protein L10	362.63	358.83	420.02	296.53	282.67	277.31
ENSMUSG00000017428	Psmd11	proteasome (prosome, macropain) 26S subunit, non-ATPase, 11	361.86	364.91	392.62	317.13	447.42	417.81
ENSMUSG00000002015	Bcap31	B cell receptor associated protein 31	360.85	366.92	360.99	425.99	451.64	442.42
ENSMUSG00000053398	Phgdh	3-phosphoglycerate dehydrogenase	358.04	355.64	389.56	366.22	335.76	337.13
ENSMUSG00000027642	Rpn2	ribophorin II	356.88	397.98	366.87	479.53	505.55	492.8
ENSMUSG00000105703	Gm43305	predicted gene 43305	356.78	370.3	356.46	431.78	33.86	39.36
ENSMUSG00000020737	Jpt1	Jupiter microtubule associated homolog 1	356.49	435.05	365.58	358.32	469.41	442.67
ENSMUSG00000005881	Ergic3	ERGIC and golgi 3	356.08	405.39	389.38	502.15	518.85	522.18
ENSMUSG00000059743	Fdps	farnesyl diphosphate synthetase	354.96	328.98	389.47	483.36	421.74	407.34
ENSMUSG00000032216	Nedd4	neural precursor cell expressed, developmentally down-regulated 4	354.23	390.48	342.59	341.14	320.49	323.84
ENSMUSG00000017188	Coa3	cytochrome C oxidase assembly factor 3	353.82	375.61	377.11	372.04	318.32	299.23
ENSMUSG00000064368	mt-Nd6	mitochondrially encoded NADH dehydrogenase 6	352.99	276.2	262.93	634.73	334.35	425.24
ENSMUSG00000039615	Stub1	STIP1 homology and U-Box containing protein 1	352.45	412.57	346.84	451.81	408.15	403.16
ENSMUSG00000001403	Ube2c	ubiquitin-conjugating enzyme E2C	351.71	410.46	333.78	524.34	380.92	384.9
ENSMUSG00000025381	Cnpy2	canopy FGF signaling regulator 2	351.34	370.18	375.24	265.91	319.18	314.74
ENSMUSG00000002870	Mcm2	minichromosome maintenance complex component 2	351.24	383.94	347.06	336.1	290	288.13
ENSMUSG00000023048	Prr13	proline rich 13	350.79	360.4	394.7	449.46	355.14	319.76
ENSMUSG00000024758	Rtn3	reticulon 3	349.27	341.11	330.97	294.68	418.97	417.37
ENSMUSG00000026520	Pycr2	pyrroline-5-carboxylate reductase family, member 2	349.14	267.35	384.62	142.05	203.5	191.8
ENSMUSG00000027613	Eif6	eukaryotic translation initiation factor 6	348.61	368.19	346.95	341.5	386.11	353.65
ENSMUSG00000029513	Prkab1	protein kinase, AMP-activated, beta 1 non-catalytic subunit	348.51	315.41	363.8	339.45	281.67	288.51
ENSMUSG00000059734	Ndufs8	NADH:ubiquinone oxidoreductase core subunit S8	347.83	385.42	360.87	344.96	378.35	365.95
ENSMUSG00000005125	Ndrg1	N-myc downstream regulated gene 1	347.67	243.05	369.49	246.33	417.99	405.59
ENSMUSG00000002416	Ndufb2	NADH:ubiquinone oxidoreductase subunit B2	347.52	372.52	342.99	159.3	150.12	163.47
ENSMUSG00000001289	Pfdn5	prefoldin 5	347.44	370.11	384.94	427.14	383.97	360.42
ENSMUSG00000031696	Vps35	VPS35 retromer complex component	346.68	333.05	302.47	455.11	360.9	362.62
ENSMUSG00000029152	Ociad1	OCIA domain containing 1	346.63	319.88	314.92	348.31	320.43	345.26
ENSMUSG00000037149	Ddx1	DEAD box helicase 1	346.63	343.25	316.77	367.73	292.77	316.05
ENSMUSG00000006057	Atp5g1	ATP synthase, H+ transporting, mitochondrial F0 complex, subunit C1 (subunit 9)	346.55	386.87	373.11	363.82	337.54	374.62
ENSMUSG00000029614	Rpl6	ribosomal protein L6	346.27	345.97	366.81	267.94	300.29	272.19
ENSMUSG00000074457	S100a16	S100 calcium binding protein A16	345.14	285.71	372.2	374.87	391.87	341.07
ENSMUSG00000113902	Ndufb1	NADH:ubiquinone oxidoreductase subunit B1	345.01	301.43	329.71	354.55	280	329.94
ENSMUSG00000022338	Eny2	ENY2 transcription and export complex 2 subunit	344.15	303.66	306.78	245.92	288.08	310.07
ENSMUSG00000055762	Eef1d	eukaryotic translation elongation factor 1 delta (guanine nucleotide exchange protein)	344.09	385.76	414.8	287.68	389.97	375.71
ENSMUSG00000023104	Rfc2	replication factor C (activator 1) 2	344.08	388.38	370.1	321.32	362.47	345.16
ENSMUSG00000070319	Eif3g	eukaryotic translation initiation factor 3, subunit G	344.03	375.83	364.93	346.69	342.71	308.46
ENSMUSG00000002980	Bcam	basal cell adhesion molecule	343.86	370.18	368.54	340.58	291.72	311.6
ENSMUSG00000030744	Rps3	ribosomal protein S3	343.8	345.88	359.88	314.54	317.31	299.3
ENSMUSG00000008475	Arpc5	actin related protein 2/3 complex, subunit 5	343.76	336.12	305.04	402.96	310.63	302.69
ENSMUSG00000005625	Psmd4	proteasome (prosome, macropain) 26S subunit, non-ATPase, 4	343.69	353.02	410.49	441.49	368.42	352.55
ENSMUSG00000029462	Vps29	VPS29 retromer complex component	342.48	337.17	297.34	326.45	267.14	270.86
ENSMUSG00000026956	Uap1l1	UDP-N-acteylglucosamine pyrophosphorylase 1-like 1	342.12	307.76	385.44	219.2	225.52	232.47
ENSMUSG00000060073	Psma3	proteasome subunit alpha 3	341.82	338.52	332.15	389.69	279.31	290.67
ENSMUSG00000020649	Rrm2	ribonucleotide reductase M2	340.41	354.22	347.48	440.74	348.2	307.4
ENSMUSG00000017404	Rpl19	ribosomal protein L19	339.9	342.71	368.93	286.07	272.26	270.92
ENSMUSG00000022553	Maf1	MAF1 homolog, negative regulator of RNA polymerase III	339.89	349	338.16	265.51	324.71	325.92
ENSMUSG00000020719	Ddx5	DEAD box helicase 5	338.9	332.75	305.43	302.61	286.05	294.82
ENSMUSG00000019804	Snx3	sorting nexin 3	338.3	334.89	342.91	389.52	350.14	328.42
ENSMUSG00000017677	Wsb1	WD repeat and SOCS box-containing 1	337.85	270.52	311.69	182.03	221.03	222.86
ENSMUSG00000004771	Rab11a	RAB11A, member RAS oncogene family	337.19	298.83	394.75	498.77	495.83	487.25
ENSMUSG00000031633	Slc25a4	solute carrier family 25 (mitochondrial carrier, adenine nucleotide translocator), member 4	337.05	384.02	324.88	480	317.41	363.1
ENSMUSG00000071172	Srsf3	serine and arginine-rich splicing factor 3	335.99	311.66	287.6	298.65	283.26	302.64
ENSMUSG00000029430	Ran	RAN, member RAS oncogene family	335.22	355.49	373.93	295.83	314.66	359.91
ENSMUSG00000012350	Ehf	ets homologous factor	334.86	308.03	321	285.94	362.99	381.92
ENSMUSG00000032116	Stt3a	STT3, subunit of the oligosaccharyltransferase complex, homolog A (S. cerevisiae)	334.69	327.48	328.61	412.18	412.86	410.31
ENSMUSG00000052926	Rnaseh2a	ribonuclease H2, large subunit	334.29	373.84	385.72	352.59	342.64	361.14
ENSMUSG00000058600	Rpl30	ribosomal protein L30	334.02	267.35	325.93	240.25	236.32	249.6
ENSMUSG00000008601	Rab25	RAB25, member RAS oncogene family	334.01	286.89	385.43	488.41	377.88	341.95
ENSMUSG00000032397	Tipin	timeless interacting protein	333.35	296.53	281.19	271.25	236.25	244.13
ENSMUSG00000029106	Add1	adducin 1 (alpha)	333.31	345.48	330.41	326.6	373.28	374
ENSMUSG00000022285	Ywhaz	tyrosine 3-monooxygenase/tryptophan 5-monooxygenase activation protein, zeta polypeptide	332.73	321.76	308.18	227.38	258.09	256.73
ENSMUSG00000016382	Pls3	plastin 3 (T-isoform)	332.72	298.04	319.05	403.96	418.72	413.56
ENSMUSG00000022462	Slc38a2	solute carrier family 38, member 2	331.86	292.18	303.69	282.6	235.03	258.86
ENSMUSG00000040048	Ndufb10	NADH:ubiquinone oxidoreductase subunit B10	331.59	360.56	341.95	443.25	414.65	382.78
ENSMUSG00000020570	Sypl	synaptophysin-like protein	330.58	258.17	278.25	417.29	303.41	301.47
ENSMUSG00000036112	Metap2	methionine aminopeptidase 2	330.31	301.26	308.92	282.74	290.78	282.01
ENSMUSG00000018326	Ywhab	tyrosine 3-monooxygenase/tryptophan 5-monooxygenase activation protein, beta polypeptide	330.1	349.95	320.88	364.23	411.76	379.09
ENSMUSG00000021957	Tkt	transketolase	328.63	358.33	324.88	369.01	224.39	218.25
ENSMUSG00000010095	Slc3a2	solute carrier family 3 (activators of dibasic and neutral amino acid transport), member 2	328.21	350.86	335.38	431.88	473.25	429.34
ENSMUSG00000025747	Tyms	thymidylate synthase	328	402.63	334.22	268.39	371.5	355.92
ENSMUSG00000031604	Msmo1	methylsterol monoxygenase 1	327.26	278.91	297.34	616.77	322.85	325.93
ENSMUSG00000078784	Rbis	ribosomal biogenesis factor	326.19	266.47	272.45	284.46	327.33	300.4
ENSMUSG00000028367	Txn1	thioredoxin 1	326.14	350.49	331.35	394.07	345.97	326.48
ENSMUSG00000060992	Copz1	coatomer protein complex, subunit zeta 1	325.61	329.1	336.4	361.13	330.72	326.36
ENSMUSG00000021241	Isca2	iron-sulfur cluster assembly 2	325.51	309.54	293.05	383.3	273.73	266.19
ENSMUSG00000037373	Ctbp1	C-terminal binding protein 1	324.19	378.88	295.32	310.8	310.66	329.64
ENSMUSG00000115987	Vps28	vacuolar protein sorting 28	323.96	401.57	330.03	327.38	352.98	318.99
ENSMUSG00000026277	Stk25	serine/threonine kinase 25 (yeast)	323.18	309.45	364.97	299.22	329.87	318.72
ENSMUSG00000024767	Otub1	OTU domain, ubiquitin aldehyde binding 1	322.75	330.48	310.26	254.34	344.28	333.48
ENSMUSG00000037916	Ndufv1	NADH:ubiquinone oxidoreductase core subunit V1	321.79	355.32	310.2	325.68	321.77	321.38
ENSMUSG00000032199	Polr2m	polymerase (RNA) II (DNA directed) polypeptide M	321.48	331.65	315.23	322.32	360.71	368.07
ENSMUSG00000070473	Cldn3	claudin 3	321.17	337.43	333.48	248.51	246.78	266.34
ENSMUSG00000032366	Tpm1	tropomyosin 1, alpha	320.91	378.1	306.57	159.75	241.79	262.46
ENSMUSG00000025134	Alyref	Aly/REF export factor	320.85	381.53	357.48	365	455.74	396.9
ENSMUSG00000031924	Cyb5b	cytochrome b5 type B	320.59	307.82	301.11	440.83	381.01	358.05
ENSMUSG00000024853	Sf3b2	splicing factor 3b, subunit 2	320.28	368.65	315.52	327.25	287.26	278.35
ENSMUSG00000025508	Rplp2	ribosomal protein, large P2	319.78	349.55	366.75	314.35	278.02	286.31
ENSMUSG00000030120	Mlf2	myeloid leukemia factor 2	319.59	369.72	346.58	366.36	259.35	254.52
ENSMUSG00000059070	Rpl18	ribosomal protein L18	318.88	346.12	368.11	330.71	282.53	301.08
ENSMUSG00000036880	Acaa2	acetyl-Coenzyme A acyltransferase 2 (mitochondrial 3-oxoacyl-Coenzyme A thiolase)	318.74	349.63	317.99	416.59	545.19	573.38
ENSMUSG00000013698	Pea15a	proliferation and apoptosis adaptor protein 15A	317.91	267.02	319.93	149.43	156	161.41
ENSMUSG00000021076	Actr10	ARP10 actin-related protein 10	317.59	295.17	288.01	316.47	255.55	266.12
ENSMUSG00000039128	Cdc123	cell division cycle 123	317.01	304.74	287.88	285.79	271.45	274.34
ENSMUSG00000087260	Lamtor5	late endosomal/lysosomal adaptor, MAPK and MTOR activator 5	316.96	263.56	343.67	257.3	297.45	280.43
ENSMUSG00000031826	Usp10	ubiquitin specific peptidase 10	316.77	385.72	300.49	236.64	168.2	156.58
ENSMUSG00000034024	Cct2	chaperonin containing Tcp1, subunit 2 (beta)	316.5	267.68	298.25	293.36	263.5	252.92
ENSMUSG00000030654	Arl6ip1	ADP-ribosylation factor-like 6 interacting protein 1	316.14	319.78	309.41	463.1	362.93	341.44
ENSMUSG00000020219	Timm13	translocase of inner mitochondrial membrane 13	314.82	337.54	341.65	308.59	306.35	311.8
ENSMUSG00000021243	Fcf1	FCF1 rRNA processing protein	314.71	346.23	315.75	325.48	271.39	245.32
ENSMUSG00000068739	Sars	seryl-aminoacyl-tRNA synthetase	314.51	277.16	357.11	326.7	286.43	266.95
ENSMUSG00000068220	Lgals1	lectin, galactose binding, soluble 1	314.49	411.31	331.4	755.04	597.55	609.07
ENSMUSG00000019054	Fis1	fission, mitochondrial 1	314.35	381.58	344.94	259.54	303.74	303.88
ENSMUSG00000059208	Hnrnpm	heterogeneous nuclear ribonucleoprotein M	314.05	333.26	287.15	260.83	271.03	266.06
ENSMUSG00000039952	Dag1	dystroglycan 1	314.01	309.63	289.39	280.63	392.84	422.62
ENSMUSG00000038235	F11r	F11 receptor	313.97	312.61	313.43	264.61	246.31	242.1
ENSMUSG00000001418	Glmp	glycosylated lysosomal membrane protein	313.83	319.07	343.05	349.1	327.59	345.22
ENSMUSG00000021039	Snw1	SNW domain containing 1	313.29	315.81	290.42	307.8	311.37	273.77
ENSMUSG00000025651	Uqcrc1	ubiquinol-cytochrome c reductase core protein 1	313.21	351.43	328.66	331.47	305.99	318.14
ENSMUSG00000050856	Atp5k	ATP synthase, H+ transporting, mitochondrial F1F0 complex, subunit E	312.79	355.78	388.96	389.24	394.84	416.29
ENSMUSG00000029465	Arpc3	actin related protein 2/3 complex, subunit 3	312.75	351.73	307.55	319.56	275.97	297.36
ENSMUSG00000000751	Rpa1	replication protein A1	312.71	348.29	304.83	167.53	344.69	318.13
ENSMUSG00000015994	Fnta	farnesyltransferase, CAAX box, alpha	312.71	296.74	296.95	287.03	263.77	261.05
ENSMUSG00000026020	Nop58	NOP58 ribonucleoprotein	312.04	269.44	283.3	204.99	236.82	246.96
ENSMUSG00000041782	Lad1	ladinin	312	301.7	340.37	355.59	240.69	227.88
ENSMUSG00000019923	Zwint	ZW10 interactor	311.36	305.4	340.48	284.18	356.82	328.59
ENSMUSG00000033938	Ndufb7	NADH:ubiquinone oxidoreductase subunit B7	310.7	370.55	372.8	545.06	470.14	442.31
ENSMUSG00000071076	Jund	jun D proto-oncogene	310.66	367.53	375.68	448.46	528.5	460.05
ENSMUSG00000020440	Arf5	ADP-ribosylation factor 5	310.43	336.74	288.66	350.75	245.22	233.63
ENSMUSG00000039680	Mrps6	mitochondrial ribosomal protein S6	310.23	332.16	334.79	256.51	359.17	356.08
ENSMUSG00000061032	Rrp1	ribosomal RNA processing 1	309.9	350.02	324.58	153.11	196.2	195.98
ENSMUSG00000021248	Tmed10	transmembrane p24 trafficking protein 10	309.75	321.95	298.47	384.65	301.34	302.95
ENSMUSG00000027342	Pcna	proliferating cell nuclear antigen	309.37	369.45	318.5	354.43	413.54	405.47
ENSMUSG00000019362	D8Ertd738e	DNA segment, Chr 8, ERATO Doi 738, expressed	308.98	377.24	359.79	464.87	390.39	384.78
ENSMUSG00000034349	Smc4	structural maintenance of chromosomes 4	308.87	232.35	311.97	341.88	269.04	265.22
ENSMUSG00000062397	Zfp706	zinc finger protein 706	308.61	309.43	308.51	287.56	340.95	361.51
ENSMUSG00000075706	Gpx4	glutathione peroxidase 4	308.61	308.87	371.02	339.35	338.63	331.34
ENSMUSG00000032562	Gnai2	guanine nucleotide binding protein (G protein), alpha inhibiting 2	308.45	335.36	297.01	298.97	291.63	283.29
ENSMUSG00000005656	Snx6	sorting nexin 6	308.1	341.74	313.69	309	292	268.86
ENSMUSG00000044147	Arf6	ADP-ribosylation factor 6	307.71	336.59	308.73	324.9	297.74	285.82
ENSMUSG00000033379	Atp6v0b	ATPase, H+ transporting, lysosomal V0 subunit B	307.11	299.36	305.81	419.41	409.42	372.54
ENSMUSG00000026374	Tsn	translin	306.87	312	320.29	262.42	296.15	279.87
ENSMUSG00000034341	Wbp2	WW domain binding protein 2	306.01	307.67	320.08	299.03	414.8	393.08
ENSMUSG00000021037	Ahsa1	AHA1, activator of heat shock protein ATPase 1	305.51	333.06	299.18	297.56	260.93	257.79
ENSMUSG00000041203	Trir	telomerase RNA component interacting RNase	305.36	309.39	320.88	432.2	357.35	334.98
ENSMUSG00000039221	Rpl22l1	ribosomal protein L22 like 1	305.11	249.38	298.08	165.29	215.08	198.81
ENSMUSG00000020098	Pcbd1	pterin 4 alpha carbinolamine dehydratase/dimerization cofactor of hepatocyte nuclear factor 1 alpha (TCF1) 1	304.55	260.27	316	271.03	352.12	360.37
ENSMUSG00000057278	Snrpg	small nuclear ribonucleoprotein polypeptide G	304.39	354.74	295.17	321.22	305.74	280.22
ENSMUSG00000026972	Arrdc1	arrestin domain containing 1	304.35	294.11	293.46	306.23	300.47	298.47
ENSMUSG00000063882	Uqcrh	ubiquinol-cytochrome c reductase hinge protein	304.11	331.5	396.65	353.77	343.87	351.93
ENSMUSG00000027282	Mtch2	mitochondrial carrier 2	302.86	309.76	275.95	351.36	337.7	328.29
ENSMUSG00000015092	Edf1	endothelial differentiation-related factor 1	302.48	355.53	363.23	408.55	376.56	351.21
ENSMUSG00000020022	Ndufa12	NADH:ubiquinone oxidoreductase subunit A12	301.9	319.05	329.47	312.26	355.23	336.5
ENSMUSG00000025609	Mkln1	muskelin 1, intracellular mediator containing kelch motifs	301.44	271.96	280.12	279.95	207.34	214.36
ENSMUSG00000032324	Tspan3	tetraspanin 3	299.73	338.9	283.03	277.76	302.72	312.01
ENSMUSG00000063358	Mapk1	mitogen-activated protein kinase 1	299.13	300.08	279.31	176.61	271.16	272.62
ENSMUSG00000062169	Cnih4	cornichon family AMPA receptor auxiliary protein 4	299.03	290.63	245.12	299.8	247.94	279.77
ENSMUSG00000036427	Gpi1	glucose-6-phosphate isomerase 1	298.69	341.09	269.45	365.24	398.59	419.85
ENSMUSG00000034708	Grn	granulin	298.42	321.98	315.05	287.89	377.13	383.85
ENSMUSG00000013593	Ndufs2	NADH:ubiquinone oxidoreductase core subunit S2	298.1	320.28	281.19	231.7	265.33	277.36
ENSMUSG00000028062	Lamtor2	late endosomal/lysosomal adaptor, MAPK and MTOR activator 2	297.87	296.36	357.78	397.6	357.47	346.69
ENSMUSG00000057193	Slc44a2	solute carrier family 44, member 2	297.73	261.82	294.51	249.02	283.23	291.6
ENSMUSG00000062997	Rpl35	ribosomal protein L35	297.54	294.01	350.33	279.25	208.89	210.58
ENSMUSG00000031812	Map1lc3b	microtubule-associated protein 1 light chain 3 beta	297.15	281.61	304.98	346.78	245.35	243.61
ENSMUSG00000038366	Lasp1	LIM and SH3 protein 1	297.11	304.75	308.37	255.51	289.77	303.3
ENSMUSG00000079197	Psme2	proteasome (prosome, macropain) activator subunit 2 (PA28 beta)	296.94	309.11	264.16	237.01	194.31	203.85
ENSMUSG00000050071	Bex1	brain expressed X-linked 1	296.39	240.65	331.11	245.48	443.31	419.99
ENSMUSG00000000568	Hnrnpd	heterogeneous nuclear ribonucleoprotein D	296.22	324.58	294.83	307.3	290.02	274.16
ENSMUSG00000029273	Sult1d1	sulfotransferase family 1D, member 1	295.67	101.08	289.52	92.86	1109.9	1177.21
ENSMUSG00000021377	Dek	DEK proto-oncogene (DNA binding)	295.65	331.31	301.21	363.33	330.22	288.36
ENSMUSG00000001833	Septin7	septin 7	295.02	272.04	251.92	254.6	234.26	233.41
ENSMUSG00000020153	Ndufs7	NADH:ubiquinone oxidoreductase core subunit S7	294.67	307.28	324.71	302.73	280.76	294.47
ENSMUSG00000042406	Atf4	activating transcription factor 4	294.55	291.42	323.65	318.17	308.63	313.25
ENSMUSG00000021577	Sdha	succinate dehydrogenase complex, subunit A, flavoprotein (Fp)	293.71	291.11	282.79	290.37	277.24	298.72
ENSMUSG00000022193	Psmb5	proteasome (prosome, macropain) subunit, beta type 5	293.39	331.34	298.89	310.37	214.65	209.34
ENSMUSG00000031320	Rps4x	ribosomal protein S4, X-linked	293.2	285.07	311.32	212.47	237.91	219.32
ENSMUSG00000024165	Jpt2	Jupiter microtubule associated homolog 2	293.09	291.31	281.97	303.38	302.53	296.12
ENSMUSG00000054091	1810037I17Rik	RIKEN cDNA 1810037I17 gene	292.38	225.76	327.76	284.04	338.94	309.41
ENSMUSG00000030208	Emp1	epithelial membrane protein 1	292.32	278.16	244.46	356.69	229.47	235.34
ENSMUSG00000049760	Micos13	mitochondrial contact site and cristae organizing system subunit 13	292.32	310.81	329.8	361.32	404.92	383.17
ENSMUSG00000037058	Paip2	polyadenylate-binding protein-interacting protein 2	292.05	301.33	285.35	264.01	385.95	426.75
ENSMUSG00000016833	Mrps18c	mitochondrial ribosomal protein S18C	291.79	303.34	282.02	289.57	240.57	259.74
ENSMUSG00000055436	Srsf11	serine and arginine-rich splicing factor 11	291.78	233.04	289.79	149.54	215.59	213.3
ENSMUSG00000033732	Sf3b3	splicing factor 3b, subunit 3	291.73	303.9	275.68	292.5	359.57	360.81
ENSMUSG00000118346	Tmem179b	transmembrane protein 179B	291.52	288.23	253.97	330.79	310.37	281.75
ENSMUSG00000032336	Nptn	neuroplastin	291.42	257.25	231.99	361.11	251.65	273.96
ENSMUSG00000027940	Tpm3	tropomyosin 3, gamma	291.37	267.41	294.67	246.1	302.33	278.8
ENSMUSG00000024164	C3	complement component 3	291.29	164.34	301.82	360.39	198.45	195.34
ENSMUSG00000069744	Psmb3	proteasome (prosome, macropain) subunit, beta type 3	290.98	346.91	318.73	373.41	312.83	298.88
ENSMUSG00000070661	Rnf186	ring finger protein 186	290.21	197.72	313.61	183.22	406.74	355.06
ENSMUSG00000021771	Vdac2	voltage-dependent anion channel 2	289.18	302.05	306.04	300.96	237.14	241.9
ENSMUSG00000047675	Rps8	ribosomal protein S8	288.99	256.73	270.04	237.08	235.76	196.48
ENSMUSG00000037957	Wdr20	WD repeat domain 20	288.87	246.62	266.22	214.14	238.43	238.56
ENSMUSG00000018446	C1qbp	complement component 1, q subcomponent binding protein	288.75	286.49	263.71	174.66	253.08	254.89
ENSMUSG00000084786	Ubl5	ubiquitin-like 5	288.58	341.69	333.05	377.86	267.62	306.97
ENSMUSG00000010097	Nxf1	nuclear RNA export factor 1	288.31	285.49	277.27	344.61	372.02	330.5
ENSMUSG00000005481	Ddx39a	DEAD box helicase 39a	287.58	309.67	265.7	334.38	291.76	279.36
ENSMUSG00000020180	Snrpd3	small nuclear ribonucleoprotein D3	287.51	301.07	288.46	268.87	260.92	249.12
ENSMUSG00000018677	Slc25a39	solute carrier family 25, member 39	287.49	271.08	298.98	369.64	407.97	417.09
ENSMUSG00000041459	Tardbp	TAR DNA binding protein	287.27	310.99	284.86	219.07	226.78	227.79
ENSMUSG00000028234	Rps20	ribosomal protein S20	287.14	266.23	324.19	269.65	261.16	228.05
ENSMUSG00000022307	Oxr1	oxidation resistance 1	287.03	278.58	233.17	91.64	226.54	237.47
ENSMUSG00000055447	Cd47	CD47 antigen (Rh-related antigen, integrin-associated signal transducer)	286.67	237.59	297.84	160.84	299.55	290.76
ENSMUSG00000036478	Btg1	BTG anti-proliferation factor 1	285.65	223.68	294.22	220.96	248.27	248.09
ENSMUSG00000019998	Stx7	syntaxin 7	284.84	272.52	274.51	161.13	179.76	191.4
ENSMUSG00000026547	Tagln2	transgelin 2	284.55	298.65	291.76	235.55	304.88	294.08
ENSMUSG00000017760	Ctsa	cathepsin A	284.12	318.01	315.63	314.02	363.74	328.57
ENSMUSG00000005514	Por	cytochrome p450 oxidoreductase	283.83	275.14	288.57	216.63	234.44	254.51
ENSMUSG00000020484	Xbp1	X-box binding protein 1	283.66	238.68	295.91	228.8	218.51	206.39
ENSMUSG00000051154	Commd3	COMM domain containing 3	283.21	287.6	286.84	262.54	249.66	243.37
ENSMUSG00000039771	Polr2j	polymerase (RNA) II (DNA directed) polypeptide J	283.18	313.62	271.77	341.77	284.12	309.19
ENSMUSG00000079477	Rab7	RAB7, member RAS oncogene family	282.9	271.66	262.33	318.54	271.66	292.59
ENSMUSG00000021131	Erh	ERH mRNA splicing and mitosis factor	282.77	293.62	270.86	218.75	211.64	226.09
ENSMUSG00000026383	Epb41l5	erythrocyte membrane protein band 4.1 like 5	282.2	250.24	251.54	241.89	372.82	377.98
ENSMUSG00000002320	Tm9sf1	transmembrane 9 superfamily member 1	281.24	281.6	265.55	276.07	218.18	229
ENSMUSG00000048489	Depp1	DEPP1 autophagy regulator	280.86	163.53	304.33	11.87	40.98	48.78
ENSMUSG00000007739	Cct4	chaperonin containing Tcp1, subunit 4 (delta)	280.76	281.7	261.07	135.84	183.37	187.45
ENSMUSG00000022312	Eif3h	eukaryotic translation initiation factor 3, subunit H	280.71	271.19	290.44	234.49	263.68	274.22
ENSMUSG00000032383	Ppib	peptidylprolyl isomerase B	280.1	306.09	305.92	396.9	331.65	313.51
ENSMUSG00000024136	Dnase1l2	deoxyribonuclease 1-like 2	279.76	240.24	289.15	224.4	346.72	324.35
ENSMUSG00000016427	Ndufa1	NADH:ubiquinone oxidoreductase subunit A1	279.74	279.43	272.9	488.79	384.92	448.5
ENSMUSG00000024646	Cyb5a	cytochrome b5 type A (microsomal)	279.4	248.21	264.01	185.37	353.56	343.36
ENSMUSG00000021124	Vti1b	vesicle transport through interaction with t-SNAREs 1B	277.44	310.75	264.38	333.46	355.3	335.91
ENSMUSG00000068882	Ssb	Sjogren syndrome antigen B	277.41	248.97	250.28	270.73	230.73	229.09
ENSMUSG00000031584	Gsr	glutathione reductase	276.66	262.56	282.94	201.37	193.44	170.96
ENSMUSG00000063011	Msln	mesothelin	276.52	356.18	287.81	958.24	366.95	398.09
ENSMUSG00000021072	Tmx1	thioredoxin-related transmembrane protein 1	276.04	241.64	232.97	268.39	283.88	262.42
ENSMUSG00000030849	Fgfr2	fibroblast growth factor receptor 2	275.3	274.02	254.54	178.53	173.81	180.53
ENSMUSG00000028495	Rps6	ribosomal protein S6	275.09	295.97	304.12	265.95	239.9	250.9
ENSMUSG00000007850	Hnrnph1	heterogeneous nuclear ribonucleoprotein H1	274.97	264.49	236.53	195.19	261.79	268.75
ENSMUSG00000025868	Higd2a	HIG1 domain family, member 2A	274.34	271.87	270.45	301.92	262.84	283.87
ENSMUSG00000039218	Srrm2	serine/arginine repetitive matrix 2	274.22	263.34	290.65	325.31	217.38	225.95
ENSMUSG00000029370	Rassf6	Ras association (RalGDS/AF-6) domain family member 6	274.21	271.63	264.41	262.12	228.9	235.78
ENSMUSG00000015804	Med28	mediator complex subunit 28	273.7	304.61	270.84	307.57	326.95	309.11
ENSMUSG00000021792	Prxl2a	peroxiredoxin like 2A	272.94	271.01	283.22	322.28	116.12	123.61
ENSMUSG00000020402	Vdac1	voltage-dependent anion channel 1	272.92	257.18	230.75	193.52	256.92	280.51
ENSMUSG00000059278	Naa38	N(alpha)-acetyltransferase 38, NatC auxiliary subunit	272.4	277.57	263.5	151.63	254.6	270.25
ENSMUSG00000026976	Pax8	paired box 8	272.37	269.67	263.66	283.61	307.8	280.6
ENSMUSG00000024949	Sf1	splicing factor 1	271.51	274.05	247.56	218.59	274.89	264.21
ENSMUSG00000026878	Rab14	RAB14, member RAS oncogene family	271.33	242.91	238.12	295.95	243.81	232.11
ENSMUSG00000071551	Akr1c19	aldo-keto reductase family 1, member C19	271.2	199.04	283.46	554.76	350.81	332.47
ENSMUSG00000071655	Ubxn1	UBX domain protein 1	271.19	324.87	291.95	276.98	243.98	234.88
ENSMUSG00000014158	Trpv4	transient receptor potential cation channel, subfamily V, member 4	269.97	237.82	266.04	227.87	313.93	309.04
ENSMUSG00000025982	Sf3b1	splicing factor 3b, subunit 1	269.88	254.55	231.77	226.34	218.24	212.6
ENSMUSG00000057561	Eif1a	eukaryotic translation initiation factor 1A	269.76	237.87	229.37	210.32	328.57	328.62
ENSMUSG00000019433	Gipc1	GIPC PDZ domain containing family, member 1	269.74	296.15	291.45	461.72	305.37	293.27
ENSMUSG00000031995	St14	suppression of tumorigenicity 14 (colon carcinoma)	269.7	263.89	282.01	380.02	328.07	334.68
ENSMUSG00000020644	Id2	inhibitor of DNA binding 2	269.58	254.45	249.35	648.58	396.7	368.28
ENSMUSG00000021036	Sptlc2	serine palmitoyltransferase, long chain base subunit 2	269.33	287.45	242.59	288.42	280	300.79
ENSMUSG00000034932	Mrpl54	mitochondrial ribosomal protein L54	269.33	261.92	306.9	246.13	280.05	247.85
ENSMUSG00000031954	Cfdp1	craniofacial development protein 1	268.96	286	279.61	294.17	347.67	316.39
ENSMUSG00000014294	Ndufa2	NADH:ubiquinone oxidoreductase subunit A2	268.95	319.94	334.55	368.34	549.8	512.49
ENSMUSG00000033059	Pygb	brain glycogen phosphorylase	268.44	246	267.47	281.91	280.83	287.53
ENSMUSG00000030890	Ilk	integrin linked kinase	268.34	290.26	260.3	213.06	257.43	244.99
ENSMUSG00000026281	Dtymk	deoxythymidylate kinase	268.19	297.05	256.85	162.72	231.42	218.14
ENSMUSG00000024098	Twsg1	twisted gastrulation BMP signaling modulator 1	268.09	244.59	247.14	241.93	262.4	267.94
ENSMUSG00000032359	Ctsh	cathepsin H	267.74	216.39	274.01	363.35	358.93	327.29
ENSMUSG00000024012	Mtch1	mitochondrial carrier 1	267.61	307.85	261.03	386.63	369.2	395.63
ENSMUSG00000034168	Irf2bpl	interferon regulatory factor 2 binding protein-like	267.43	265.72	304.62	265.06	236.24	276.62
ENSMUSG00000036402	Gng12	guanine nucleotide binding protein (G protein), gamma 12	266.76	199.94	240.25	357.2	474.79	466.22
ENSMUSG00000056076	Eif3b	eukaryotic translation initiation factor 3, subunit B	266.72	303.43	275.77	287.27	287.5	280.52
ENSMUSG00000046722	Cdc42se1	CDC42 small effector 1	266.59	214.8	297.59	192.45	207.96	209.92
ENSMUSG00000031776	Arl2bp	ADP-ribosylation factor-like 2 binding protein	266.56	274.77	276.01	518.79	390.58	385.61
ENSMUSG00000072235	Tuba1a	tubulin, alpha 1A	266.23	298.34	262.55	213.61	322.7	313.23
ENSMUSG00000016664	Pacsin2	protein kinase C and casein kinase substrate in neurons 2	265.71	257.77	265.92	167.92	235.24	235.47
ENSMUSG00000076437	Selenoh	selenoprotein H	265.54	321.98	297.98	206.37	246.88	241.32
ENSMUSG00000024856	Cdk2ap2	CDK2-associated protein 2	265.42	302.07	285.94	288.97	305.41	279.23
ENSMUSG00000056612	Ppp1r14b	protein phosphatase 1, regulatory inhibitor subunit 14B	265.05	304	280.01	357.77	345.76	343.57
ENSMUSG00000042747	Krtcap2	keratinocyte associated protein 2	265.02	240.93	292.39	303.66	302.43	300.17
ENSMUSG00000017781	Pitpna	phosphatidylinositol transfer protein, alpha	264.79	268.26	264.75	194.54	201.14	200.51
ENSMUSG00000004885	Crabp2	cellular retinoic acid binding protein II	264.61	194.36	304.91	109.49	75.09	66.57
ENSMUSG00000052146	Rps10	ribosomal protein S10	264.6	248.45	281.45	285.37	298.17	291.7
ENSMUSG00000031848	Lsm4	LSM4 homolog, U6 small nuclear RNA and mRNA degradation associated	264.41	309.36	286.58	307.03	270.3	261.73
ENSMUSG00000025504	Eps8l2	EPS8-like 2	263.97	219.69	283.94	242.09	230.89	221.27
ENSMUSG00000062580	Timm17a	translocase of inner mitochondrial membrane 17a	263.51	246.83	256.25	219.71	240.28	245.11
ENSMUSG00000027429	Sec23b	SEC23 homolog B, COPII coat complex component	263.38	198.78	270.08	255.33	363.85	338.67
ENSMUSG00000068328	Aup1	ancient ubiquitous protein 1	263.25	265.63	256.2	309.09	287.07	309.95
ENSMUSG00000024359	Hspa9	heat shock protein 9	263.15	267.04	250.16	255.27	387.98	411.36
ENSMUSG00000001864	Aif1l	allograft inflammatory factor 1-like	263.02	225.09	269.16	301.79	416.85	435.26
ENSMUSG00000032301	Psma4	proteasome subunit alpha 4	262.95	284.14	260.56	302.66	251.54	247.83
ENSMUSG00000033047	Eif3l	eukaryotic translation initiation factor 3, subunit L	262.9	332.46	240.44	260.09	296.98	298.05
ENSMUSG00000078656	Vps25	vacuolar protein sorting 25	262.87	296.59	255.77	262.51	246.38	229.21
ENSMUSG00000037710	Cisd1	CDGSH iron sulfur domain 1	262.62	248.09	279.33	314.05	313.37	315.05
ENSMUSG00000024132	Eci1	enoyl-Coenzyme A delta isomerase 1	262.36	306.83	296.54	315.48	248.64	257.51
ENSMUSG00000042079	Hnrnpf	heterogeneous nuclear ribonucleoprotein F	262.26	289.36	275.71	233.05	161.16	164.04
ENSMUSG00000010406	Mrpl52	mitochondrial ribosomal protein L52	262.04	289.7	291.26	282.67	228.62	199.05
ENSMUSG00000034157	Cipc	CLOCK interacting protein, circadian	262.04	312.07	249.83	288.69	302.98	334.68
ENSMUSG00000028138	Adh5	alcohol dehydrogenase 5 (class III), chi polypeptide	261.98	253.18	275.24	232.6	192.77	198.67
ENSMUSG00000037236	Matr3	matrin 3	261.57	261.41	227.28	205.26	267.11	278.82
ENSMUSG00000073411	H2-D1	histocompatibility 2, D region locus 1	261.42	261.08	266.01	239.81	158.97	157.76
ENSMUSG00000022314	Rad21	RAD21 cohesin complex component	260.72	250.33	224.6	222.64	198.51	196.15
ENSMUSG00000052151	Plpp2	phospholipid phosphatase 2	260.62	253.49	274.59	272.82	217.92	216.82
ENSMUSG00000030978	Rrm1	ribonucleotide reductase M1	260.23	288.63	242.74	183.76	225.32	242.07
ENSMUSG00000027247	Arhgap1	Rho GTPase activating protein 1	260.01	273.14	248.23	218.68	285.91	280.93
ENSMUSG00000022477	Aco2	aconitase 2, mitochondrial	259.96	275.21	270.39	280.39	344.6	440.59
ENSMUSG00000032959	Pebp1	phosphatidylethanolamine binding protein 1	259.11	279.74	286.7	300.02	292.3	302.79
ENSMUSG00000041571	Selenow	selenoprotein W	259.08	264.15	314.95	404.63	355.11	294.79
ENSMUSG00000025290	Rps24	ribosomal protein S24	259.05	288.52	315.73	291.92	188.82	180.84
ENSMUSG00000017421	Zfp207	zinc finger protein 207	258.96	247.96	227.36	220.64	237.26	239.89
ENSMUSG00000004610	Etfb	electron transferring flavoprotein, beta polypeptide	258.63	278.02	272.21	252.88	289.75	274.67
ENSMUSG00000027673	Ndufb5	NADH:ubiquinone oxidoreductase subunit B5	258.54	229.32	273.07	300.8	290.49	296.92
ENSMUSG00000002768	Mea1	male enhanced antigen 1	258.29	276.15	264.38	476.53	395.75	408.66
ENSMUSG00000019312	Grb7	growth factor receptor bound protein 7	257.49	247.37	253.37	206.79	240.89	235.84
ENSMUSG00000030629	Zfand6	zinc finger, AN1-type domain 6	257.33	242.38	231.76	232.83	202.21	265.1
ENSMUSG00000001627	Ifrd1	interferon-related developmental regulator 1	256.76	240.46	228.6	173.25	200.46	217.35
ENSMUSG00000027170	Eif3m	eukaryotic translation initiation factor 3, subunit M	256.49	270.46	271.59	278.31	275.21	279.19
ENSMUSG00000062210	Tnfaip8	tumor necrosis factor, alpha-induced protein 8	256.43	236.99	247.94	188.2	440.54	425.35
ENSMUSG00000021832	Psmc6	proteasome (prosome, macropain) 26S subunit, ATPase, 6	256.39	228.01	225.71	205.28	165.93	169.95
ENSMUSG00000029718	Pcolce	procollagen C-endopeptidase enhancer protein	256.16	258.76	297.53	358.53	469.51	496.97
ENSMUSG00000002996	Hbp1	high mobility group box transcription factor 1	255.72	253.49	250.7	226.16	221.04	206.17
ENSMUSG00000031311	Nono	non-POU-domain-containing, octamer binding protein	255.66	269.11	248.26	201.22	202.25	202.62
ENSMUSG00000032068	Plet1	placenta expressed transcript 1	255.62	198.75	254.65	304.46	568.64	524.79
ENSMUSG00000007411	Mark3	MAP/microtubule affinity regulating kinase 3	255.35	234.21	252.67	297.55	280.76	270.06
ENSMUSG00000014606	Slc25a11	solute carrier family 25 (mitochondrial carrier oxoglutarate carrier), member 11	255	272.65	259.5	159.44	233.15	240.55
ENSMUSG00000014956	Ppp1cb	protein phosphatase 1 catalytic subunit beta	254.76	231.74	224.7	199.87	192.87	202.21
ENSMUSG00000004667	Polr2e	polymerase (RNA) II (DNA directed) polypeptide E	254.56	245.43	265.04	237.94	231.31	223.49
ENSMUSG00000006299	Aamp	angio-associated migratory protein	254.28	285.13	270.9	233.5	273.06	259.91
ENSMUSG00000025027	Xpnpep1	X-prolyl aminopeptidase (aminopeptidase P) 1, soluble	254.2	262.12	235.7	237.11	238.21	240.86
ENSMUSG00000020592	Sdc1	syndecan 1	254.04	277.27	263.73	339.46	303.59	300.5
ENSMUSG00000022881	Rfc4	replication factor C (activator 1) 4	253.99	308.86	285.72	114.59	200.48	194.64
ENSMUSG00000015702	Anxa9	annexin A9	253.82	156.28	265.85	160.32	185.5	183.41
ENSMUSG00000016921	Srsf6	serine and arginine-rich splicing factor 6	253.63	248.78	252.46	187.05	224.84	230.17
ENSMUSG00000022427	Tomm22	translocase of outer mitochondrial membrane 22	253.58	252.26	248.26	212.32	260.31	252.09
ENSMUSG00000025871	4833439L19Rik	RIKEN cDNA 4833439L19 gene	253.55	235.74	236.01	371.09	357.89	359.94
ENSMUSG00000027893	Ahcyl1	S-adenosylhomocysteine hydrolase-like 1	253.48	206.88	230.5	202.16	200.62	203.15
ENSMUSG00000071415	Rpl23	ribosomal protein L23	252.92	252.74	274.36	216.51	206.81	200.63
ENSMUSG00000053332	Gas5	growth arrest specific 5	252.83	224.68	288.29	134.41	150.9	143.67
ENSMUSG00000039067	Psmd7	proteasome (prosome, macropain) 26S subunit, non-ATPase, 7	252.82	277.33	247.01	263.24	300.69	295.2
ENSMUSG00000007815	Rhoa	ras homolog family member A	252.67	245.4	248.52	239.5	221.63	236.79
ENSMUSG00000027828	Ssr3	signal sequence receptor, gamma	252.65	190.67	226.56	259.54	211.31	222.38
ENSMUSG00000020739	Nup85	nucleoporin 85	252.6	271.88	237.55	240.32	322.6	286.96
ENSMUSG00000015839	Nfe2l2	nuclear factor, erythroid derived 2, like 2	252.21	246.97	243.09	235.7	287.11	269.39
ENSMUSG00000023067	Cdkn1a	cyclin-dependent kinase inhibitor 1A (P21)	252.15	271.12	232.59	110.66	265.77	243.23
ENSMUSG00000035781	R3hdm4	R3H domain containing 4	252.01	252.29	262.96	242.6	206.26	190.71
ENSMUSG00000022771	Ppil2	peptidylprolyl isomerase (cyclophilin)-like 2	251.26	243.32	217.52	139.71	218.11	209.49
ENSMUSG00000019889	Ptprk	protein tyrosine phosphatase, receptor type, K	251.13	191.07	257.21	192.69	197.18	203.43
ENSMUSG00000061983	Rps12	ribosomal protein S12	250.7	217.96	262.86	176.8	139.29	132.71
ENSMUSG00000050520	Cldn8	claudin 8	250.67	304.31	185.21	1.1	16.1	23.18
ENSMUSG00000027002	Nckap1	NCK-associated protein 1	250.64	238.6	237.99	278.04	253.42	262.96
ENSMUSG00000026970	Rbms1	RNA binding motif, single stranded interacting protein 1	250.35	234.63	237.12	287.23	237.71	242.04
ENSMUSG00000017734	Dbndd2	dysbindin (dystrobrevin binding protein 1) domain containing 2	250.31	252.64	269.99	545.63	321.49	292.14
ENSMUSG00000024875	Yif1a	Yip1 interacting factor homolog A (S. cerevisiae)	250.25	254.58	243.55	288.3	226.94	220.45
ENSMUSG00000072772	Grcc10	gene rich cluster, C10 gene	250.12	299.87	273.29	250.43	188.34	185.5
ENSMUSG00000057236	Rbbp4	retinoblastoma binding protein 4, chromatin remodeling factor	249.56	236.33	213.54	216.98	239.06	205.74
ENSMUSG00000026223	Itm2c	integral membrane protein 2C	249.43	337.83	240.05	262.75	199.92	210.32
ENSMUSG00000025794	Rpl14	ribosomal protein L14	248.72	243.66	255.48	190.25	206.74	208.87
ENSMUSG00000022194	Pabpn1	poly(A) binding protein, nuclear 1	248.67	270.21	244.41	300.94	212.93	214.58
ENSMUSG00000001687	Ubl3	ubiquitin-like 3	248.58	233.6	242.55	226.91	206.43	216.49
ENSMUSG00000031819	Emc8	ER membrane protein complex subunit 8	248.51	331.13	318.85	298.88	223.62	198.36
ENSMUSG00000021537	Cetn3	centrin 3	248.41	295.29	244.64	276.74	257.59	252.42
ENSMUSG00000037601	Nme1	NME/NM23 nucleoside diphosphate kinase 1	248.02	248.79	247.69	215.53	223.46	205.65
ENSMUSG00000021967	Mrpl57	mitochondrial ribosomal protein L57	247.87	266.59	255.42	299.56	192.59	212.2
ENSMUSG00000031207	Msn	moesin	247.72	248.82	224.61	204.02	237.59	242.24
ENSMUSG00000032067	Pts	6-pyruvoyl-tetrahydropterin synthase	247.67	238.76	228.96	249.77	238.28	259.73
ENSMUSG00000026260	Ndufa10	NADH:ubiquinone oxidoreductase subunit A10	247.55	256.95	235.46	190.91	217.03	229.3
ENSMUSG00000022382	Wnt7b	wingless-type MMTV integration site family, member 7B	247.46	259.27	251.3	242.07	300.19	287.61
ENSMUSG00000027506	Tpd52	tumor protein D52	247.43	216.22	249.14	180.5	267.05	249.57
ENSMUSG00000005846	Rsl1d1	ribosomal L1 domain containing 1	247.2	240.55	227.88	122.12	220.74	224.84
ENSMUSG00000035478	Mbd3	methyl-CpG binding domain protein 3	247.1	307.67	236.43	202.84	225.18	229.97
ENSMUSG00000020671	Rab10	RAB10, member RAS oncogene family	247.09	239.12	223.8	227.13	205.52	207.09
ENSMUSG00000008892	Vdac3	voltage-dependent anion channel 3	246.89	266.56	246.49	246.07	221.26	217.95
ENSMUSG00000020708	Psmc5	protease (prosome, macropain) 26S subunit, ATPase 5	246.85	270.47	246.36	267.22	250.85	254.65
ENSMUSG00000007458	M6pr	mannose-6-phosphate receptor, cation dependent	246.67	224.48	232.36	292.56	136.74	144.72
ENSMUSG00000063200	Nol7	nucleolar protein 7	246.63	255.28	242.93	201.42	287.93	246.35
ENSMUSG00000023905	Tnfrsf12a	tumor necrosis factor receptor superfamily, member 12a	245.44	278.84	279.33	392.17	235.65	228.68
ENSMUSG00000000001	Gnai3	guanine nucleotide binding protein (G protein), alpha inhibiting 3	245.36	202.04	223.8	279.93	210.94	199.67
ENSMUSG00000030304	Ergic2	ERGIC and golgi 2	245.35	209.19	231.16	309.87	252.85	290.07
ENSMUSG00000039016	Timm8b	translocase of inner mitochondrial membrane 8B	245.24	266.16	252.24	313.89	281.53	291.19
ENSMUSG00000070394	Tmem256	transmembrane protein 256	245.13	264.62	250.08	213.98	226.63	238.56
ENSMUSG00000026879	Gsn	gelsolin	244.71	256.32	234.86	304.14	402.85	395.77
ENSMUSG00000052337	Immt	inner membrane protein, mitochondrial	244.03	244.01	254.32	217.89	421.8	411.55
ENSMUSG00000027684	Mecom	MDS1 and EVI1 complex locus	243.28	201.81	272.19	224.79	142.34	133.85
ENSMUSG00000024725	Ostf1	osteoclast stimulating factor 1	243.27	237.62	266.86	302.7	319.91	290.76
ENSMUSG00000054408	Spcs3	signal peptidase complex subunit 3 homolog (S. cerevisiae)	242.96	221.95	210.8	351.27	162.9	164.76
ENSMUSG00000024735	Prpf19	pre-mRNA processing factor 19	242.82	286.38	219.32	165.39	182.53	191.71
ENSMUSG00000028156	Eif4e	eukaryotic translation initiation factor 4E	242.7	197.75	223.52	253.46	209.52	195.02
ENSMUSG00000015937	Macroh2a1	macroH2A.1 histone	242.42	275.25	255.72	267.16	232.82	201.75
ENSMUSG00000028416	Bag1	BCL2-associated athanogene 1	242.33	223.74	258.91	236.97	290.59	262.65
ENSMUSG00000039197	Adk	adenosine kinase	242.17	190.22	230.8	200.88	175.21	162.21
ENSMUSG00000024208	Uqcc2	ubiquinol-cytochrome c reductase complex assembly factor 2	242.16	267.94	257.41	430.71	429.86	425.28
ENSMUSG00000022817	Itgb5	integrin beta 5	242.03	235.61	272.45	176.64	297.46	310.95
ENSMUSG00000004843	Chmp2b	charged multivesicular body protein 2B	241.71	214.45	213.89	126.33	226.39	225.11
ENSMUSG00000007029	Vars	valyl-tRNA synthetase	241.69	283.11	242.55	304.71	343.81	350.5
ENSMUSG00000035086	Becn1	beclin 1, autophagy related	241	274.49	251.31	296.49	247.63	235.67
ENSMUSG00000021252	Erg28	ergosterol biosynthesis 28	240.67	245.12	244.39	236.12	208.36	193.14
ENSMUSG00000079426	Arpc4	actin related protein 2/3 complex, subunit 4	240.62	273.14	239.53	254.52	219.63	220.06
ENSMUSG00000033940	Brk1	BRICK1, SCAR/WAVE actin-nucleating complex subunit	240.48	249.8	252.28	312.84	247.29	266.16
ENSMUSG00000086841	2410006H16Rik	RIKEN cDNA 2410006H16 gene	240.38	209.81	245.07	127.32	160.19	160.02
ENSMUSG00000038374	Rbm8a	RNA binding motif protein 8a	240.09	213.44	238.72	254.59	172.2	162.51
ENSMUSG00000047730	Fcgbp	Fc fragment of IgG binding protein	239.84	151.99	268.1	278.72	136.36	128.22
ENSMUSG00000001472	Tcf25	transcription factor 25 (basic helix-loop-helix)	239.54	253.35	253.7	279.43	197.66	215.01
ENSMUSG00000030127	Cops7a	COP9 signalosome subunit 7A	239.52	273.01	252.37	227.54	154.22	150.19
ENSMUSG00000024091	Vapa	vesicle-associated membrane protein, associated protein A	239.46	230.11	236.94	332.63	310.62	302.54
ENSMUSG00000052369	Tmem106c	transmembrane protein 106C	239.19	234.83	234.45	128.32	206.58	209.65
ENSMUSG00000021025	Nfkbia	nuclear factor of kappa light polypeptide gene enhancer in B cells inhibitor, alpha	238.79	223.85	300.5	251.66	263.4	242.53
ENSMUSG00000022721	Trmt2a	TRM2 tRNA methyltransferase 2A	238.64	232.46	227.01	76.75	234.83	241.4
ENSMUSG00000030161	Gabarapl1	gamma-aminobutyric acid (GABA) A receptor-associated protein-like 1	238.04	194.45	290.08	282.48	523.54	531.33
ENSMUSG00000025395	Prim1	DNA primase, p49 subunit	238.03	224.11	219.79	188.51	207.28	196.43
ENSMUSG00000040152	Thbs1	thrombospondin 1	238.03	184.54	254.81	82.81	336.96	341.2
ENSMUSG00000023939	Mrpl14	mitochondrial ribosomal protein L14	237.95	272.66	273.33	346.36	354.5	356.73
ENSMUSG00000025289	Prdx4	peroxiredoxin 4	237.83	260.68	224.34	242.14	296.93	270.92
ENSMUSG00000004849	Ap1s1	adaptor protein complex AP-1, sigma 1	237.19	230.81	220.79	215.36	209.22	201.01
ENSMUSG00000005566	Trim28	tripartite motif-containing 28	237.18	256.57	198.65	204.02	205.89	205.61
ENSMUSG00000018171	Vmp1	vacuole membrane protein 1	237.15	216.29	227.99	274.38	251.43	232.13
ENSMUSG00000024038	Ndufv3	NADH:ubiquinone oxidoreductase core subunit V3	237.07	239.36	233.36	363.45	361.94	345.01
ENSMUSG00000034192	Lsm3	LSM3 homolog, U6 small nuclear RNA and mRNA degradation associated	235.83	256.46	238.46	241.51	174.79	181.19
ENSMUSG00000031770	Herpud1	homocysteine-inducible, endoplasmic reticulum stress-inducible, ubiquitin-like domain member 1	235.42	204.59	233.75	498.34	613.21	558.38
ENSMUSG00000027787	Nmd3	NMD3 ribosome export adaptor	235.02	193.22	244.79	225.79	211.8	225.52
ENSMUSG00000070003	Ssbp4	single stranded DNA binding protein 4	235	227.38	224	276.58	207.62	203.27
ENSMUSG00000020250	Txnrd1	thioredoxin reductase 1	234.89	220.65	227.4	175.24	161.61	171.11
ENSMUSG00000022757	Tfg	Trk-fused gene	234.76	187.75	186.63	105.11	215.85	193.95
ENSMUSG00000024099	Ndufv2	NADH:ubiquinone oxidoreductase core subunit V2	234.68	242.29	217.74	362.47	303.3	304.69
ENSMUSG00000053898	Ech1	enoyl coenzyme A hydratase 1, peroxisomal	234.31	250.77	213.17	215.31	257.41	235.46
ENSMUSG00000007656	Arpp19	cAMP-regulated phosphoprotein 19	234.26	256.05	243.29	261.63	235.72	220.61
ENSMUSG00000027637	Rab5if	RAB5 interacting factor	234.16	258.15	236.93	289.79	296.24	297.98
ENSMUSG00000056629	Fkbp2	FK506 binding protein 2	234.06	266.19	276.26	208.11	333.52	305.82
ENSMUSG00000019471	Cdc37	cell division cycle 37	234.03	263.35	260.44	271.76	252.86	248.35
ENSMUSG00000023904	Hcfc1r1	host cell factor C1 regulator 1 (XPO1-dependent)	234	242.65	250.56	227.79	228.18	217.55
ENSMUSG00000038900	Rpl12	ribosomal protein L12	233.96	218.14	226.64	256.71	200.53	183.05
ENSMUSG00000038482	Tfdp1	transcription factor Dp 1	233.87	247.1	206.56	124.72	170.25	175.32
ENSMUSG00000000957	Mmp14	matrix metallopeptidase 14 (membrane-inserted)	233.75	239.58	239.56	331.24	187.44	178.21
ENSMUSG00000021114	Atp6v1d	ATPase, H+ transporting, lysosomal V1 subunit D	233.7	228.31	211.2	245.94	229.65	229.28
ENSMUSG00000063015	Ccni	cyclin I	233.63	215.82	239.87	217.32	178.51	211.81
ENSMUSG00000024843	Chka	choline kinase alpha	233.6	174.3	202.14	203.38	148.23	146.09
ENSMUSG00000033916	Chmp2a	charged multivesicular body protein 2A	233.22	238.55	233.45	297.77	243.46	240.22
ENSMUSG00000032096	Arcn1	archain 1	233.19	207.55	202.39	237.8	214.02	208.09
ENSMUSG00000037563	Rps16	ribosomal protein S16	233.14	210.28	235.14	169.86	180.85	154.78
ENSMUSG00000003813	Rad23a	RAD23 homolog A, nucleotide excision repair protein	232.92	242.37	211.03	289.24	257.27	252.55
ENSMUSG00000027018	Hat1	histone aminotransferase 1	232.9	247.83	212.85	178.37	182.78	185.78
ENSMUSG00000021910	Nisch	nischarin	232.56	257.94	230.36	247.49	192.91	198.62
ENSMUSG00000006498	Ptbp1	polypyrimidine tract binding protein 1	231.97	251.71	213.92	198.48	214.62	199.34
ENSMUSG00000004665	Cnn2	calponin 2	231.83	206.69	252.87	203.43	251.6	225.37
ENSMUSG00000024187	Fam234a	family with sequence similarity 234, member A	231.63	200.49	239.87	261.07	282.76	287.45
ENSMUSG00000024222	Fkbp5	FK506 binding protein 5	231.22	230.95	234.4	303.95	500.24	481.37
ENSMUSG00000015749	Anp32e	acidic (leucine-rich) nuclear phosphoprotein 32 family, member E	231.09	226.07	230.72	209.51	188.45	203.89
ENSMUSG00000019373	Cops3	COP9 signalosome subunit 3	231.06	238.86	220.67	112.97	185.61	180.55
ENSMUSG00000054717	Hmgb2	high mobility group box 2	231	275.34	236.64	255.93	198.6	184.26
ENSMUSG00000098274	Rpl24	ribosomal protein L24	230.98	241.52	264.47	109.74	220.98	218.72
ENSMUSG00000026553	Copa	coatomer protein complex subunit alpha	230.93	239.16	230.36	240.09	228.84	232.59
ENSMUSG00000104208	Gm37401	predicted gene, 37401	230.92	147.5	185.14	232.96	240.79	207.61
ENSMUSG00000021981	Cab39l	calcium binding protein 39-like	230.91	208.92	224.47	234.17	183.81	170.5
ENSMUSG00000024181	Mrpl28	mitochondrial ribosomal protein L28	230.74	274.57	266.22	275.27	337.29	320.15
ENSMUSG00000025066	Sfr1	SWI5 dependent recombination repair 1	230.63	234.46	217.56	177.63	211.76	197.22
ENSMUSG00000028412	Slc44a1	solute carrier family 44, member 1	230.61	216.66	205.41	285.89	254.2	280.6
ENSMUSG00000010080	Epn3	epsin 3	230.27	224.72	262.41	357.42	413.48	402.9
ENSMUSG00000028964	Park7	Parkinson disease (autosomal recessive, early onset) 7	230.2	231.96	228.79	209.01	210.65	210.92
ENSMUSG00000064068	Mtx1	metaxin 1	230	216.13	266.33	266.41	241.09	226.42
ENSMUSG00000039910	Cited2	Cbp/p300-interacting transactivator, with Glu/Asp-rich carboxy-terminal domain, 2	229.92	237.23	242.22	365.65	321.3	285.99
ENSMUSG00000041453	Rpl21	ribosomal protein L21	229.82	229.52	262.3	223.05	212.22	221.49
ENSMUSG00000079104	Prps1l3	phosphoribosyl pyrophosphate synthetase 1-like 3	229.7	203.89	218.25	186.51	234.57	242.13
ENSMUSG00000006373	Pgrmc1	progesterone receptor membrane component 1	229.35	216.02	213.65	290.05	291.02	276.91
ENSMUSG00000026087	Mrpl30	mitochondrial ribosomal protein L30	228.94	233.14	238.23	243.42	245.37	260.49
ENSMUSG00000029752	Asns	asparagine synthetase	228.94	224.27	235.69	310.86	197.81	185.53
ENSMUSG00000020149	Rab1a	RAB1A, member RAS oncogene family	228.58	228.83	192.73	131.66	158.22	168.22
ENSMUSG00000021660	Btf3	basic transcription factor 3	228.38	233.49	231.28	235.21	209.8	210.88
ENSMUSG00000025858	Get4	golgi to ER traffic protein 4	228.34	258.87	237.23	225.27	248.72	254.97
ENSMUSG00000038372	Gmds	GDP-mannose 4, 6-dehydratase	228.26	162.4	244.17	141.19	188.98	174.12
ENSMUSG00000024425	Ndfip1	Nedd4 family interacting protein 1	228.13	200.4	178.79	227.42	264.66	265.27
ENSMUSG00000089704	Galnt2	polypeptide N-acetylgalactosaminyltransferase 2	227.97	238.72	214.39	116.42	112.46	117.53
ENSMUSG00000030879	Mrpl17	mitochondrial ribosomal protein L17	227.91	244.97	224.77	191.26	230.18	198.32
ENSMUSG00000004070	Hmox2	heme oxygenase 2	227.78	164.81	230.25	88.95	201.56	200.01
ENSMUSG00000021190	Lgmn	legumain	227.76	182.51	252.84	279.55	432.88	392.8
ENSMUSG00000054604	Cggbp1	CGG triplet repeat binding protein 1	227.74	209.7	208.48	96.85	190.71	185.38
ENSMUSG00000041737	Tmem45b	transmembrane protein 45b	227.51	155.06	276.32	243.27	309.61	283.78
ENSMUSG00000053559	Smagp	small cell adhesion glycoprotein	227.47	273.96	241.76	144.96	178.77	179.54
ENSMUSG00000040242	Fgfr1op2	FGFR1 oncogene partner 2	227.28	209.08	209.72	271.94	234.05	228.2
ENSMUSG00000046324	Ermp1	endoplasmic reticulum metallopeptidase 1	227.17	184.96	221.92	237.15	227.16	226.43
ENSMUSG00000036275	9530068E07Rik	RIKEN cDNA 9530068E07 gene	227.01	238.99	210.89	57.33	85.05	81.17
ENSMUSG00000014769	Psmb1	proteasome (prosome, macropain) subunit, beta type 1	226.95	241.1	235.21	300.69	215.42	200.9
ENSMUSG00000029538	Srsf9	serine and arginine-rich splicing factor 9	226.81	260.04	248.5	210.13	215.92	230.19
ENSMUSG00000010608	Rbm25	RNA binding motif protein 25	226.72	228.1	214.17	188.11	175.04	188.97
ENSMUSG00000021109	Hif1a	hypoxia inducible factor 1, alpha subunit	226.57	211.21	190.65	200.87	147.15	158.31
ENSMUSG00000024587	Nars	asparaginyl-tRNA synthetase	226.48	219.25	220.49	274.56	306.33	274.2
ENSMUSG00000060152	Pop5	processing of precursor 5, ribonuclease P/MRP family (S. cerevisiae)	226.37	218.13	235.17	249.14	231.7	286.46
ENSMUSG00000025823	Pdia4	protein disulfide isomerase associated 4	226.19	245.51	208.54	250.81	204.61	211.56
ENSMUSG00000023021	Cers5	ceramide synthase 5	225.92	243.27	216.45	210.46	227.1	227.45
ENSMUSG00000027245	Hypk	huntingtin interacting protein K	225.87	243.55	235.52	241.42	261.39	245.56
ENSMUSG00000022139	Mbnl2	muscleblind like splicing factor 2	225.74	206.15	206.13	179.52	113.08	117.86
ENSMUSG00000055612	Cdca7	cell division cycle associated 7	225.4	237.54	241.87	198.24	197.31	196.84
ENSMUSG00000007867	Ift43	intraflagellar transport 43	225.25	239.63	225.29	150.04	158.58	148.63
ENSMUSG00000026123	Plekhb2	pleckstrin homology domain containing, family B (evectins) member 2	225.08	217.04	219.34	277.25	217.53	214.65
ENSMUSG00000022940	Pigp	phosphatidylinositol glycan anchor biosynthesis, class P	224.81	239.61	228.77	92.08	177.6	170.55
ENSMUSG00000020390	Ube2b	ubiquitin-conjugating enzyme E2B	224.75	203.25	225.12	135.46	173.72	186.13
ENSMUSG00000021048	Mthfd1	methylenetetrahydrofolate dehydrogenase (NADP+ dependent), methenyltetrahydrofolate cyclohydrolase, formyltetrahydrofolate synthase	224.35	224.51	228.92	150.14	198.23	205.35
ENSMUSG00000051397	Tacstd2	tumor-associated calcium signal transducer 2	224.05	232.04	236.62	437.94	353.24	337.08
ENSMUSG00000046434	Hnrnpa1	heterogeneous nuclear ribonucleoprotein A1	224.02	250.32	218.75	174.19	198.16	195.75
ENSMUSG00000005233	Spc25	SPC25, NDC80 kinetochore complex component, homolog (S. cerevisiae)	223.71	263.03	181.54	222.53	183.8	181.9
ENSMUSG00000020929	Eftud2	elongation factor Tu GTP binding domain containing 2	223.71	279.29	227.62	252.7	260.38	228.44
ENSMUSG00000019734	Tmc4	transmembrane channel-like gene family 4	223.54	223.48	206.08	159.47	215.46	197.72
ENSMUSG00000016554	Eif3d	eukaryotic translation initiation factor 3, subunit D	223.24	263.52	228.43	208.66	272.02	261.54
ENSMUSG00000000399	Ndufa9	NADH:ubiquinone oxidoreductase subunit A9	222.91	224.13	225.92	228.28	152.36	153.5
ENSMUSG00000035297	Cops4	COP9 signalosome subunit 4	222.81	228.37	200.74	213.65	202.85	202.08
ENSMUSG00000047187	Rab2a	RAB2A, member RAS oncogene family	222.8	218.23	196.25	188.57	193.82	189.66
ENSMUSG00000021326	Trim27	tripartite motif-containing 27	222.66	240.46	201.28	193.94	256.64	251.3
ENSMUSG00000007655	Cav1	caveolin 1, caveolae protein	221.94	182.3	217.79	231.94	339.66	337.86
ENSMUSG00000024826	Dpf2	D4, zinc and double PHD fingers family 2	221.7	217.85	187.33	195.41	198.84	190.74
ENSMUSG00000058013	Septin11	septin 11	221.44	229.42	216.55	162.21	172.25	178.23
ENSMUSG00000019432	Ddx39b	DEAD box helicase 39b	221.1	245.9	228.57	170.05	217.17	212.97
ENSMUSG00000024911	Fibp	fibroblast growth factor (acidic) intracellular binding protein	220.94	256.95	228.29	180.31	186.9	200.29
ENSMUSG00000015619	Gata3	GATA binding protein 3	220.88	209.22	216.92	192.61	156.07	150.39
ENSMUSG00000020782	Llgl2	LLGL2 scribble cell polarity complex component	220.76	184.59	234.28	183.72	247.63	238.9
ENSMUSG00000038462	Uqcrfs1	ubiquinol-cytochrome c reductase, Rieske iron-sulfur polypeptide 1	220.5	233.62	214.93	188.01	196.53	212.94
ENSMUSG00000020993	Trappc6b	trafficking protein particle complex 6B	220.34	225.22	214.34	262.66	195.18	198.18
ENSMUSG00000001783	Rtcb	RNA 2',3'-cyclic phosphate and 5'-OH ligase	220.25	216.63	221.96	197.78	212.74	210.29
ENSMUSG00000058267	Mrps14	mitochondrial ribosomal protein S14	220.18	222.04	201.21	210.18	175.98	191.99
ENSMUSG00000025135	Anapc11	anaphase promoting complex subunit 11	219.85	259.76	245.43	184.95	275.27	264.51
ENSMUSG00000045983	Eif4g1	eukaryotic translation initiation factor 4, gamma 1	219.81	232.75	219.63	133.84	218.18	222.91
ENSMUSG00000019210	Atp6v1e1	ATPase, H+ transporting, lysosomal V1 subunit E1	219.58	221.84	215.76	239.11	153.86	161.24
ENSMUSG00000051355	Commd1	COMM domain containing 1	219.5	237.73	231.15	185.72	263.89	269.72
ENSMUSG00000009575	Cbx5	chromobox 5	219.43	208	201.04	206.48	179.73	191.2
ENSMUSG00000025001	Hells	helicase, lymphoid specific	219.43	219.21	210.27	190.91	151.28	153.27
ENSMUSG00000031231	Cox7b	cytochrome c oxidase subunit 7B	219.3	214.32	224	214.61	185.68	242.06
ENSMUSG00000026356	Dars	aspartyl-tRNA synthetase	219.2	216.88	201.78	185.11	183.41	181.02
ENSMUSG00000024942	Capn1	calpain 1	219.13	219.01	217.27	205.21	239.2	243.94
ENSMUSG00000037012	Hk1	hexokinase 1	219.12	217.73	237.09	286.15	252.69	267.65
ENSMUSG00000071650	Ganab	alpha glucosidase 2 alpha neutral subunit	219	223.08	213.45	204.8	221.47	234.85
ENSMUSG00000029110	Rnf4	ring finger protein 4	217.91	233.83	205.11	209.51	195.73	204.01
ENSMUSG00000031078	Cttn	cortactin	217.91	239.2	225.62	202.57	200.5	199.61
ENSMUSG00000034317	Trim59	tripartite motif-containing 59	217.78	189.29	189.48	199.78	188.55	184.22
ENSMUSG00000056501	Cebpb	CCAAT/enhancer binding protein (C/EBP), beta	217.71	247.17	246.27	133.25	145.92	134.5
ENSMUSG00000071644	Eef1g	eukaryotic translation elongation factor 1 gamma	217.45	213.63	226.58	178.58	109.56	122.18
ENSMUSG00000031813	Mvb12a	multivesicular body subunit 12A	217.42	227.72	230.19	305.9	190.32	193.46
ENSMUSG00000005683	Cs	citrate synthase	217.41	218.78	208.83	185.89	188.35	202.07
ENSMUSG00000028945	Rheb	Ras homolog enriched in brain	217.05	222.18	193.58	210.39	204.48	190.92
ENSMUSG00000007659	Bcl2l1	BCL2-like 1	216.47	209.89	214.73	203.16	228.43	212.54
ENSMUSG00000004626	Stxbp2	syntaxin binding protein 2	216.38	243.21	219.86	229.37	191.12	180.83
ENSMUSG00000026895	Ndufa8	NADH:ubiquinone oxidoreductase subunit A8	216.22	181.84	243.53	284.52	276.06	265.3
ENSMUSG00000043091	Tuba1c	tubulin, alpha 1C	216.11	223.68	220.1	241.22	221.02	218.7
ENSMUSG00000040354	Mars1	methionine-tRNA synthetase 1	215.97	215.96	215.39	299.34	226.96	219.85
ENSMUSG00000021737	Psmd6	proteasome (prosome, macropain) 26S subunit, non-ATPase, 6	215.9	216.07	205.45	201.64	145.05	135.6
ENSMUSG00000059552	Trp53	transformation related protein 53	214.92	247.2	216.63	111.63	193.59	177.18
ENSMUSG00000058569	Tmed9	transmembrane p24 trafficking protein 9	214.91	241.85	197.85	192.49	176.71	188.96
ENSMUSG00000021811	Dnajc9	DnaJ heat shock protein family (Hsp40) member C9	214.54	233.26	208.66	227	156.68	162.27
ENSMUSG00000027942	4933434E20Rik	RIKEN cDNA 4933434E20 gene	214.32	174.45	207.64	239.82	215.62	207.21
ENSMUSG00000025935	Tram1	translocating chain-associating membrane protein 1	214.3	198.64	186.85	209.29	210.22	201.04
ENSMUSG00000029829	Tmem213	transmembrane protein 213	214.25	183.64	271.17	377.08	371.68	342.51
ENSMUSG00000031422	Morf4l2	mortality factor 4 like 2	213.78	213.38	207.69	230.63	222.65	219.36
ENSMUSG00000028932	Psmc2	proteasome (prosome, macropain) 26S subunit, ATPase 2	213.5	221.26	215.19	206.37	201.44	210.43
ENSMUSG00000030096	Slc6a6	solute carrier family 6 (neurotransmitter transporter, taurine), member 6	213.41	179.99	214.21	138.14	215.3	200.05
ENSMUSG00000021276	Cinp	cyclin-dependent kinase 2 interacting protein	213.36	205.03	203.45	184.48	208.22	180.23
ENSMUSG00000024811	Tnks2	tankyrase, TRF1-interacting ankyrin-related ADP-ribose polymerase 2	212.78	214.63	200.01	211.68	154.84	170.27
ENSMUSG00000054766	Set	SET nuclear oncogene	212.6	231.01	180.28	186.97	155.2	157.53
ENSMUSG00000037824	Tspan14	tetraspanin 14	212.33	197.83	198.46	211.11	174.63	179.88
ENSMUSG00000063316	Rpl27	ribosomal protein L27	212.24	204.23	208.86	189.66	175.67	163.44
ENSMUSG00000030536	Iqgap1	IQ motif containing GTPase activating protein 1	212.05	188.22	211.82	227.91	209.92	217.89
ENSMUSG00000035133	Arhgap5	Rho GTPase activating protein 5	211.81	165.48	169.34	172.6	140.89	155.7
ENSMUSG00000013822	Elof1	ELF1 homolog, elongation factor 1	211.73	237.04	223.55	222.63	250.33	233.04
ENSMUSG00000029030	Tprgl	transformation related protein 63 regulated like	211.32	205.81	204.27	261.58	252.89	258.03
ENSMUSG00000004535	Tax1bp1	Tax1 (human T cell leukemia virus type I) binding protein 1	211.07	198.28	193.69	194.2	168.27	169
ENSMUSG00000027763	Mbnl1	muscleblind like splicing factor 1	210.53	138.34	199.81	169.45	216.11	205.53
ENSMUSG00000021576	Pdcd6	programmed cell death 6	210.42	203.09	187.14	213.91	168.67	190.2
ENSMUSG00000018585	Atox1	antioxidant 1 copper chaperone	210.33	248.56	249.75	139.56	280.59	275.91
ENSMUSG00000029777	Gars	glycyl-tRNA synthetase	210.29	225.53	212.54	274.54	200.7	201.14
ENSMUSG00000024969	Mark2	MAP/microtubule affinity regulating kinase 2	210.28	207.22	209.34	203.78	247.53	251.32
ENSMUSG00000008683	Rps15a	ribosomal protein S15A	210.21	195.32	223.54	195.24	139.49	177.76
ENSMUSG00000030082	Sec61a1	Sec61 alpha 1 subunit (S. cerevisiae)	209.83	219.74	207.85	243.62	219.34	219.37
ENSMUSG00000030697	Ppp4c	protein phosphatase 4, catalytic subunit	209.66	232.17	195.87	214.54	178.53	166.02
ENSMUSG00000038776	Ephx1	epoxide hydrolase 1, microsomal	209.61	206.47	211.54	95.51	305.67	296.26
ENSMUSG00000009863	Sdhb	succinate dehydrogenase complex, subunit B, iron sulfur (Ip)	209.52	240.38	216.19	247.77	229.41	232.89
ENSMUSG00000052681	Rap1b	RAS related protein 1b	209.39	182.6	177.41	131.23	116.11	125.96
ENSMUSG00000026103	Gls	glutaminase	209.26	188.97	189.6	150.83	139.79	160.78
ENSMUSG00000068036	Afdn	afadin, adherens junction formation factor	209.23	193.6	213.12	296	231.5	221.49
ENSMUSG00000031490	Eif4ebp1	eukaryotic translation initiation factor 4E binding protein 1	209.11	239.71	243.51	342.81	293.62	266.54
ENSMUSG00000019877	Serinc1	serine incorporator 1	209.04	175.83	203.18	201.54	181.1	199.95
ENSMUSG00000001018	Snapin	SNAP-associated protein	209	160.98	194.61	179.64	219.15	222.55
ENSMUSG00000005687	Bcas2	BCAS2 pre-mRNA processing factor	208.93	178.39	214.62	160.76	204.88	192.41
ENSMUSG00000017221	Psmd3	proteasome (prosome, macropain) 26S subunit, non-ATPase, 3	208.61	200.53	222.41	209.63	172.75	175.4
ENSMUSG00000042043	Tbca	tubulin cofactor A	208.42	203.2	208.19	245.26	214.34	201.21
ENSMUSG00000017466	Timp2	tissue inhibitor of metalloproteinase 2	208.19	242.53	208.64	186.02	332.37	346.8
ENSMUSG00000047126	Cltc	clathrin, heavy polypeptide (Hc)	207.82	220.38	193.61	232.46	197.56	215.12
ENSMUSG00000009630	Ppp2cb	protein phosphatase 2 (formerly 2A), catalytic subunit, beta isoform	207.56	225.22	186.8	181.99	152.47	154.95
ENSMUSG00000002233	Rhoc	ras homolog family member C	207.52	185.29	227.64	305.78	252.19	246.73
ENSMUSG00000025353	Ormdl2	ORM1-like 2 (S. cerevisiae)	207.42	226.56	220.16	252.01	182.01	149.57
ENSMUSG00000031701	Dnaja2	DnaJ heat shock protein family (Hsp40) member A2	207.12	206.6	218.82	259.73	217.7	232.37
ENSMUSG00000034659	Tmem109	transmembrane protein 109	207.09	226.21	215.75	176.35	190.42	189.67
ENSMUSG00000026150	Mff	mitochondrial fission factor	206.9	165.03	218.73	182.55	163.99	169.19
ENSMUSG00000027509	Rae1	ribonucleic acid export 1	206.33	211.66	209.43	212.75	238.32	237.39
ENSMUSG00000021606	Ndufs6	NADH:ubiquinone oxidoreductase core subunit S6	206.19	206.81	211.01	248.26	249.71	257.37
ENSMUSG00000029776	Hibadh	3-hydroxyisobutyrate dehydrogenase	206.14	190.02	200.97	210.33	143.06	151.24
ENSMUSG00000022779	Top3b	topoisomerase (DNA) III beta	205.94	175.31	201.35	96.01	189.66	186.82
ENSMUSG00000025503	Taldo1	transaldolase 1	205.92	226.43	226.89	225.08	255.85	227.5
ENSMUSG00000021749	Fam3d	FAM3 metabolism regulating signaling molecule D	205.45	161.46	233.23	121.42	103.04	97.43
ENSMUSG00000026568	Mpc2	mitochondrial pyruvate carrier 2	204.82	139.5	185.37	137.5	249.03	243.06
ENSMUSG00000033685	Ucp2	uncoupling protein 2 (mitochondrial, proton carrier)	204.69	222.64	206.32	178.91	190.31	181.57
ENSMUSG00000035227	Spcs2	signal peptidase complex subunit 2 homolog (S. cerevisiae)	204.43	216.81	213.2	235.74	235.95	225.77
ENSMUSG00000026003	Acadl	acyl-Coenzyme A dehydrogenase, long-chain	204.38	208.55	200.77	178.77	200.27	221.22
ENSMUSG00000020914	Top2a	topoisomerase (DNA) II alpha	204.29	234.29	185.16	238.31	179.95	177.48
ENSMUSG00000040997	Abhd4	abhydrolase domain containing 4	204.28	197.03	197.4	230.41	149.64	150.96
ENSMUSG00000033970	Rfc3	replication factor C (activator 1) 3	204.2	236.73	197.47	146.66	156.62	158.19
ENSMUSG00000053453	Thoc7	THO complex 7	204.16	187.83	169.55	153.07	114.7	114.24
ENSMUSG00000081534	Slc48a1	solute carrier family 48 (heme transporter), member 1	204.15	166.57	199.79	245.18	191.08	191.26
ENSMUSG00000031590	Frg1	FSHD region gene 1	203.94	189.3	185.79	193.77	152.37	131.08
ENSMUSG00000006736	Tspan31	tetraspanin 31	203.92	222.85	214.62	174.6	138.16	162.25
ENSMUSG00000025724	Sec11a	SEC11 homolog A, signal peptidase complex subunit	203.64	217.52	197.76	235.55	239.33	217.36
ENSMUSG00000024782	Ak3	adenylate kinase 3	203.09	213.93	181.42	150.06	169.76	183.65
ENSMUSG00000038721	Hoxb7	homeobox B7	202.97	181.75	190.69	171.76	145.06	146.26
ENSMUSG00000035877	Zhx3	zinc fingers and homeoboxes 3	202.81	171.85	193.92	214.75	256.69	259.41
ENSMUSG00000042029	Ncapg2	non-SMC condensin II complex, subunit G2	202.61	230.81	200.05	171.97	178.36	172.92
ENSMUSG00000021281	Tnfaip2	tumor necrosis factor, alpha-induced protein 2	202.34	176.06	218.48	308.01	155.68	154.6
ENSMUSG00000007338	Mrpl49	mitochondrial ribosomal protein L49	202.28	217.27	202.84	195.61	255.1	254.62
ENSMUSG00000050410	Tcf19	transcription factor 19	201.99	232.46	212.41	191.84	255.54	232.94
ENSMUSG00000031879	Ciao2b	cytosolic iron-sulfur assembly component 2B	201.93	232.11	216.88	261.09	254.18	236.51
ENSMUSG00000038722	Bud31	BUD31 homolog	201.52	208.78	224.47	193.23	202.96	215.62
ENSMUSG00000022536	Glyr1	glyoxylate reductase 1 homolog (Arabidopsis)	201.39	206.09	198.71	111.1	175.85	180.67
ENSMUSG00000028333	Anp32b	acidic (leucine-rich) nuclear phosphoprotein 32 family, member B	201.32	224.78	192.57	187.01	176.5	178.09
ENSMUSG00000045302	Preb	prolactin regulatory element binding	201.24	239.72	205.18	222.87	370.01	361.11
ENSMUSG00000032076	Cadm1	cell adhesion molecule 1	201.17	200.19	197.76	238.75	174.26	173.86
ENSMUSG00000010110	Stx5a	syntaxin 5A	201.07	195.76	187.83	196.2	211	211.35
ENSMUSG00000031762	Mt2	metallothionein 2	200.96	276.62	218.22	66.27	117.25	106.93
ENSMUSG00000052833	Sae1	SUMO1 activating enzyme subunit 1	200.92	229.68	189.38	217.57	219.69	209.38
ENSMUSG00000040447	Spns2	spinster homolog 2	200.9	168	209.58	106.22	200.88	191.8
ENSMUSG00000090862	Rps13	ribosomal protein S13	200.36	185.25	231.36	183.18	150.21	144.39
ENSMUSG00000030220	Arhgdib	Rho, GDP dissociation inhibitor (GDI) beta	200.25	280.19	191.85	58.95	155.62	161.65
ENSMUSG00000027715	Ccna2	cyclin A2	200.21	199.11	189.97	193.23	157.71	166.47
ENSMUSG00000028788	Ptp4a2	protein tyrosine phosphatase 4a2	199.89	201.88	189.6	195.72	216.76	182.27
ENSMUSG00000019777	Hdac2	histone deacetylase 2	199.63	196.28	191.69	201.54	197.93	198.77
ENSMUSG00000005354	Txn2	thioredoxin 2	199.62	235.6	187.43	175.15	206.99	210.83
ENSMUSG00000020954	Strn3	striatin, calmodulin binding protein 3	199.61	171.54	177.2	205.13	193.47	197.53
ENSMUSG00000038618	Rassf7	Ras association (RalGDS/AF-6) domain family (N-terminal) member 7	199.58	210.37	196.87	239.82	203.96	197.19
ENSMUSG00000032320	Rcn2	reticulocalbin 2	199.49	189.71	185.7	269.62	241.02	231.09
ENSMUSG00000051853	Arf3	ADP-ribosylation factor 3	199.34	203.66	186.82	142.57	175.46	195.65
ENSMUSG00000042032	Mat2b	methionine adenosyltransferase II, beta	199.1	192.55	167.08	133.75	171.06	173.51
ENSMUSG00000026078	Pdcl3	phosducin-like 3	199.01	176.15	187.31	181.5	192.29	184.21
ENSMUSG00000024335	Brd2	bromodomain containing 2	198.52	201.52	193.08	299.97	265.49	288.3
ENSMUSG00000027900	Dram2	DNA-damage regulated autophagy modulator 2	198.52	126.28	196.5	189.77	182.89	165.77
ENSMUSG00000020803	Txndc17	thioredoxin domain containing 17	198.45	200.29	224.06	191.2	240.35	238.44
ENSMUSG00000034789	Rab24	RAB24, member RAS oncogene family	198.15	207.63	227.98	238.95	242.25	241.11
ENSMUSG00000074781	Ube2n	ubiquitin-conjugating enzyme E2N	198.11	149.23	148.25	191.04	121.1	128.49
ENSMUSG00000008393	Carhsp1	calcium regulated heat stable protein 1	197.9	211.38	188.45	89.08	194.5	201.09
ENSMUSG00000025403	Shmt2	serine hydroxymethyltransferase 2 (mitochondrial)	197.8	215.36	199.21	157.43	198.46	198.44
ENSMUSG00000026021	Sumo1	small ubiquitin-like modifier 1	197.69	193.55	184.39	222.73	224.53	212.93
ENSMUSG00000024446	Rpp21	ribonuclease P 21 subunit	197.53	270.21	284.7	256.7	268.41	251.19
ENSMUSG00000027479	Mapre1	microtubule-associated protein, RP/EB family, member 1	197.34	196.33	169.35	123.89	118.65	132.05
ENSMUSG00000025917	Cops5	COP9 signalosome subunit 5	197.22	186.59	185.35	192.69	152.56	162.54
ENSMUSG00000028063	Lmna	lamin A	197.2	209.21	243.18	238.22	229.83	213.71
ENSMUSG00000005312	Ubqln1	ubiquilin 1	197.18	189.11	181.22	198.67	195.2	194.12
ENSMUSG00000031672	Got2	glutamatic-oxaloacetic transaminase 2, mitochondrial	197.02	198.39	211.62	240.15	285.27	285.81
ENSMUSG00000031955	Bcar1	breast cancer anti-estrogen resistance 1	197.02	212.38	191.06	174.84	237.67	223.07
ENSMUSG00000035585	Tsen34	tRNA splicing endonuclease subunit 34	196.89	230.24	217.25	173.05	161.81	164.65
ENSMUSG00000022111	Uchl3	ubiquitin carboxyl-terminal esterase L3 (ubiquitin thiolesterase)	196.88	198.95	188.88	218.4	96.98	99.23
ENSMUSG00000062929	Cfl2	cofilin 2, muscle	196.64	182.43	169.32	243.93	200.53	204.31
ENSMUSG00000031390	Avpr2	arginine vasopressin receptor 2	196.63	153.87	216.89	151.74	140.88	140.25
ENSMUSG00000026914	Psmd14	proteasome (prosome, macropain) 26S subunit, non-ATPase, 14	196.42	190.82	183.22	195.62	198.97	188.83
ENSMUSG00000025220	Oga	O-GlcNAcase	196.3	191.75	190.36	175.64	176.1	195.83
ENSMUSG00000027315	Spint1	serine protease inhibitor, Kunitz type 1	196.25	209.58	210.55	248.39	229.02	236.46
ENSMUSG00000062647	Rpl7a	ribosomal protein L7A	196.15	184.34	209.47	159.42	148.38	162.12
ENSMUSG00000030058	Copg1	coatomer protein complex, subunit gamma 1	196.13	218.71	193.91	193.89	204.71	201.12
ENSMUSG00000025410	Dctn2	dynactin 2	196.04	191.84	205.7	196.58	186.38	195.39
ENSMUSG00000028745	Capzb	capping protein (actin filament) muscle Z-line, beta	195.96	221.88	216.78	180.05	186.45	183.3
ENSMUSG00000080893	Ndufa12-ps	NADH:ubiquinone oxidoreductase subunit A12, pseudogene	195.81	209.38	224.35	218.6	216.76	210.74
ENSMUSG00000026229	Psmd1	proteasome (prosome, macropain) 26S subunit, non-ATPase, 1	195.72	216.32	186.17	197.58	196.77	203.93
ENSMUSG00000022037	Clu	clusterin	195.69	259.99	179.47	7.28	119.55	144.65
ENSMUSG00000026966	Ssna1	SS nuclear autoantigen 1	195.63	226.35	197.5	124.21	155.21	147.88
ENSMUSG00000038991	Txndc5	thioredoxin domain containing 5	195.6	234.22	190.13	278.41	252.54	255.91
ENSMUSG00000022403	St13	suppression of tumorigenicity 13	195.46	203.14	208.16	143.05	216.72	226.61
ENSMUSG00000051669	AU021092	expressed sequence AU021092	195.35	199.86	202.92	43.13	369.83	369.42
ENSMUSG00000034761	Map4k5	mitogen-activated protein kinase kinase kinase kinase 5	195.23	175.69	177.46	244.62	185.89	193.53
ENSMUSG00000071662	Polr2g	polymerase (RNA) II (DNA directed) polypeptide G	195.11	207.92	192.75	247.51	203.88	191.71
ENSMUSG00000024982	Zdhhc6	zinc finger, DHHC domain containing 6	195.07	226.32	198.97	218.1	202.24	205.82
ENSMUSG00000004364	Cul3	cullin 3	194.95	165.5	152.68	159.35	159.18	163.53
ENSMUSG00000038324	Trpc4ap	transient receptor potential cation channel, subfamily C, member 4 associated protein	194.82	199.14	198.33	229.94	221.2	233.68
ENSMUSG00000022123	Scel	sciellin	194.37	155.23	204.9	133.24	102.1	104.15
ENSMUSG00000027957	Slc35a3	solute carrier family 35 (UDP-N-acetylglucosamine (UDP-GlcNAc) transporter), member 3	194.21	119.45	201.52	123.63	86.16	93.96
ENSMUSG00000031626	Sorbs2	sorbin and SH3 domain containing 2	194.1	170.9	192.56	205.15	114.66	114.14
ENSMUSG00000057738	Sptan1	spectrin alpha, non-erythrocytic 1	193.93	207.31	210.25	143.82	153.13	155.02
ENSMUSG00000022257	Laptm4b	lysosomal-associated protein transmembrane 4B	193.78	173.06	177	121.21	150.09	157.73
ENSMUSG00000021175	Cdca7l	cell division cycle associated 7 like	193.34	201.6	183.58	140.95	176.75	175.44
ENSMUSG00000022200	Golph3	golgi phosphoprotein 3	193.25	168.68	175.85	161.96	167.44	181.11
ENSMUSG00000030869	Ndufab1	NADH:ubiquinone oxidoreductase subunit AB1	193	198.14	170.15	170.61	179.01	169.76
ENSMUSG00000004788	Eif2b2	eukaryotic translation initiation factor 2B, subunit 2 beta	192.95	228.06	212.94	200.6	201.87	194.4
ENSMUSG00000031729	Ist1	increased sodium tolerance 1 homolog (yeast)	192.89	185.23	192.34	250.58	269.14	259.26
ENSMUSG00000028843	Sh3bgrl3	SH3 domain binding glutamic acid-rich protein-like 3	192.87	229.14	207.56	200.71	218.32	204.57
ENSMUSG00000028936	Rpl22	ribosomal protein L22	192.87	170.19	222.47	209.04	160.06	150.75
ENSMUSG00000027808	Serp1	stress-associated endoplasmic reticulum protein 1	192.68	147.07	177.58	242.89	205.5	199.45
ENSMUSG00000062078	Qk	quaking, KH domain containing RNA binding	192.51	192.54	210.89	274.7	205.27	203.47
ENSMUSG00000049517	Rps23	ribosomal protein S23	192.44	180.75	188.22	146.97	126.47	127.56
ENSMUSG00000068749	Psma5	proteasome subunit alpha 5	192.3	161.97	206.7	193.21	136.65	141.08
ENSMUSG00000019779	Frk	fyn-related kinase	192.18	157.06	184.87	154.27	145	156.65
ENSMUSG00000000308	Ckmt1	creatine kinase, mitochondrial 1, ubiquitous	192.14	171.17	223.28	173.53	109.2	165.96
ENSMUSG00000038633	Degs1	delta(4)-desaturase, sphingolipid 1	192.01	176.37	176.81	241.21	259.56	279.38
ENSMUSG00000055850	Rnf181	ring finger protein 181	191.81	217.15	187.91	199.39	184.11	188.1
ENSMUSG00000042682	Selenok	selenoprotein K	191.27	185.89	172.59	228.25	126.28	118.36
ENSMUSG00002076463			191.21	206.09	0	12.91	0	0
ENSMUSG00000005470	Asf1b	anti-silencing function 1B histone chaperone	191.17	228.62	175.09	203.19	164.09	156.06
ENSMUSG00000032580	Rbm5	RNA binding motif protein 5	191.07	167.24	164.1	209.39	161.56	163.88
ENSMUSG00000021196	Pfkp	phosphofructokinase, platelet	190.99	202.88	177.51	334.18	285.85	313.76
ENSMUSG00000044155	Lsm8	LSM8 homolog, U6 small nuclear RNA associated	190.8	194.99	157.83	221.73	157.31	156.8
ENSMUSG00000095041			190.74	181.97	188.65	197.17	239.9	229.09
ENSMUSG00000020190	Mknk2	MAP kinase-interacting serine/threonine kinase 2	190.62	196.64	209.34	202.04	206.8	202.91
ENSMUSG00000004268	Emg1	EMG1 N1-specific pseudouridine methyltransferase	190.45	203.56	208.27	217.42	154.65	145.19
ENSMUSG00000003037	Rab8a	RAB8A, member RAS oncogene family	190.37	237.25	198.68	263.75	236.34	222.15
ENSMUSG00000026766	Mmadhc	methylmalonic aciduria (cobalamin deficiency) cblD type, with homocystinuria	190.36	185.69	177.3	193.25	179.21	177
ENSMUSG00000030824	Nucb1	nucleobindin 1	190.3	229.11	211.4	204.12	210.88	216.47
ENSMUSG00000000743	Chmp1a	charged multivesicular body protein 1A	190.28	214.61	205.3	242	154.72	144.35
ENSMUSG00000032254	Kif23	kinesin family member 23	190.04	201.31	188.99	153.56	145.03	163.3
ENSMUSG00000000561	Wdr77	WD repeat domain 77	189.86	170.09	205.47	162.9	183.53	183.23
ENSMUSG00000019857	Asf1a	anti-silencing function 1A histone chaperone	189.81	181.01	184.73	199.66	190.29	153.06
ENSMUSG00000026032	Ndufb3	NADH:ubiquinone oxidoreductase subunit B3	189.6	169.58	178.15	180.21	172.12	175.55
ENSMUSG00000017716	Birc5	baculoviral IAP repeat-containing 5	189.56	240.39	207.33	244.08	270.69	256.4
ENSMUSG00000024991	Eif3a	eukaryotic translation initiation factor 3, subunit A	189.1	168.39	176.23	160.24	146.86	161.76
ENSMUSG00000039831	Arhgap29	Rho GTPase activating protein 29	189.09	135.93	197.89	166.42	130.28	140.63
ENSMUSG00000026421	Csrp1	cysteine and glycine-rich protein 1	189.01	204.97	183.36	45.87	92.38	91.38
ENSMUSG00000026750	Psmb7	proteasome (prosome, macropain) subunit, beta type 7	188.99	213.48	201.32	210.98	170.61	165.81
ENSMUSG00000028455	Stoml2	stomatin (Epb7.2)-like 2	188.86	198.46	181.96	212.77	221.38	195.82
ENSMUSG00000091803	Cox16	cytochrome c oxidase assembly protein 16	188.75	211.58	223.14	161.15	209.5	185.8
ENSMUSG00000015120	Ube2i	ubiquitin-conjugating enzyme E2I	188.64	205.36	188.88	199.44	153.28	161.07
ENSMUSG00000037643	Prkci	protein kinase C, iota	188.54	151.84	190.97	144.28	168.48	161.84
ENSMUSG00000023913	Pla2g7	phospholipase A2, group VII (platelet-activating factor acetylhydrolase, plasma)	188.53	173.9	199.72	440.49	353.37	344.78
ENSMUSG00000034211	Mrps17	mitochondrial ribosomal protein S17	188.33	227.04	198.33	100.61	115.1	132.09
ENSMUSG00000053565	Eif3k	eukaryotic translation initiation factor 3, subunit K	188.3	192.96	195.14	146.22	126.59	125.62
ENSMUSG00000028757	Ddost	dolichyl-di-phosphooligosaccharide-protein glycotransferase	188.13	218.33	182.37	247.45	213.05	206.28
ENSMUSG00000006050	Sra1	steroid receptor RNA activator 1	187.72	178.21	180.84	148.06	246.13	246.29
ENSMUSG00000020857	Nme2	NME/NM23 nucleoside diphosphate kinase 2	187.68	207.4	196.98	185.6	201.77	195.35
ENSMUSG00000029649	Pomp	proteasome maturation protein	187.68	182.19	186.09	164.63	182.82	171.41
ENSMUSG00000027406	Idh3b	isocitrate dehydrogenase 3 (NAD+) beta	187.57	192.45	200.72	213.11	227.66	259.69
ENSMUSG00000060802	B2m	beta-2 microglobulin	187.46	218.34	166.23	289.61	65.66	67.67
ENSMUSG00000062908	Acadm	acyl-Coenzyme A dehydrogenase, medium chain	187.25	125.65	215.05	93.79	137	137.36
ENSMUSG00000090247	Bloc1s1	biogenesis of lysosomal organelles complex-1, subunit 1	187.07	192.4	208.38	188.57	185.58	200.65
ENSMUSG00000034271	Jdp2	Jun dimerization protein 2	187.02	179.55	200.61	117.09	144.63	145.76
ENSMUSG00000021096	Ppm1a	protein phosphatase 1A, magnesium dependent, alpha isoform	186.87	200.72	191.15	212.73	221.22	214.24
ENSMUSG00000047945	Marcksl1	MARCKS-like 1	186.73	243.15	192.37	152.23	203.28	186.7
ENSMUSG00000056820	Tsnax	translin-associated factor X	186.68	180.29	187.38	197.48	129.48	133.84
ENSMUSG00000006315	Tmem147	transmembrane protein 147	186.66	194.67	216.93	155.88	204.14	204.85
ENSMUSG00000030663	1110004F10Rik	RIKEN cDNA 1110004F10 gene	186.57	195.3	163.19	164.44	163.84	159.32
ENSMUSG00000022360	Atad2	ATPase family, AAA domain containing 2	186.38	186.39	156.62	113.59	117.26	125
ENSMUSG00000047735	Samd9l	sterile alpha motif domain containing 9-like	186.26	137.87	180.26	198.29	183.03	193.32
ENSMUSG00000027879	Sec22b	SEC22 homolog B, vesicle trafficking protein	186.22	159.24	191.87	214.33	172.52	175.45
ENSMUSG00000018287	Spag7	sperm associated antigen 7	186.21	206.24	172.57	97.44	129.02	139.62
ENSMUSG00000047557	Lxn	latexin	185.61	178.26	195.18	169.36	163.7	158.5
ENSMUSG00000028195	Ccn1	cellular communication network factor 1	185.54	158.83	221.62	75.78	119.73	115.46
ENSMUSG00000020733	Slc9a3r1	solute carrier family 9 (sodium/hydrogen exchanger), member 3 regulator 1	185.16	190.84	200.76	157.9	198.4	184.31
ENSMUSG00000020088	Sar1a	secretion associated Ras related GTPase 1A	185.12	201.75	194.65	192.28	207.98	185.29
ENSMUSG00000074238	Ap1ar	adaptor-related protein complex 1 associated regulatory protein	184.77	143.12	223.23	223.39	171.64	188.41
ENSMUSG00000025151	Maged1	MAGE family member D1	184.67	234.43	176.61	157.23	145.03	142.13
ENSMUSG00000026994	Galnt3	polypeptide N-acetylgalactosaminyltransferase 3	184.47	158.1	179.29	266.34	226.1	231.27
ENSMUSG00000025792	Slc25a10	solute carrier family 25 (mitochondrial carrier, dicarboxylate transporter), member 10	184.35	176.15	202.25	187.57	163.97	158.37
ENSMUSG00000028034	Fubp1	far upstream element (FUSE) binding protein 1	184.35	145.02	184.14	76.31	83.82	90.22
ENSMUSG00000008958	Vps72	vacuolar protein sorting 72	184.26	197.24	241.09	190.52	214.38	211.65
ENSMUSG00000021000	Mia2	MIA SH3 domain ER export factor 2	183.91	166.73	175.37	203.23	182.2	172.09
ENSMUSG00000021125	Arg2	arginase type II	183.75	160.03	154.87	6.58	69	62.16
ENSMUSG00000021764	Ndufs4	NADH:ubiquinone oxidoreductase core subunit S4	183.75	187.65	197.23	191.83	189.49	188.41
ENSMUSG00000029086	Prom1	prominin 1	183.75	102.26	201.42	2.57	156.19	193.63
ENSMUSG00000117924	Tmem223	transmembrane protein 223	183.71	210.26	191.88	146.77	198.19	183.87
ENSMUSG00000049422	Chchd10	coiled-coil-helix-coiled-coil-helix domain containing 10	183.64	179.02	238.05	169.93	202.89	232.6
ENSMUSG00000024742	Fen1	flap structure specific endonuclease 1	183.21	238.5	190.43	156.37	175.56	162.82
ENSMUSG00000040331	Nsmce4a	NSE4 homolog A, SMC5-SMC6 complex component	183.18	190.99	164.96	173.68	185.79	160.41
ENSMUSG00000026566	Mpzl1	myelin protein zero-like 1	183.03	187.06	166.94	154.33	184.07	179.96
ENSMUSG00000029761	Cald1	caldesmon 1	183	173.45	233.05	95.32	150.27	158.99
ENSMUSG00000028656	Cap1	CAP, adenylate cyclase-associated protein 1 (yeast)	182.87	204.39	178.51	210.62	182.43	173.48
ENSMUSG00000004937	Sgta	small glutamine-rich tetratricopeptide repeat (TPR)-containing, alpha	182.84	197.15	192.62	188.36	185.79	180.71
ENSMUSG00000063787	Chchd1	coiled-coil-helix-coiled-coil-helix domain containing 1	182.82	192.63	197.58	193.06	134.87	131.36
ENSMUSG00000007039	Ddah2	dimethylarginine dimethylaminohydrolase 2	182.79	217.87	205.98	76.08	192.93	190.91
ENSMUSG00000003528	Slc25a1	solute carrier family 25 (mitochondrial carrier, citrate transporter), member 1	182.78	186.57	184.58	122.55	177.5	170.45
ENSMUSG00000024387	Csnk2b	casein kinase 2, beta polypeptide	182.72	203.3	185.7	204.78	240.85	217.15
ENSMUSG00000036550	Cnot1	CCR4-NOT transcription complex, subunit 1	182.59	191.68	171.78	260.14	222.31	206.19
ENSMUSG00000029177	Cenpa	centromere protein A	182.37	214.11	192.9	218.44	166.21	165.21
ENSMUSG00000022677	Cep20	centrosomal protein 20	182.28	166.89	168.16	89.38	144.73	141.18
ENSMUSG00000026111	Unc50	unc-50 homolog	182.12	197.17	171.26	131.69	127.59	120.88
ENSMUSG00000012405	Rpl15	ribosomal protein L15	181.47	178.6	186.17	148.3	101.27	109.83
ENSMUSG00000029686	Cul1	cullin 1	181.44	191.45	168.13	179.94	154.12	156.88
ENSMUSG00000031783	Polr2c	polymerase (RNA) II (DNA directed) polypeptide C	181.32	192.95	175.04	259.51	224.34	210.7
ENSMUSG00000003131	Pafah1b2	platelet-activating factor acetylhydrolase, isoform 1b, subunit 2	181.25	170.26	161.53	180.88	169.81	173.83
ENSMUSG00000030298	Sec13	SEC13 homolog, nuclear pore and COPII coat complex component	181.19	190.42	170.04	206.58	181.33	182.14
ENSMUSG00000018565	Elp5	elongator acetyltransferase complex subunit 5	180.98	174.4	171.89	62.83	83.82	87.58
ENSMUSG00000016534	Lamp2	lysosomal-associated membrane protein 2	180.97	152.37	163.44	250.59	191.63	195.09
ENSMUSG00000005873	Reep5	receptor accessory protein 5	180.91	154.04	136.53	190.77	257.78	217.17
ENSMUSG00000028032	Papss1	3'-phosphoadenosine 5'-phosphosulfate synthase 1	180.9	188.59	177.59	162.24	193.55	180.57
ENSMUSG00000022433	Csnk1e	casein kinase 1, epsilon	180.67	169.32	194.57	114.85	134.05	134.26
ENSMUSG00000057388	Mrpl18	mitochondrial ribosomal protein L18	180.62	215.15	195.93	206.2	170.46	158.99
ENSMUSG00000022051	Bnip3l	BCL2/adenovirus E1B interacting protein 3-like	180.32	188.93	189.68	143.8	162.87	161.17
ENSMUSG00000029102	Hgfac	hepatocyte growth factor activator	180.32	139.39	167.05	163.07	132.31	119.16
ENSMUSG00000051989	Smim11	small integral membrane protein 11	180.3	189.89	181.63	112.81	213.21	208.64
ENSMUSG00000024309	Pfdn6	prefoldin subunit 6	180.27	184.94	164.23	212.39	245.27	222.08
ENSMUSG00000027303	Ptpra	protein tyrosine phosphatase, receptor type, A	180.25	191.77	169.62	227.25	236.85	249.53
ENSMUSG00000040028	Elavl1	ELAV (embryonic lethal, abnormal vision)-like 1 (Hu antigen R)	180.24	180.2	167.42	151.29	154.44	151.15
ENSMUSG00000054405	Dnajc8	DnaJ heat shock protein family (Hsp40) member C8	180.21	203.16	180.16	191.43	182.51	168.53
ENSMUSG00000013622	Atraid	all-trans retinoic acid induced differentiation factor	180.14	195.8	180.91	212.45	204.35	218.86
ENSMUSG00000022094	Slc39a14	solute carrier family 39 (zinc transporter), member 14	179.75	162.55	192.31	155.94	106.73	110.27
ENSMUSG00000001211	Agpat3	1-acylglycerol-3-phosphate O-acyltransferase 3	179.62	180.82	186.74	206.82	272.24	284.5
ENSMUSG00000024914	Drap1	Dr1 associated protein 1 (negative cofactor 2 alpha)	179.45	220.16	217.98	273.77	232.88	224.27
ENSMUSG00000011114	Tbrg1	transforming growth factor beta regulated gene 1	178.95	186.6	185.09	163.24	124.45	112.39
ENSMUSG00000020720	Psmd12	proteasome (prosome, macropain) 26S subunit, non-ATPase, 12	178.91	173.97	167.1	166.07	159.42	154.55
ENSMUSG00000026034	Clk1	CDC-like kinase 1	178.81	145.99	168.25	161.13	146.31	153.93
ENSMUSG00000027203	Dut	deoxyuridine triphosphatase	178.81	197.39	177.65	178.25	180.51	178.14
ENSMUSG00000068566	Myadm	myeloid-associated differentiation marker	178.56	177.78	159.84	173.8	212.64	215.96
ENSMUSG00000027829	Ccnl1	cyclin L1	178.32	126.56	159.8	170.72	157.14	149.76
ENSMUSG00000024507	Hsd17b4	hydroxysteroid (17-beta) dehydrogenase 4	178.13	148.2	183.78	108.52	195.52	188.37
ENSMUSG00000053886	Sh2d4a	SH2 domain containing 4A	178.12	181.53	176.43	141.51	158.94	159.83
ENSMUSG00000056851	Pcbp2	poly(rC) binding protein 2	177.89	198.86	166.29	171.54	171.54	194.13
ENSMUSG00000028124	Gclm	glutamate-cysteine ligase, modifier subunit	177.81	116.07	168	167.8	123.89	121.4
ENSMUSG00000005575	Ube2m	ubiquitin-conjugating enzyme E2M	177.73	229.15	204.27	235.72	238.84	235.82
ENSMUSG00000089715	Cbx6	chromobox 6	177.67	182.68	193.61	130.47	159.16	169.91
ENSMUSG00000021266	Wars	tryptophanyl-tRNA synthetase	177.52	185.45	180.53	168.82	181.49	173.3
ENSMUSG00000027173	Depdc7	DEP domain containing 7	177.52	152.42	164.99	166.03	212.46	198.09
ENSMUSG00000008450	Nutf2	nuclear transport factor 2	177.45	175.22	155.69	188.09	191.76	175.22
ENSMUSG00000029169	Dhx15	DEAH (Asp-Glu-Ala-His) box polypeptide 15	177.29	174.96	153.57	152.26	144.29	153.33
ENSMUSG00000031438	Rnf128	ring finger protein 128	177.27	174.25	151.92	168.12	168.6	164.27
ENSMUSG00000029234	Tmem165	transmembrane protein 165	177.23	190.43	160.53	195.38	171.95	183.72
ENSMUSG00000026615	Eprs	glutamyl-prolyl-tRNA synthetase	177.17	171.47	193.48	120.26	121.9	130.23
ENSMUSG00000029840	Mtpn	myotrophin	177.12	158.6	146.54	196.75	138.19	149.55
ENSMUSG00000024589	Nedd4l	neural precursor cell expressed, developmentally down-regulated gene 4-like	177	121.59	178.53	142.36	243.8	252.1
ENSMUSG00000058076	Sdhc	succinate dehydrogenase complex, subunit C, integral membrane protein	176.99	198.91	183.24	171.84	190.97	185.37
ENSMUSG00000038943	Prc1	protein regulator of cytokinesis 1	176.94	190.31	148.39	211.07	170.11	176.94
ENSMUSG00000023967	Mrps18a	mitochondrial ribosomal protein S18A	176.85	184.58	184.33	203.87	232.24	205.83
ENSMUSG00000035873	Pawr	PRKC, apoptosis, WT1, regulator	176.08	169.94	166.75	128.52	140.19	133.53
ENSMUSG00000089911	Mfsd14a	major facilitator superfamily domain containing 14A	176.08	144.26	180.1	166.42	83.9	83.4
ENSMUSG00000030682	Cdipt	CDP-diacylglycerol--inositol 3-phosphatidyltransferase (phosphatidylinositol synthase)	176.07	166.5	187.7	293.95	230.76	222.69
ENSMUSG00000041084	Ostc	oligosaccharyltransferase complex subunit (non-catalytic)	175.92	171.03	185.69	225.89	161.93	150.73
ENSMUSG00000073702	Rpl31	ribosomal protein L31	175.88	208.23	231.97	182.13	186.98	175.58
ENSMUSG00000023015	Racgap1	Rac GTPase-activating protein 1	175.8	222.97	172.2	152.45	158.58	153.2
ENSMUSG00000027671	Actl6a	actin-like 6A	175.78	180.77	186.41	172.86	175.03	174.65
ENSMUSG00000022945	Chaf1b	chromatin assembly factor 1, subunit B (p60)	175.45	215.08	172.6	75.27	177.5	172.46
ENSMUSG00000078652	Psme3	proteaseome (prosome, macropain) activator subunit 3 (PA28 gamma, Ki)	175.37	177.54	174.99	166.52	140.72	136.44
ENSMUSG00000034088	Hdlbp	high density lipoprotein (HDL) binding protein	175.16	179.71	168.49	157.64	170.89	157.87
ENSMUSG00000018849	Wwc1	WW, C2 and coiled-coil domain containing 1	175.14	160.77	202.33	95.26	153.35	159.28
ENSMUSG00000030603	Psmc4	proteasome (prosome, macropain) 26S subunit, ATPase, 4	175.01	208.59	189.57	220.41	223.76	215.17
ENSMUSG00000015671	Psma2	proteasome subunit alpha 2	174.98	178.13	175.79	187.07	158.82	157
ENSMUSG00000024197	Plin3	perilipin 3	174.95	192.02	189.19	243.09	220.63	226.2
ENSMUSG00000000278	Scpep1	serine carboxypeptidase 1	174.88	182.08	181.75	132.07	148.9	138.29
ENSMUSG00000026965	Anapc2	anaphase promoting complex subunit 2	174.85	189.06	169.71	138.03	156.84	159.69
ENSMUSG00000030286	Emc3	ER membrane protein complex subunit 3	174.56	179.69	155.34	120.35	130.4	121.87
ENSMUSG00000024571	Naa12	N(alpha)-acetyltransferase 12, NatA catalytic subunit	174.51	175.66	182.87	177.74	252.38	240.32
ENSMUSG00000024194	Cuta	cutA divalent cation tolerance homolog	174.49	192.35	175.38	238.29	232.89	237.72
ENSMUSG00000035504	Reep6	receptor accessory protein 6	174.4	177.4	185.41	193.76	152.35	149.74
ENSMUSG00000025647	Shisa5	shisa family member 5	174.37	176.38	168.27	170.11	205.58	201.84
ENSMUSG00000001285	Myg1	melanocyte proliferating gene 1	174.21	203.14	175.41	167.4	184.76	165.87
ENSMUSG00000001576	Ergic1	endoplasmic reticulum-golgi intermediate compartment (ERGIC) 1	174.12	204.48	157.07	85.17	160.95	156.95
ENSMUSG00000071454	Dtnb	dystrobrevin, beta	174.09	168.96	191.59	193.24	261.57	233.42
ENSMUSG00000024981	Acsl5	acyl-CoA synthetase long-chain family member 5	173.86	171.87	172.55	150.52	135.22	130.55
ENSMUSG00000002580	Mien1	migration and invasion enhancer 1	173.57	183.38	208.49	137.99	165.71	187.32
ENSMUSG00000024997	Prdx3	peroxiredoxin 3	173.56	158.16	154.61	145.83	163.18	166.49
ENSMUSG00000056579	Tug1	taurine upregulated gene 1	173.52	160.89	138.61	120.27	140.68	131.55
ENSMUSG00000027954	Efna1	ephrin A1	173.4	153.05	176.91	217.66	187.33	171.95
ENSMUSG00000022024	Sugt1	SGT1, suppressor of G2 allele of SKP1 (S. cerevisiae)	173.1	180.91	175.4	145.85	97.88	91.76
ENSMUSG00000040785	Ttc3	tetratricopeptide repeat domain 3	173.08	204.94	181.64	81.87	168.29	179.78
ENSMUSG00000074207	Adh1	alcohol dehydrogenase 1 (class I)	173.04	89.57	191.32	3.28	34.95	52.74
ENSMUSG00000020392	Cdkn2aipnl	CDKN2A interacting protein N-terminal like	173.02	183.2	153.06	111.5	166.12	157.35
ENSMUSG00000001435	Col18a1	collagen, type XVIII, alpha 1	172.88	153.37	200.24	238.87	225.43	229.44
ENSMUSG00000003309	Ap1m2	adaptor protein complex AP-1, mu 2 subunit	172.76	187.13	164	179.03	152.3	161.21
ENSMUSG00000031703	Itfg1	integrin alpha FG-GAP repeat containing 1	172.47	143.62	160.83	250.43	209.61	214.93
ENSMUSG00000025950	Idh1	isocitrate dehydrogenase 1 (NADP+), soluble	172.35	198.46	134.19	80.17	62.29	70.36
ENSMUSG00000027775	Mfsd1	major facilitator superfamily domain containing 1	172.08	136.42	172.52	224.88	272.37	267.3
ENSMUSG00000030738	Eif3c	eukaryotic translation initiation factor 3, subunit C	171.91	181.43	164.14	183.39	158.79	153.01
ENSMUSG00000028013	Ppa2	pyrophosphatase (inorganic) 2	171.61	152.78	185.17	133.79	143.96	146.35
ENSMUSG00000022570	Gfus	GDP-L-fucose synthase	171.5	201.92	171.16	119.09	133.34	137.54
ENSMUSG00000031948	Kars	lysyl-tRNA synthetase	171.44	192.44	170.93	193.51	223.17	210.77
ENSMUSG00000027804	Ppid	peptidylprolyl isomerase D (cyclophilin D)	171.37	140.91	157.15	155.29	113.42	115.72
ENSMUSG00000027752	Exosc8	exosome component 8	171.35	157.66	191.92	181.4	172.6	135.24
ENSMUSG00000042605	Atxn2	ataxin 2	171.33	161.75	143.46	138.16	150.85	151.98
ENSMUSG00000020669	Sh3yl1	Sh3 domain YSC-like 1	171.19	154.54	182.22	150.66	146.54	139.48
ENSMUSG00000027831	Veph1	ventricular zone expressed PH domain-containing 1	171.18	125.84	186.62	55.19	168.97	184.35
ENSMUSG00000006418	Rnf114	ring finger protein 114	171.15	190.25	167.92	178.81	164.85	172.45
ENSMUSG00000031781	Ciapin1	cytokine induced apoptosis inhibitor 1	171.15	199.99	188.1	172.84	188.06	169.63
ENSMUSG00000066152	Slc31a2	solute carrier family 31, member 2	171.13	159.42	173.69	72.76	232.42	237.44
ENSMUSG00000001794	Capns1	calpain, small subunit 1	171.11	183.48	194.44	168.85	143.84	151.58
ENSMUSG00000025980	Hspd1	heat shock protein 1 (chaperonin)	171.1	172.35	161.94	153.9	138.79	151.39
ENSMUSG00000027751	Supt20	SPT20 SAGA complex component	171.06	128.5	149.71	179.02	143.96	142.28
ENSMUSG00000054309	Cpsf3	cleavage and polyadenylation specificity factor 3	170.94	184.49	168.39	183.62	165.64	164.87
ENSMUSG00000029404	Arl6ip4	ADP-ribosylation factor-like 6 interacting protein 4	170.6	178.18	135.18	160.46	162.58	171.89
ENSMUSG00000024007	Ppil1	peptidylprolyl isomerase (cyclophilin)-like 1	170.5	221.72	180.15	176.79	200.37	204.76
ENSMUSG00000004096	Cwc15	CWC15 spliceosome-associated protein	170.4	174.75	174.26	182.34	164.69	164.01
ENSMUSG00000073639	Rab18	RAB18, member RAS oncogene family	170.4	164.4	160.74	183.73	243.51	236.64
ENSMUSG00000020917	Acly	ATP citrate lyase	170.23	197.75	167.09	228.57	180.81	177.49
ENSMUSG00000029571	Tmem106b	transmembrane protein 106B	170.15	130.4	170.72	331.83	196.33	222.85
ENSMUSG00000027193	Api5	apoptosis inhibitor 5	170.03	174.23	155.29	149.05	167.86	169.29
ENSMUSG00000041815	Poldip3	polymerase (DNA-directed), delta interacting protein 3	170.02	164.07	172.3	125.21	156.76	161.87
ENSMUSG00000022247	Brix1	BRX1, biogenesis of ribosomes	169.99	164.36	148.53	100.59	114.76	107.27
ENSMUSG00000024925	Rnaseh2c	ribonuclease H2, subunit C	169.93	157.19	189.54	189.79	157.16	158.24
ENSMUSG00000050017	Pitpnb	phosphatidylinositol transfer protein, beta	169.83	178.34	144.79	160.5	157.33	167.86
ENSMUSG00000013160	Atp6v0d1	ATPase, H+ transporting, lysosomal V0 subunit D1	169.73	171.11	168.69	292.13	183.83	177.12
ENSMUSG00000022336	Eif3e	eukaryotic translation initiation factor 3, subunit E	169.71	148.83	162.44	113.1	132.78	139.84
ENSMUSG00000004394	Tmed4	transmembrane p24 trafficking protein 4	169.43	174.2	159.48	128.39	148.17	141.38
ENSMUSG00000029471	Camkk2	calcium/calmodulin-dependent protein kinase kinase 2, beta	169.4	168.89	192.35	261.62	109.77	114.27
ENSMUSG00000069117	Rps18-ps6	ribosomal protein S18, pseudogene 6	169.35	158.25	206.01	243.68	215.08	211.16
ENSMUSG00000061136	Prpf40a	pre-mRNA processing factor 40A	169.28	160.11	152.12	181.26	146.22	163.65
ENSMUSG00000026727	Rsu1	Ras suppressor protein 1	169.12	160.81	164.56	157.01	150.84	146.04
ENSMUSG00000024072	Yipf4	Yip1 domain family, member 4	169.06	145.55	156.64	198.23	167.24	165.38
ENSMUSG00002076711			168.83	0	0	0	0	0
ENSMUSG00000021338	Carmil1	capping protein regulator and myosin 1 linker 1	168.63	155.76	142.66	92.72	138.04	134.3
ENSMUSG00000025041	Nt5c2	5'-nucleotidase, cytosolic II	168.48	182.04	161.47	201.56	150.69	149.93
ENSMUSG00000026341	Actr3	ARP3 actin-related protein 3	168.46	174.32	163.32	169.36	160.17	158.03
ENSMUSG00000024576	Csnk1a1	casein kinase 1, alpha 1	168.28	161.1	144.29	154.34	183.42	182.33
ENSMUSG00000006818	Sod2	superoxide dismutase 2, mitochondrial	168.09	169.86	175.51	262.21	175.36	199.15
ENSMUSG00000030042	Pole4	polymerase (DNA-directed), epsilon 4 (p12 subunit)	168.08	177.58	155.49	177.71	131.25	131.74
ENSMUSG00000041740	Rnf10	ring finger protein 10	168.04	180.41	162.19	194.86	172.37	171.46
ENSMUSG00000038587	Akap12	A kinase (PRKA) anchor protein (gravin) 12	167.76	125.73	191.79	189.69	287.84	283.89
ENSMUSG00000005469	Prkaca	protein kinase, cAMP dependent, catalytic, alpha	167.59	186.67	157.81	198.62	190.11	176.8
ENSMUSG00000019969	Psen1	presenilin 1	167.39	182.96	175.92	175.93	177.82	174.98
ENSMUSG00000033475	Tomm6	translocase of outer mitochondrial membrane 6	167.25	176.89	186.63	215.17	264.64	254.9
ENSMUSG00000022407	Adsl	adenylosuccinate lyase	167.23	190.4	176.77	131.72	152.69	171.43
ENSMUSG00000035048	Anapc13	anaphase promoting complex subunit 13	167.04	178.53	174.21	114.6	148.58	141.94
ENSMUSG00000019795	Pcmt1	protein-L-isoaspartate (D-aspartate) O-methyltransferase 1	167.01	158.09	165.47	140.6	163.31	155.9
ENSMUSG00000039001	Rps21	ribosomal protein S21	166.99	164.36	191.59	131.43	143.52	134.03
ENSMUSG00000072825	Cep170b	centrosomal protein 170B	166.98	183.16	177.78	198.8	172.33	172.61
ENSMUSG00000019487	Trip10	thyroid hormone receptor interactor 10	166.64	168.09	164.33	222.98	230.44	214.65
ENSMUSG00000027131	Emc4	ER membrane protein complex subunit 4	166.63	174.68	163.26	156.58	170.24	166.15
ENSMUSG00000034917	Tjp3	tight junction protein 3	166.58	181.13	176.67	149.16	130.13	132.04
ENSMUSG00000031504	Rab20	RAB20, member RAS oncogene family	166.52	135.67	174.55	132.31	225.69	218.92
ENSMUSG00000084128	Esrp2	epithelial splicing regulatory protein 2	166.5	146.5	181.77	227.83	150.5	135.7
ENSMUSG00000061111	Mcrip1	MAPK regulated corepressor interacting protein 1	166.49	183.83	155.74	180.68	201.35	191.83
ENSMUSG00000022706	Mrpl40	mitochondrial ribosomal protein L40	166.35	159.95	165.46	87.61	166.22	171.22
ENSMUSG00000030591	Psmd8	proteasome (prosome, macropain) 26S subunit, non-ATPase, 8	166.28	178.41	166.21	162.38	156.82	151.83
ENSMUSG00000011752	Pgam1	phosphoglycerate mutase 1	166.1	192.43	165.56	176.91	238.84	242.66
ENSMUSG00000020869	Lrrc59	leucine rich repeat containing 59	166.09	196.6	158.52	184.15	168.98	174
ENSMUSG00000032026	Rexo2	RNA exonuclease 2	165.62	174.83	161.01	162.85	161.74	156.1
ENSMUSG00000025162	Csnk1d	casein kinase 1, delta	165.59	178.23	164.03	187.93	211.14	214.78
ENSMUSG00000019868	Vta1	vesicle (multivesicular body) trafficking 1	165.45	175.08	167.69	161.18	145.82	132.57
ENSMUSG00000068921	Dap3	death associated protein 3	165.45	148.74	189.19	171.81	199.72	193.34
ENSMUSG00000034936	Arl4d	ADP-ribosylation factor-like 4D	165.37	131.8	181.34	90.3	261.4	258.71
ENSMUSG00000002804	Nudt14	nudix (nucleoside diphosphate linked moiety X)-type motif 14	165.33	216.28	167.74	114.84	163.57	158.93
ENSMUSG00000030605	Mfge8	milk fat globule EGF and factor V/VIII domain containing	165.33	146.64	179.77	159.9	152.21	157.34
ENSMUSG00000020386	Sar1b	secretion associated Ras related GTPase 1B	165.21	154.93	133.99	130.03	151.18	141.86
ENSMUSG00000053119	Chmp3	charged multivesicular body protein 3	165.03	159.17	171.37	207.75	258.75	233.58
ENSMUSG00000042396	Rbm7	RNA binding motif protein 7	164.97	153.42	156.03	139.85	137.74	132.16
ENSMUSG00000093930	Hmgcs1	3-hydroxy-3-methylglutaryl-Coenzyme A synthase 1	164.76	149.77	147.39	126	102.25	106.43
ENSMUSG00000058355	Abce1	ATP-binding cassette, sub-family E (OABP), member 1	164.67	154.69	144.46	199.05	159.04	156.91
ENSMUSG00000032412	Atp1b3	ATPase, Na+/K+ transporting, beta 3 polypeptide	164.4	165.52	151.7	162.35	128.79	129.32
ENSMUSG00000001056	Nhp2	NHP2 ribonucleoprotein	164.33	203.97	176.84	113.72	138.43	127.92
ENSMUSG00000071014	Ndufb6	NADH:ubiquinone oxidoreductase subunit B6	164.33	156.2	174.26	154.26	124.86	133.24
ENSMUSG00000064181	Rab3ip	RAB3A interacting protein	164.27	140.81	168.94	112.19	211.85	198.15
ENSMUSG00000027133	Nop10	NOP10 ribonucleoprotein	164.18	171.99	170.22	152.67	215.89	206.5
ENSMUSG00000002812	Flii	flightless I actin binding protein	163.81	176.52	153.27	129.27	171.5	156.85
ENSMUSG00000030268	Bcat1	branched chain aminotransferase 1, cytosolic	163.81	169.55	160.75	144.3	179.57	166.68
ENSMUSG00000037089	Slc35b2	solute carrier family 35, member B2	163.67	202.69	161.76	200.92	226.77	248.07
ENSMUSG00000020290	Xpo1	exportin 1	163.4	167.66	147.09	109.92	113.12	118.58
ENSMUSG00000019689	Fmc1	formation of mitochondrial complex V assembly factor 1	163.28	147.9	169.75	119.32	111.08	118
ENSMUSG00000002718	Cse1l	chromosome segregation 1-like (S. cerevisiae)	163.21	175.34	146.99	159.38	149.59	155.61
ENSMUSG00000026509	Capn2	calpain 2	163.05	164.01	166.17	252.58	254.27	254.39
ENSMUSG00000020994	Pnn	pinin	162.96	147.8	163.38	153.91	146.43	137.3
ENSMUSG00000017774	Myo1c	myosin IC	162.91	161.16	172.97	123.18	181.86	185.94
ENSMUSG00000029669	Tspan12	tetraspanin 12	162.86	147.68	134.31	168.72	120.14	112.22
ENSMUSG00000008035	Mid1ip1	Mid1 interacting protein 1 (gastrulation specific G12-like (zebrafish))	162.83	191.14	160.78	93.17	204.27	216.98
ENSMUSG00000052738	Suclg1	succinate-CoA ligase, GDP-forming, alpha subunit	162.78	174.43	148.97	145.09	168.37	178.66
ENSMUSG00000116048	Septin2	septin 2	162.61	169.6	136.46	190.45	202.1	193.36
ENSMUSG00000043088	Il17re	interleukin 17 receptor E	162.55	155.21	194.06	202.62	158.72	152.94
ENSMUSG00000020964	Sel1l	sel-1 suppressor of lin-12-like (C. elegans)	162.34	153.31	151.89	213.72	166.76	161.06
ENSMUSG00000004789	Dlst	dihydrolipoamide S-succinyltransferase (E2 component of 2-oxo-glutarate complex)	162.27	162.22	156	171.09	156.88	171.87
ENSMUSG00000000078	Klf6	Kruppel-like factor 6	162.12	155.31	171.96	192.99	197.22	210.23
ENSMUSG00000040774	Cept1	choline/ethanolaminephosphotransferase 1	162.02	125.48	153.95	204.26	153.21	147.27
ENSMUSG00000030432	Rpl28	ribosomal protein L28	161.86	179.91	207.31	121.27	168	110.12
ENSMUSG00000049299	Trappc1	trafficking protein particle complex 1	161.86	156.93	167.2	105.14	125.29	122.34
ENSMUSG00000004044	Cavin1	caveolae associated 1	161.8	184.41	164.11	208.94	166.82	162.52
ENSMUSG00000047213	Ythdf3	YTH N6-methyladenosine RNA binding protein 3	161.78	125.07	153.12	115.81	137.31	148.33
ENSMUSG00000022370	Mrpl13	mitochondrial ribosomal protein L13	161.72	154.97	191.3	129.58	165.74	171.48
ENSMUSG00000031960	Aars	alanyl-tRNA synthetase	161.44	172.76	161.55	204.3	224.59	224.33
ENSMUSG00000047250	Ptgs1	prostaglandin-endoperoxide synthase 1	161.42	153.71	166.01	131.99	170.25	161.25
ENSMUSG00000002728	Naa20	N(alpha)-acetyltransferase 20, NatB catalytic subunit	161.38	180.28	154.61	200.18	177.33	198.77
ENSMUSG00000031532	Saraf	store-operated calcium entry-associated regulatory factor	161.38	155.48	163.36	172.43	183.94	173.22
ENSMUSG00000003380	Rabac1	Rab acceptor 1 (prenylated)	160.8	186.32	186.14	231.65	206.77	217.38
ENSMUSG00000071072	Ptges3	prostaglandin E synthase 3	160.75	147.33	140.29	146.91	128.17	132.44
ENSMUSG00000020496	Rnf187	ring finger protein 187	160.66	188.36	154.49	151.9	221.27	201.6
ENSMUSG00000026626	Ppp2r5a	protein phosphatase 2, regulatory subunit B', alpha	160.57	131.04	163.09	125.86	164.35	155.74
ENSMUSG00000023272	Creld2	cysteine-rich with EGF-like domains 2	160.55	168.32	168.61	174.33	254.73	237.52
ENSMUSG00000018340	Anxa6	annexin A6	160.54	172.02	158.8	78.37	200.05	215.81
ENSMUSG00000022698	Naa50	N(alpha)-acetyltransferase 50, NatE catalytic subunit	160.39	144.77	134.71	73.53	111	118.09
ENSMUSG00000098457	Mir8097	microRNA 8097	160.34	0	36.18	95.91	166.56	0
ENSMUSG00000048277	Syngr2	synaptogyrin 2	160.2	147.97	156.47	165.78	202.09	194.14
ENSMUSG00000032050	Rdx	radixin	160.13	139.41	126.65	159.91	117.78	127.96
ENSMUSG00000029922	Mkrn1	makorin, ring finger protein, 1	160.03	168.92	148.62	195.59	140.56	151.9
ENSMUSG00000014867	Surf4	surfeit gene 4	159.86	176.39	153.48	223.36	191.09	186.33
ENSMUSG00000004099	Dnmt1	DNA methyltransferase (cytosine-5) 1	159.72	186.12	155.3	134.34	158	155.27
ENSMUSG00000004451	Ralb	v-ral simian leukemia viral oncogene B	159.69	152.79	153.85	154.73	166.82	170.28
ENSMUSG00000032112	Trappc4	trafficking protein particle complex 4	159.63	161.99	157.78	154.21	141.19	135.28
ENSMUSG00000003849	Nqo1	NAD(P)H dehydrogenase, quinone 1	159.59	154.25	157.4	296.63	228.51	225.51
ENSMUSG00000032279	Idh3a	isocitrate dehydrogenase 3 (NAD+) alpha	159.58	166.51	145.33	175.43	161.63	196.15
ENSMUSG00000018574	Acadvl	acyl-Coenzyme A dehydrogenase, very long chain	159.51	174.4	147.38	111.19	171.88	186.05
ENSMUSG00000020451	Limk2	LIM motif-containing protein kinase 2	159.24	134.59	150.56	92.29	128.56	130.69
ENSMUSG00000022969	Il10rb	interleukin 10 receptor, beta	159.18	149.04	153.3	82.28	159.59	158.23
ENSMUSG00000022982	Sod1	superoxide dismutase 1, soluble	159.18	164.23	154.52	60.88	181.37	188.99
ENSMUSG00000031821	Gins2	GINS complex subunit 2 (Psf2 homolog)	159.18	184.62	171.03	151	120.89	117.27
ENSMUSG00000029363	Rfc5	replication factor C (activator 1) 5	159.14	170.73	146.58	126.02	128.01	142.62
ENSMUSG00000027706	Sec62	SEC62 homolog (S. cerevisiae)	159.13	125.86	171.18	139.92	151.34	143.14
ENSMUSG00000074794	Arrdc3	arrestin domain containing 3	159	100.74	150.85	167.43	209.77	207
ENSMUSG00000007777	0610009B22Rik	RIKEN cDNA 0610009B22 gene	158.2	165.03	164.63	95.1	162.92	136.74
ENSMUSG00000022346	Myc	myelocytomatosis oncogene	158.13	165.77	166.99	129.59	140.11	127.78
ENSMUSG00000026755	Arpc5l	actin related protein 2/3 complex, subunit 5-like	158.06	174.96	154.12	172.61	150.27	156.36
ENSMUSG00000027937	Jtb	jumping translocation breakpoint	157.95	127.2	171.08	206.89	168.62	151.88
ENSMUSG00000048758	Rpl29	ribosomal protein L29	157.95	148.28	170.9	139.7	151.97	126.77
ENSMUSG00000044600	Smim7	small integral membrane protein 7	157.87	129.54	135.66	142.95	122.06	130.5
ENSMUSG00000032504	Pdcd6ip	programmed cell death 6 interacting protein	157.76	173.83	163.97	173.31	163.77	158.61
ENSMUSG00000024146	Cript	cysteine-rich PDZ-binding protein	157.71	182.35	171.18	224.8	216.23	235.63
ENSMUSG00000021171	Esyt2	extended synaptotagmin-like protein 2	157.52	139.29	135.81	140.76	140	149.3
ENSMUSG00000037197	Rbm17	RNA binding motif protein 17	157.52	178.36	158.88	162.61	154.17	151
ENSMUSG00000003316	Glg1	golgi apparatus protein 1	157.47	142.51	169.3	165.7	113.15	129.89
ENSMUSG00000040374	Pex2	peroxisomal biogenesis factor 2	157.31	129.48	147.98	115.1	155.61	153.76
ENSMUSG00000074063	Osgin1	oxidative stress induced growth inhibitor 1	157.31	117.74	160.33	187.04	70.57	73.92
ENSMUSG00000062312	Erbb2	erb-b2 receptor tyrosine kinase 2	157.29	148.58	158.31	176.25	130.75	140.21
ENSMUSG00000024975	Pdcd4	programmed cell death 4	157.27	144.92	137.96	141.2	107.67	109.51
ENSMUSG00000022351	Sqle	squalene epoxidase	157.26	140.12	162.73	158.04	150.94	153.11
ENSMUSG00000031807	Pgls	6-phosphogluconolactonase	157.22	181.9	173.65	226.63	144.34	150.15
ENSMUSG00000027944	Hax1	HCLS1 associated X-1	157.15	120.61	180.77	151.59	142.84	147.31
ENSMUSG00000042323	Pbrm1	polybromo 1	157.1	169.77	153.34	131.38	90	99.33
ENSMUSG00000032348	Gsta4	glutathione S-transferase, alpha 4	157.04	133.23	171.97	93.13	183.12	178.52
ENSMUSG00000023022	Lima1	LIM domain and actin binding 1	157.02	168.21	148.19	62.56	106.52	114.09
ENSMUSG00000107283	Mpv17	MpV17 mitochondrial inner membrane protein	156.92	158.17	132.08	114.7	134.19	145.96
ENSMUSG00000024959	Bad	BCL2-associated agonist of cell death	156.89	161.92	161.08	163.13	206.07	194.49
ENSMUSG00000031697	Orc6	origin recognition complex, subunit 6	156.89	158.55	153.12	167.76	155.29	134.04
ENSMUSG00000015291	Gdi1	guanosine diphosphate (GDP) dissociation inhibitor 1	156.75	146.8	176.85	205.62	185.42	187.56
ENSMUSG00000003873	Bax	BCL2-associated X protein	156.57	182.62	165.77	128.7	139.08	139.5
ENSMUSG00000000902	Smarcb1	SWI/SNF related, matrix associated, actin dependent regulator of chromatin, subfamily b, member 1	156.54	165.41	164.47	139.05	151.91	144.03
ENSMUSG00000027428	Rbbp9	retinoblastoma binding protein 9, serine hydrolase	156.53	132.68	135.21	117.93	172.84	164.44
ENSMUSG00000062014	Gmfb	glia maturation factor, beta	156.36	140.9	130.88	151.16	99.88	98.32
ENSMUSG00000028676	Srsf10	serine and arginine-rich splicing factor 10	156.35	143.46	141.43	120.31	128.81	119.46
ENSMUSG00000024900	Cpt1a	carnitine palmitoyltransferase 1a, liver	156.3	157.22	140.1	154.2	112.81	126.52
ENSMUSG00000036678	Aaas	achalasia, adrenocortical insufficiency, alacrimia	156.21	199.43	175.72	171.25	138.52	143.04
ENSMUSG00000005417	Mprip	myosin phosphatase Rho interacting protein	156.18	147.2	140.56	121.09	138.49	142.03
ENSMUSG00000028484	Psip1	PC4 and SFRS1 interacting protein 1	155.95	164.58	138.74	127.02	144.13	130.64
ENSMUSG00000006143	Upk3bl	uroplakin 3B-like	155.94	118.93	158.9	148.75	74.33	77.34
ENSMUSG00000036398	Ppp1r11	protein phosphatase 1, regulatory inhibitor subunit 11	155.82	171.42	157.07	209.74	227.77	229.23
ENSMUSG00000014504	Srp19	signal recognition particle 19	155.79	143.74	146.03	144.93	185.56	183.91
ENSMUSG00000022517	Mgrn1	mahogunin, ring finger 1	155.68	173.57	155.02	103.51	176.34	177.86
ENSMUSG00000001247	Lsr	lipolysis stimulated lipoprotein receptor	155.6	171.94	148.72	207.11	190.53	186.85
ENSMUSG00000022564	Grina	glutamate receptor, ionotropic, N-methyl D-aspartate-associated protein 1 (glutamate binding)	155.48	156.28	149.93	158	192.46	199.05
ENSMUSG00000048490	Nrip1	nuclear receptor interacting protein 1	155.45	134.49	156.14	50.45	109.79	110.87
ENSMUSG00000020225	Tmbim4	transmembrane BAX inhibitor motif containing 4	155.43	131.22	153.56	145.72	144.43	151.04
ENSMUSG00000020326	Ccng1	cyclin G1	155.42	130.2	130.59	51	94.44	103.14
ENSMUSG00000049124	Gm8186	predicted gene 8186	155.21	219.15	179.49	153.21	161.58	142.73
ENSMUSG00000041645	Ddx24	DEAD box helicase 24	154.95	173.38	161.5	177.67	173.83	160.2
ENSMUSG00000039105	Atp6v1g1	ATPase, H+ transporting, lysosomal V1 subunit G1	154.8	154.02	145.61	190.77	146.44	149.61
ENSMUSG00000028419	Chmp5	charged multivesicular body protein 5	154.74	144.1	131.15	169.21	137.6	136.54
ENSMUSG00000025630	Hprt	hypoxanthine guanine phosphoribosyl transferase	154.71	153.4	136.64	179.51	191.12	182.68
ENSMUSG00000004864	Mapk13	mitogen-activated protein kinase 13	154.68	173.48	158.86	263.85	206.11	207.82
ENSMUSG00000029993	Nfu1	NFU1 iron-sulfur cluster scaffold	154.6	160.39	149.21	145.42	147.61	143.71
ENSMUSG00000012483	Rpa3	replication protein A3	154.45	170.2	134.47	129.52	88.8	90.52
ENSMUSG00000022052	Ppp2r2a	protein phosphatase 2, regulatory subunit B, alpha	154.44	155.56	140.55	148.46	103.72	110.28
ENSMUSG00000022091	Sorbs3	sorbin and SH3 domain containing 3	154.38	141.65	154.42	98.9	82	78.86
ENSMUSG00000017119	Nbr1	NBR1, autophagy cargo receptor	154.32	138.34	147.43	160.49	133.36	143.69
ENSMUSG00000045767	B230219D22Rik	RIKEN cDNA B230219D22 gene	154.23	160.24	128.17	137.7	136.16	144.71
ENSMUSG00000009376	Met	met proto-oncogene	154.22	120.51	172.89	85.74	135.11	152.92
ENSMUSG00000020982	Nemf	nuclear export mediator factor	154.19	137.07	152.17	164.12	125.8	132.4
ENSMUSG00000020664	Dld	dihydrolipoamide dehydrogenase	154.17	148.9	143.36	161.57	127.93	142.59
ENSMUSG00000053317	Sec61b	Sec61 beta subunit	154.13	159.94	164.31	196.97	192.53	171.25
ENSMUSG00000061613	U2af1	U2 small nuclear ribonucleoprotein auxiliary factor (U2AF) 1	153.99	168.85	159.65	165.58	188.78	190.25
ENSMUSG00000022223	Sdr39u1	short chain dehydrogenase/reductase family 39U, member 1	153.88	177.82	165.14	133.01	162.93	163.9
ENSMUSG00000002981	Clptm1	cleft lip and palate associated transmembrane protein 1	153.87	171.45	148.52	220.24	206.92	213.01
ENSMUSG00000027455	Nsfl1c	NSFL1 (p97) cofactor (p47)	153.77	170.06	168.89	159.24	167.46	146.43
ENSMUSG00000024006	Stk38	serine/threonine kinase 38	153.69	145.3	162.99	166.93	202.07	206.24
ENSMUSG00000029076	Sdf4	stromal cell derived factor 4	153.68	158.83	153.68	188.64	154.87	145.6
ENSMUSG00000026554	Dcaf8	DDB1 and CUL4 associated factor 8	153.67	152.19	153.2	159.52	132.31	137.57
ENSMUSG00000044783	Hjurp	Holliday junction recognition protein	153.58	164.04	137.63	167.97	178.62	182.48
ENSMUSG00000005447	Pafah1b3	platelet-activating factor acetylhydrolase, isoform 1b, subunit 3	153.56	163.22	158.6	157.52	170.14	153.33
ENSMUSG00000022516	Nudt16l1	nudix (nucleoside diphosphate linked moiety X)-type motif 16-like 1	153.5	158.18	155.03	90.15	134.23	128.68
ENSMUSG00000061360	Phf5a	PHD finger protein 5A	153.41	180.92	156.31	131.75	166.01	170.91
ENSMUSG00000020376	Rnf130	ring finger protein 130	153.4	126.22	150.08	208.88	272.56	245.51
ENSMUSG00000072946	Ptgr2	prostaglandin reductase 2	153.38	152.4	134.81	130.88	124.53	129.75
ENSMUSG00000078941	Ak6	adenylate kinase 6	153.34	146.24	139.21	137.88	138.24	146.15
ENSMUSG00000002679	Med6	mediator complex subunit 6	153.17	157.99	121.44	187.15	134.16	133.45
ENSMUSG00000038502	Ptov1	prostate tumor over expressed gene 1	153.1	204.79	145.22	92.22	156.87	150.7
ENSMUSG00000018501	Ncor1	nuclear receptor co-repressor 1	152.89	136.65	147	117.15	151.91	146.57
ENSMUSG00000021948	Prkcd	protein kinase C, delta	152.86	158.65	148.15	174.59	107.44	105.46
ENSMUSG00000033543	Gtf2a2	general transcription factor II A, 2	152.71	161.12	146.55	144.56	161.69	148.63
ENSMUSG00000025825	Iscu	iron-sulfur cluster assembly enzyme	152.68	172.83	163.05	239.16	254.53	242.89
ENSMUSG00000008604	Ubqln4	ubiquilin 4	152.56	129.24	162.62	152.79	157.11	154.22
ENSMUSG00000029390	Tmed2	transmembrane p24 trafficking protein 2	152.49	143.87	129.51	132.65	143.79	148.29
ENSMUSG00000030688	Stard10	START domain containing 10	152.45	143.17	144.23	148.32	145.85	152.68
ENSMUSG00000025156	Gps1	G protein pathway suppressor 1	152.37	172.39	147.51	145.64	230.13	228.57
ENSMUSG00000031835	Mbtps1	membrane-bound transcription factor peptidase, site 1	152.37	170.2	160.39	141.34	101.5	108.26
ENSMUSG00000117098	Gm49909	predicted gene, 49909	152.32	174.84	179.26	179.02	202.22	187.58
ENSMUSG00000024660	Incenp	inner centromere protein	152.29	159.78	158.95	126.18	119.14	127.55
ENSMUSG00000062203	Gspt1	G1 to S phase transition 1	152.2	153.26	140.69	78.51	130.91	125.04
ENSMUSG00000001507	Itga3	integrin alpha 3	152.19	154.19	156.91	142.21	143.15	147.88
ENSMUSG00000023055	Calcoco1	calcium binding and coiled coil domain 1	152.15	149.18	151.87	136.25	137.14	138.88
ENSMUSG00000052837	Junb	jun B proto-oncogene	151.94	172.58	172.19	174.07	112.72	112.44
ENSMUSG00000002010	Idh3g	isocitrate dehydrogenase 3 (NAD+), gamma	151.78	165.01	141.34	137.56	137.78	149.4
ENSMUSG00000021748	Pdhb	pyruvate dehydrogenase (lipoamide) beta	151.76	163.53	148.32	148.9	89.09	91.3
ENSMUSG00000037965	Zc3h7a	zinc finger CCCH type containing 7 A	151.61	132.61	138.15	78.94	134.94	130.41
ENSMUSG00000022681	Ntan1	N-terminal Asn amidase	151.6	143.76	139.43	80.27	139.9	136.87
ENSMUSG00000006398	Cdc20	cell division cycle 20	151.56	190.9	147.14	191.55	174.42	172.22
ENSMUSG00000069094	Pde7a	phosphodiesterase 7A	151.5	94.42	136.65	17.27	75.04	91.61
ENSMUSG00000016503	Gtf3a	general transcription factor III A	151.43	170.51	151.88	160.04	154.42	153.85
ENSMUSG00000027679	Dnajc19	DnaJ heat shock protein family (Hsp40) member C19	151.34	119.08	169.49	158.63	147.89	143.87
ENSMUSG00000003346	Abhd17a	abhydrolase domain containing 17A	151.23	171.94	151.96	158.08	151.68	148.31
ENSMUSG00000020471	Pold2	polymerase (DNA directed), delta 2, regulatory subunit	150.99	180.4	170.34	125.96	140.9	131.91
ENSMUSG00000039168	Dap	death-associated protein	150.91	142.25	148.13	126.78	197.6	162.65
ENSMUSG00000046733	Gprc5a	G protein-coupled receptor, family C, group 5, member A	150.9	155.65	164.05	127.85	95.86	99.68
ENSMUSG00000022201	Zfr	zinc finger RNA binding protein	150.8	128.95	125.39	141.47	123.53	144.5
ENSMUSG00000022443	Myh9	myosin, heavy polypeptide 9, non-muscle	150.7	185.75	121.02	99.78	157.36	159.89
ENSMUSG00000002900	Lamb1	laminin B1	150.63	136.67	146.03	124.83	163.21	163.26
ENSMUSG00000004460	Dnajb11	DnaJ heat shock protein family (Hsp40) member B11	150.61	153.97	143.51	108.03	184.93	177.52
ENSMUSG00000038965	Ube2l3	ubiquitin-conjugating enzyme E2L 3	150.19	146.14	131.98	78.94	118.59	115.26
ENSMUSG00000006095	Tbcb	tubulin folding cofactor B	150.15	179.59	169.55	160.64	154.25	165.88
ENSMUSG00000042626	Shc1	src homology 2 domain-containing transforming protein C1	150.11	139.95	148.74	129.41	137.99	139.78
ENSMUSG00000031820	Babam1	BRISC and BRCA1 A complex member 1	150.09	163.95	154.01	194.57	139.21	133.82
ENSMUSG00000035413	Tmem98	transmembrane protein 98	150.02	177.98	170.22	188.46	199.34	194.97
ENSMUSG00000018932	Map2k3	mitogen-activated protein kinase kinase 3	149.96	144.26	148.08	125.47	155.91	166.24
ENSMUSG00000017778	Cox7c	cytochrome c oxidase subunit 7C	149.89	145.54	125.02	147.15	112.13	119.71
ENSMUSG00000074476	Spc24	SPC24, NDC80 kinetochore complex component, homolog (S. cerevisiae)	149.86	158.53	130	81.35	89.72	71.83
ENSMUSG00000014195	Dnajc7	DnaJ heat shock protein family (Hsp40) member C7	149.63	153.48	139.52	136.23	126.75	129.1
ENSMUSG00000030340	Scnn1a	sodium channel, nonvoltage-gated 1 alpha	149.47	160.98	148.29	121.23	162.27	176.51
ENSMUSG00000024847	Aip	aryl-hydrocarbon receptor-interacting protein	149.44	180.24	154.27	130.16	148.31	144.45
ENSMUSG00000118664	Tusc3	tumor suppressor candidate 3	149.39	136.04	130.85	102.91	103.95	109.04
ENSMUSG00000089847	Timm10b	translocase of inner mitochondrial membrane 10B	149.38	169.99	151.97	179.73	175.53	154.4
ENSMUSG00000083773	Gm13394	predicted gene 13394	149.3	187.97	161.31	183.65	211.27	214.83
ENSMUSG00000038005	Hpf1	histone PARylation factor 1	149.28	163.58	122.48	184.39	150.52	145.69
ENSMUSG00000022404	Slc25a17	solute carrier family 25 (mitochondrial carrier, peroxisomal membrane protein), member 17	149.22	133.08	150.03	101.99	153.55	158.26
ENSMUSG00000021361	Tmem14c	transmembrane protein 14C	149.16	168.68	153.86	131.86	125.08	125.46
ENSMUSG00000001665	Gstt3	glutathione S-transferase, theta 3	149.13	110.8	147.56	169.24	100.31	101.04
ENSMUSG00000071646	Mta2	metastasis-associated gene family, member 2	149.04	167.85	145.56	130.21	121.06	115.59
ENSMUSG00000062901	Klhl24	kelch-like 24	148.82	108.6	145.73	62.36	110.61	120.17
ENSMUSG00000071074	Yipf3	Yip1 domain family, member 3	148.65	177.13	169.21	214.6	227.02	232.15
ENSMUSG00000028266	Lmo4	LIM domain only 4	148.55	116.23	130.01	97.04	94.73	97.98
ENSMUSG00000024369	Nelfe	negative elongation factor complex member E, Rdbp	148.46	165.08	156.2	156.78	175.8	160.52
ENSMUSG00000037062	Sh3glb1	SH3-domain GRB2-like B1 (endophilin)	148.35	128.09	161.18	194.16	146.89	143.8
ENSMUSG00000024927	Rela	v-rel reticuloendotheliosis viral oncogene homolog A (avian)	148.34	165.02	154.64	132.79	138.75	132.68
ENSMUSG00000031751	Amfr	autocrine motility factor receptor	148.31	157.32	157.15	263.45	237.21	245.68
ENSMUSG00000002393	Nr2f6	nuclear receptor subfamily 2, group F, member 6	148.26	191.65	159.65	180.15	161.98	163.76
ENSMUSG00000030754	Copb1	coatomer protein complex, subunit beta 1	148.02	146.14	134.04	155.31	128.45	122.96
ENSMUSG00000053819	Camk2d	calcium/calmodulin-dependent protein kinase II, delta	147.98	109.42	138.98	118.19	113.54	114.9
ENSMUSG00000021866	Anxa11	annexin A11	147.97	162.63	153.49	75.85	72.91	67.09
ENSMUSG00000020439	Smtn	smoothelin	147.89	151.67	167.67	62.1	122.1	121.14
ENSMUSG00000027102	Hoxd8	homeobox D8	147.8	145.02	147.54	152.87	121.28	116.6
ENSMUSG00000022471	Xrcc6	X-ray repair complementing defective repair in Chinese hamster cells 6	147.72	157.92	152.78	96.37	135.07	135.91
ENSMUSG00000024845	Tmem134	transmembrane protein 134	147.58	173.78	156.47	223.82	183.72	160.76
ENSMUSG00000027472	Pdrg1	p53 and DNA damage regulated 1	147.55	153.21	163	144.75	183.03	171.28
ENSMUSG00000003199	Mpnd	MPN domain containing	147.49	181.51	150.55	196.88	216.73	195.14
ENSMUSG00000109325	Krt8-ps	keratin 8, pseudogene	147.46	118.27	130.44	86.98	85.09	90.46
ENSMUSG00000024833	Pola2	polymerase (DNA directed), alpha 2	147.11	180.03	145.97	125.84	160.27	154.05
ENSMUSG00000075486	Commd6	COMM domain containing 6	147.1	150.23	155.3	172.57	84.24	76.17
ENSMUSG00000021823	Vcl	vinculin	147.01	138.8	140.11	88.94	69.54	67.95
ENSMUSG00000002014	Ssr4	signal sequence receptor, delta	146.98	142.27	151.9	307.93	231.26	210.55
ENSMUSG00000005510	Ndufs3	NADH:ubiquinone oxidoreductase core subunit S3	146.91	156.36	155.57	140.09	138.17	133.24
ENSMUSG00000056394	Lig1	ligase I, DNA, ATP-dependent	146.86	160.59	135.94	120.06	124.26	114.92
ENSMUSG00000031505	Naxd	NAD(P)HX dehydratase	146.82	144.28	143.87	137.63	138.17	142.75
ENSMUSG00000007050	Lsm2	LSM2 homolog, U6 small nuclear RNA and mRNA degradation associated	146.78	165.03	133.9	243.67	246.2	251.74
ENSMUSG00000017843	Ppp2r5c	protein phosphatase 2, regulatory subunit B', gamma	146.75	154.62	144.76	79.72	78.87	80
ENSMUSG00000078427	Sarnp	SAP domain containing ribonucleoprotein	146.65	146.5	144.95	147.79	122.03	120.14
ENSMUSG00000020485	Supt4a	SPT4A, DSIF elongation factor subunit	146.56	160.74	149.38	153.27	144.18	143.52
ENSMUSG00000027195	Hsd17b12	hydroxysteroid (17-beta) dehydrogenase 12	146.53	137.86	126.42	211.28	182.72	184.93
ENSMUSG00000091512	Lamtor3	late endosomal/lysosomal adaptor, MAPK and MTOR activator 3	146.36	131.36	129	159.92	109.68	110.36
ENSMUSG00000020124	Usp15	ubiquitin specific peptidase 15	146.35	124.61	148.96	132.43	139.49	129.89
ENSMUSG00000038712	Mindy1	MINDY lysine 48 deubiquitinase 1	146.29	102.7	162.92	111.36	116.36	105.71
ENSMUSG00000040667	Nup88	nucleoporin 88	146.29	163.61	144.49	110.86	140.6	140.49
ENSMUSG00000050565	Tor1aip2	torsin A interacting protein 2	146.27	144.81	137.85	154.76	149.35	159.46
ENSMUSG00000020952	Scfd1	Sec1 family domain containing 1	146.23	154.01	136.74	177.62	152.27	149.71
ENSMUSG00000029149	Krtcap3	keratinocyte associated protein 3	146.12	143.97	137.12	109.19	145.61	149.95
ENSMUSG00000022476	Polr3h	polymerase (RNA) III (DNA directed) polypeptide H	146.07	118.87	123.01	93.2	128.78	134.17
ENSMUSG00000040146	Rgl3	ral guanine nucleotide dissociation stimulator-like 3	146.07	137.58	160.06	139.18	144.34	142.09
ENSMUSG00000001016	Ilf2	interleukin enhancer binding factor 2	146.04	134.67	148.46	141.45	147.62	147.29
ENSMUSG00000027953	Slc50a1	solute carrier family 50 (sugar transporter), member 1	145.85	138.42	154.38	150.75	183.59	155.39
ENSMUSG00000024829	Mrpl21	mitochondrial ribosomal protein L21	145.84	157.84	155.41	147.26	135.69	134.88
ENSMUSG00000031546	Gins4	GINS complex subunit 4 (Sld5 homolog)	145.84	158.64	148.74	113.93	109.92	103.99
ENSMUSG00000031865	Dctn1	dynactin 1	145.69	137.96	140.83	138.02	135.79	130.64
ENSMUSG00000042354	Gnl3	guanine nucleotide binding protein-like 3 (nucleolar)	145.63	143.88	138.86	163.59	93.76	89.42
ENSMUSG00000029405	G3bp2	GTPase activating protein (SH3 domain) binding protein 2	145.54	159.07	134.57	123.6	121.26	122.88
ENSMUSG00000003402	Prkcsh	protein kinase C substrate 80K-H	145.49	163.25	146.49	150.54	150.96	163.36
ENSMUSG00000022295	Atp6v1c1	ATPase, H+ transporting, lysosomal V1 subunit C1	145.46	149.17	151.48	141.17	180.34	169.41
ENSMUSG00000026254	Eif4e2	eukaryotic translation initiation factor 4E member 2	145.4	162.54	151.25	131.01	129.82	136.04
ENSMUSG00000028797	Tmem234	transmembrane protein 234	145.39	155.38	127.6	148.42	131.66	127.12
ENSMUSG00000021033	Gstz1	glutathione transferase zeta 1 (maleylacetoacetate isomerase)	145.35	163.13	139.46	128.42	127.55	128.3
ENSMUSG00002076457			145.32	0	45.97	212.58	136.79	118.6
ENSMUSG00000062762	Ei24	etoposide induced 2.4 mRNA	144.95	156.37	147.05	171.02	153.06	149.61
ENSMUSG00000007888	Crlf1	cytokine receptor-like factor 1	144.91	177.78	122.14	181.15	88.87	74.03
ENSMUSG00000031622	Sin3b	transcriptional regulator, SIN3B (yeast)	144.9	147.54	150.17	256.31	157.79	158.14
ENSMUSG00000031575	Ash2l	ASH2 like histone lysine methyltransferase complex subunit	144.87	150.83	125.51	127.85	114.79	116.05
ENSMUSG00000037313	Tacc3	transforming, acidic coiled-coil containing protein 3	144.87	191.48	146.24	120.99	142.28	125.38
ENSMUSG00000041650	Pcca	propionyl-Coenzyme A carboxylase, alpha polypeptide	144.83	115.95	150.57	63.6	41.93	41.86
ENSMUSG00000021843	Ktn1	kinectin 1	144.81	121.18	110.66	134.16	97.94	92
ENSMUSG00000044573	Acp1	acid phosphatase 1, soluble	144.79	139.38	146.67	135.48	138.28	133.06
ENSMUSG00000009907	Vps4b	vacuolar protein sorting 4B	144.65	151.81	138.47	151.81	153.04	140.06
ENSMUSG00000016257	Prelid3b	PRELI domain containing 3B	144.57	147.64	130.62	137.71	159.46	159.72
ENSMUSG00000022635	Zcrb1	zinc finger CCHC-type and RNA binding motif 1	144.46	149.61	132.04	88.67	109.28	107.83
ENSMUSG00000074513	Arfip1	ADP-ribosylation factor interacting protein 1	144.41	112.49	123.56	106.41	116.99	115.25
ENSMUSG00000027998	Plrg1	pleiotropic regulator 1	144.35	120.78	145.54	118.38	102.33	94.43
ENSMUSG00000033577	Myo6	myosin VI	144.34	120.61	152.16	106.44	134.53	152.94
ENSMUSG00000052419	Smim30	small integral membrane protein 30	144.32	139	138.06	136.34	111.5	119.55
ENSMUSG00000074247	Dda1	DET1 and DDB1 associated 1	144.32	164.78	148.38	208.99	161.56	175.78
ENSMUSG00000059586	Nsmce2	NSE2/MMS21 homolog, SMC5-SMC6 complex SUMO ligase	144.31	166.56	142.24	122.8	134.29	137.29
ENSMUSG00000043866	Taf10	TATA-box binding protein associated factor 10	144.21	164.75	152.15	197.05	195.71	181.94
ENSMUSG00000025728	Pigq	phosphatidylinositol glycan anchor biosynthesis, class Q	144.09	121.77	140.44	176.62	141.09	156
ENSMUSG00000022033	Pbk	PDZ binding kinase	144.08	168.39	137.01	134.21	94.59	93.7
ENSMUSG00000041879	Ipo9	importin 9	144.07	167.97	121.6	107.6	133.68	144.09
ENSMUSG00000043998	Mgat2	mannoside acetylglucosaminyltransferase 2	143.86	154.45	142.52	150.86	125.4	121.22
ENSMUSG00000028452	Vcp	valosin containing protein	143.67	146.4	140.01	152.02	146.12	143.48
ENSMUSG00000015759	Cnih1	cornichon family AMPA receptor auxiliary protein 1	143.63	142.47	120.69	159.6	109.34	120.29
ENSMUSG00000022858	Tra2b	transformer 2 beta	143.56	141.37	122.34	80.82	127.07	120.54
ENSMUSG00000024327	Slc39a7	solute carrier family 39 (zinc transporter), member 7	143.53	152.74	143.45	210.82	209.98	205.01
ENSMUSG00000058558	Rpl5	ribosomal protein L5	143.53	123.65	140.78	95.34	100.45	105.92
ENSMUSG00000021273	Fdft1	farnesyl diphosphate farnesyl transferase 1	143.51	153.19	146.72	150.21	120.9	125.96
ENSMUSG00000016487	Ppfibp1	PTPRF interacting protein, binding protein 1 (liprin beta 1)	143.48	122.87	141.02	97.03	133.99	131.84
ENSMUSG00000014856	Tmem208	transmembrane protein 208	143.44	158.05	151.94	206.01	181.34	184.77
ENSMUSG00000002660	Clpp	caseinolytic mitochondrial matrix peptidase proteolytic subunit	143.37	169.41	145.61	183.14	225.88	228.38
ENSMUSG00000024283	Wac	WW domain containing adaptor with coiled-coil	143.36	140.36	146.15	159.89	208.59	206.49
ENSMUSG00000021951	Eef1akmt1	EEF1A alpha lysine methyltransferase 1	143.31	164.42	159.8	136.29	124.17	126.97
ENSMUSG00000040746	Rnf167	ring finger protein 167	143.16	150.46	150.91	92.66	137.44	141.82
ENSMUSG00000040722	Scamp5	secretory carrier membrane protein 5	142.99	120.08	143.08	33.8	70.56	70.01
ENSMUSG00000039367	Sec24c	Sec24 related gene family, member C (S. cerevisiae)	142.81	145.29	134.08	186.26	99.28	104.44
ENSMUSG00000066979	Bub3	BUB3 mitotic checkpoint protein	142.55	168.84	151.91	152.06	158.55	152.35
ENSMUSG00000024308	Tapbp	TAP binding protein	142.47	142.58	150.34	182.52	212.42	200.18
ENSMUSG00000003345	Csnk1g2	casein kinase 1, gamma 2	142.46	154.59	144.61	121.3	124.77	123.19
ENSMUSG00000052459	Atp6v1a	ATPase, H+ transporting, lysosomal V1 subunit A	142.35	121.08	150.35	87.78	147.33	154.15
ENSMUSG00000027198	Ext2	exostosin glycosyltransferase 2	142.33	165.36	140.4	162.8	191.36	189.47
ENSMUSG00000030291	Med21	mediator complex subunit 21	142.3	149.87	133.68	187.19	141.91	155.64
ENSMUSG00000071653	1810009A15Rik	RIKEN cDNA 1810009A15 gene	142.3	182.78	147.84	133.93	123.76	115.59
ENSMUSG00000044768	Macir	macrophage immunometabolism regulator	142.28	123.35	143.12	150.58	164.15	170.23
ENSMUSG00000028609	Magoh	mago homolog, exon junction complex core component	142.2	161.74	142.84	138.13	120.54	100.7
ENSMUSG00000039753	Fbxl5	F-box and leucine-rich repeat protein 5	142.18	143.72	136.78	163.83	165.43	170.69
ENSMUSG00000036707	Cab39	calcium binding protein 39	141.99	131.85	125.92	117.2	112.38	118.56
ENSMUSG00000026380	Tfcp2l1	transcription factor CP2-like 1	141.96	94.65	151.11	195.4	170.88	174.85
ENSMUSG00000041936	Agrn	agrin	141.77	158.27	134.95	145.66	167.07	176.11
ENSMUSG00000022110	Sucla2	succinate-Coenzyme A ligase, ADP-forming, beta subunit	141.76	135.63	126.52	156.46	70.98	72.77
ENSMUSG00000026922	Agpat2	1-acylglycerol-3-phosphate O-acyltransferase 2 (lysophosphatidic acid acyltransferase, beta)	141.61	147.46	139.99	212.52	159.64	154.37
ENSMUSG00000041846	Ppp4r3a	protein phosphatase 4 regulatory subunit 3A	141.6	127.24	128.6	123.35	98.95	103.02
ENSMUSG00000052298	Cdc42se2	CDC42 small effector 2	141.55	145	136.36	101.85	133.49	139.79
ENSMUSG00000058672	Tubb2a	tubulin, beta 2A class IIA	141.44	103.87	148.46	201.07	270.73	267.91
ENSMUSG00000025260	Hsd17b10	hydroxysteroid (17-beta) dehydrogenase 10	141.37	159.96	145	153.69	124.37	112.16
ENSMUSG00000030352	Tspan9	tetraspanin 9	141.29	164.73	161.73	100.16	195.79	206.23
ENSMUSG00000019997	Ccn2	cellular communication network factor 2	141.2	137.43	152.09	36.25	61.32	61.59
ENSMUSG00000053536	Cstf2t	cleavage stimulation factor, 3' pre-RNA subunit 2, tau	141.16	126.26	137.56	115.83	100.98	101.07
ENSMUSG00000032518	Rpsa	ribosomal protein SA	141.04	142.64	148.49	130.27	128.78	121.05
ENSMUSG00000062248	Cks2	CDC28 protein kinase regulatory subunit 2	140.94	157.68	109.84	157.01	110.07	103.47
ENSMUSG00000027699	Ect2	ect2 oncogene	140.81	128.94	142.54	141.21	112.32	113.25
ENSMUSG00000025968	Ndufs1	NADH:ubiquinone oxidoreductase core subunit S1	140.71	140.66	126.07	132.71	137.82	142
ENSMUSG00000022300	Dcaf13	DDB1 and CUL4 associated factor 13	140.6	128.92	114.98	101.41	126.64	124.58
ENSMUSG00000006289	Osgep	O-sialoglycoprotein endopeptidase	140.56	155.04	140.91	196.27	167.96	159.57
ENSMUSG00000047501	Cldn4	claudin 4	140.44	172.51	129.7	133.26	140.35	124.99
ENSMUSG00000042073	Abhd14b	abhydrolase domain containing 14b	140.36	98.18	147.23	220.72	136.28	130.17
ENSMUSG00000035953	Pip4p1	phosphatidylinositol-4,5-bisphosphate 4-phosphatase 1	140.32	158.75	141.22	226.34	137.33	139.56
ENSMUSG00000006494	Pdk1	pyruvate dehydrogenase kinase, isoenzyme 1	140.25	134.98	117.55	136.57	139.69	142.6
ENSMUSG00000022744	Cldnd1	claudin domain containing 1	140.07	138.22	153.07	54.1	123.77	106.4
ENSMUSG00000079215	Zfp664	zinc finger protein 664	139.95	123.36	118.17	100.89	101.04	113.3
ENSMUSG00000023232	Serinc2	serine incorporator 2	139.9	169.96	143.53	116.82	138.63	146.62
ENSMUSG00000036777	Anln	anillin, actin binding protein	139.89	157.18	130.12	201.1	213.1	203.58
ENSMUSG00000022177	Haus4	HAUS augmin-like complex, subunit 4	139.75	183.76	146.53	94.44	105	100.63
ENSMUSG00000003200	Sh3gl1	SH3-domain GRB2-like 1	139.73	159.19	148.35	156.55	172.38	176.44
ENSMUSG00000027746	Ufm1	ubiquitin-fold modifier 1	139.68	116.5	167.21	154.8	148.25	143
ENSMUSG00000071379	Hpcal1	hippocalcin-like 1	139.67	130.22	136.45	100.08	107.05	100.96
ENSMUSG00000036299	BC031181	cDNA sequence BC031181	139.54	134.35	125.14	148.1	197.39	193.01
ENSMUSG00000028180	Zranb2	zinc finger, RAN-binding domain containing 2	139.48	113.09	117.89	72.42	102.5	98.76
ENSMUSG00000038650	Rnh1	ribonuclease/angiogenin inhibitor 1	139.48	159.78	140.9	210.96	161.1	160.62
ENSMUSG00000020456	Ogdh	oxoglutarate (alpha-ketoglutarate) dehydrogenase (lipoamide)	139.4	167.32	140.73	74.21	130.56	144.04
ENSMUSG00000005370	Msh6	mutS homolog 6	139.24	152.52	137.24	165.46	183.79	182.15
ENSMUSG00000052456	Get3	guided entry of tail-anchored proteins factor 3, ATPase	139.19	171.75	150.14	250.46	203.6	187.85
ENSMUSG00000058655	Eif4b	eukaryotic translation initiation factor 4B	139.16	128.72	143.39	126.11	120.58	116.57
ENSMUSG00000023170	Gps2	G protein pathway suppressor 2	139.09	151.94	136.12	100.12	163.81	135.34
ENSMUSG00000056220	Pla2g4a	phospholipase A2, group IVA (cytosolic, calcium-dependent)	139.09	116.72	144.05	150.18	137.16	142.84
ENSMUSG00000020773	Trim47	tripartite motif-containing 47	139	140.63	153.08	138.03	224.29	227.92
ENSMUSG00000025137	Pcyt2	phosphate cytidylyltransferase 2, ethanolamine	138.98	140.11	149.37	132.49	170.62	160.8
ENSMUSG00000002477	Snrpd1	small nuclear ribonucleoprotein D1	138.97	170.3	168.99	168.45	224.19	214.57
ENSMUSG00000022587	Ly6e	lymphocyte antigen 6 complex, locus E	138.97	193.58	132.77	17.68	161.33	177.92
ENSMUSG00000020130	Tbc1d15	TBC1 domain family, member 15	138.95	126.14	151.44	112.94	131.93	122.42
ENSMUSG00000045665	Mfsd5	major facilitator superfamily domain containing 5	138.87	153.53	140.83	163.84	151.24	152.13
ENSMUSG00000078350	Smim1	small integral membrane protein 1	138.74	148.9	143.01	147.54	217.46	225.98
ENSMUSG00000026245	Farsb	phenylalanyl-tRNA synthetase, beta subunit	138.72	163.26	133.57	154.68	120.01	132.58
ENSMUSG00000033272	Slc35a4	solute carrier family 35, member A4	138.72	161.23	139.62	169.21	209.06	191.08
ENSMUSG00000088651	Gm24853	predicted gene, 24853	138.67	57.31	253.32	119.88	287.56	338.66
ENSMUSG00000059182	Skap2	src family associated phosphoprotein 2	138.58	121.74	119.34	105.63	85.18	88.68
ENSMUSG00000032575	Manf	mesencephalic astrocyte-derived neurotrophic factor	138.55	147.14	143.78	162.53	173.52	165.59
ENSMUSG00000025228	Actr1a	ARP1 actin-related protein 1A, centractin alpha	138.54	152.82	133.38	141.43	153.2	140.44
ENSMUSG00000032042	Srpr	signal recognition particle receptor ('docking protein')	138.36	141.86	127.89	154.56	144.7	139.73
ENSMUSG00000017776	Crk	v-crk avian sarcoma virus CT10 oncogene homolog	138.35	135.85	123.34	121.03	136.36	144.4
ENSMUSG00000036199	Ndufa13	NADH:ubiquinone oxidoreductase subunit A13	138.35	149.97	140.03	195.05	131.41	139.38
ENSMUSG00000001098	Kctd10	potassium channel tetramerisation domain containing 10	138.33	150.32	134.52	159.41	178.22	176.39
ENSMUSG00000020166	Cnot2	CCR4-NOT transcription complex, subunit 2	138.26	127.87	143.46	107.05	118.92	113.41
ENSMUSG00000023915	Tnfrsf21	tumor necrosis factor receptor superfamily, member 21	138.18	154.62	115.97	18.59	126.78	138.1
ENSMUSG00000001642	Akr1b3	aldo-keto reductase family 1, member B3 (aldose reductase)	138.14	167.06	133.94	118.4	88.24	104.57
ENSMUSG00000027423	Snx5	sorting nexin 5	138.14	141.21	133.49	173.04	171.06	173.47
ENSMUSG00000022793	B4galt4	UDP-Gal:betaGlcNAc beta 1,4-galactosyltransferase, polypeptide 4	138.12	116.89	132.14	51.28	149.58	141.83
ENSMUSG00000037204	Atg101	autophagy related 101	138.05	160.87	140.49	109.3	127.76	130.88
ENSMUSG00000020978	Klhdc2	kelch domain containing 2	138.03	152.33	126.68	135.73	131.01	121.48
ENSMUSG00000031059	Ndufb11	NADH:ubiquinone oxidoreductase subunit B11	137.99	152.31	145.57	163.46	145.5	149.69
ENSMUSG00000049327	Kmt5a	lysine methyltransferase 5A	137.97	154.67	136.02	151.31	152.5	164.36
ENSMUSG00000028066	Pmf1	polyamine-modulated factor 1	137.88	147.11	148.89	94.81	115.55	101.95
ENSMUSG00000047040	Prr15l	proline rich 15-like	137.87	136.29	146.38	71.15	148.32	150.05
ENSMUSG00000060904	Arl1	ADP-ribosylation factor-like 1	137.85	127.51	114.86	126.28	113.92	109.75
ENSMUSG00000027099	Mtx2	metaxin 2	137.76	135.16	136.81	113.79	137.33	120.53
ENSMUSG00000076128	Mir686	microRNA 686	137.55	0	250.46	0	0	117.59
ENSMUSG00000026526	Fh1	fumarate hydratase 1	137.53	125.15	115.49	97.95	101.2	117.8
ENSMUSG00000037608	Bclaf1	BCL2-associated transcription factor 1	137.53	126.45	134.81	114.61	119.55	122.91
ENSMUSG00000034412	Tbc1d10a	TBC1 domain family, member 10a	137.44	146.65	155.93	90.42	151.86	150.76
ENSMUSG00000034022	Cpsf1	cleavage and polyadenylation specific factor 1	137.38	211.34	155.82	191.5	180.5	203.48
ENSMUSG00000029433	Diablo	diablo, IAP-binding mitochondrial protein	137.36	137.84	131.15	116.88	129.05	118.24
ENSMUSG00000026796	Niban2	niban apoptosis regulator 2	137.3	138.87	136.62	140.04	119.15	127.78
ENSMUSG00000020547	Bzw2	basic leucine zipper and W2 domains 2	137.06	136.1	144.64	151.86	143.67	136.43
ENSMUSG00000028059	Arhgef2	rho/rac guanine nucleotide exchange factor (GEF) 2	137.04	117.75	146.16	92.32	126.88	118.77
ENSMUSG00000029422	Rsrc2	arginine/serine-rich coiled-coil 2	137.01	139	135.41	126.46	111.58	113.99
ENSMUSG00000029621	Arpc1a	actin related protein 2/3 complex, subunit 1A	137	140.96	130.67	152.4	144.4	135.21
ENSMUSG00000066894	Vsig10	V-set and immunoglobulin domain containing 10	136.98	139.39	152.85	147.95	120.83	130.74
ENSMUSG00000062328	Rpl17	ribosomal protein L17	136.96	141.18	153.89	120.61	178.18	168.63
ENSMUSG00000020238	Ncln	nicalin	136.91	128.75	132.31	118.93	113.12	105.17
ENSMUSG00000018848	Rars	arginyl-tRNA synthetase	136.89	138.66	141.31	97.71	116.58	121.59
ENSMUSG00000004069	Dnaja3	DnaJ heat shock protein family (Hsp40) member A3	136.83	138.66	132.34	76.28	141.56	135.41
ENSMUSG00000017386	Traf4	TNF receptor associated factor 4	136.82	140.68	146.72	113.12	148.61	148.07
ENSMUSG00000014226	Cacybp	calcyclin binding protein	136.66	132.87	117.25	134.8	113.27	107.89
ENSMUSG00000029467	Atp2a2	ATPase, Ca++ transporting, cardiac muscle, slow twitch 2	136.63	132.6	138.76	155.26	127.28	144.53
ENSMUSG00000036333	Kidins220	kinase D-interacting substrate 220	136.58	107.53	131.11	92.04	130.18	144.06
ENSMUSG00000035949	Fbxw2	F-box and WD-40 domain protein 2	136.41	140.74	127.82	177.37	147.15	150.52
ENSMUSG00000003808	Farsa	phenylalanyl-tRNA synthetase, alpha subunit	136.35	144.78	130.67	198.73	147.65	150.7
ENSMUSG00000025157	Zdhhc16	zinc finger, DHHC domain containing 16	136.25	154.67	134.02	151.47	134.89	125.66
ENSMUSG00000014959	Gorasp2	golgi reassembly stacking protein 2	136.21	134.74	128.29	168.59	169.46	160.26
ENSMUSG00000018821	Avpi1	arginine vasopressin-induced 1	136.15	154.98	128.53	121.35	72.02	74.84
ENSMUSG00000020315	Sptbn1	spectrin beta, non-erythrocytic 1	136.13	120.67	126.38	84.69	118.48	123.29
ENSMUSG00000003039	Fam32a	family with sequence similarity 32, member A	136.06	149.52	134.43	185.19	151.44	135.42
ENSMUSG00000033918	Parl	presenilin associated, rhomboid-like	135.93	133.83	137.87	64.39	140.66	114.13
ENSMUSG00000002997	Prkar2b	protein kinase, cAMP dependent regulatory, type II beta	135.73	125.35	114.91	135.27	88.75	91.73
ENSMUSG00000026500	Cox20	cytochrome c oxidase assembly protein 20	135.7	151.05	135.5	144.5	115.83	111.28
ENSMUSG00000030647	Ndufc2	NADH:ubiquinone oxidoreductase subunit C2	135.7	139.72	132.41	134.79	135.14	136.44
ENSMUSG00000026457	Adipor1	adiponectin receptor 1	135.6	137.78	142.23	151.91	137.16	128.75
ENSMUSG00000021610	Clptm1l	CLPTM1-like	135.56	148.85	134.37	132.84	109.11	111.16
ENSMUSG00000026926	Pmpca	peptidase (mitochondrial processing) alpha	135.51	147.99	140.35	144.09	148.67	146.4
ENSMUSG00000063480	Snu13	SNU13 homolog, small nuclear ribonucleoprotein (U4/U6.U5)	135.48	137.58	117.98	91.49	107.38	115.14
ENSMUSG00000029610	Aimp2	aminoacyl tRNA synthetase complex-interacting multifunctional protein 2	135.34	163.84	136.82	105.11	129.99	130.96
ENSMUSG00000030770	Parva	parvin, alpha	135.26	127.15	138.42	190.16	142.15	145.03
ENSMUSG00000024902	Mrpl11	mitochondrial ribosomal protein L11	135.14	148.53	135.63	169.19	152.04	157.52
ENSMUSG00000022800	Fyttd1	forty-two-three domain containing 1	135.05	133.21	151.87	66.57	134.99	141.3
ENSMUSG00000068391	Chrac1	chromatin accessibility complex 1	134.98	150.53	142.59	129.13	196.04	184.51
ENSMUSG00000040771	Oard1	O-acyl-ADP-ribose deacylase 1	134.91	140.3	125.87	126.18	142.56	154.27
ENSMUSG00000020076	Ddx50	DExD box helicase 50	134.86	119.66	126.41	111.97	103.49	103.62
ENSMUSG00000042133	Ppig	peptidyl-prolyl isomerase G (cyclophilin G)	134.86	120	150.65	119.56	117.04	124.51
ENSMUSG00000057531	Dtnbp1	dystrobrevin binding protein 1	134.7	164.68	143.39	139.96	175.36	178.77
ENSMUSG00000032002	Dcun1d5	DCN1, defective in cullin neddylation 1, domain containing 5 (S. cerevisiae)	134.64	129.85	124.53	145.12	125.07	133.34
ENSMUSG00000008763	Man1a2	mannosidase, alpha, class 1A, member 2	134.52	105.3	142.74	150.42	138.39	150.61
ENSMUSG00000026201	Stk16	serine/threonine kinase 16	134.51	140.12	136.6	78.45	102.08	102.43
ENSMUSG00000036023	Parp2	poly (ADP-ribose) polymerase family, member 2	134.44	132.03	137.31	59.51	67.84	72.23
ENSMUSG00000060147	Serpinb6a	serine (or cysteine) peptidase inhibitor, clade B, member 6a	134.29	137.99	134.07	175.05	139.7	143.07
ENSMUSG00000005882	Uqcc1	ubiquinol-cytochrome c reductase complex assembly factor 1	134.24	139.03	150.25	138.97	147.96	161.07
ENSMUSG00000006715	Gmnn	geminin	134.14	164.98	130.04	131.65	122.01	110.66
ENSMUSG00000032010	Usp2	ubiquitin specific peptidase 2	134.11	69.15	117.57	93.54	81.77	76.52
ENSMUSG00000063888	Rpl7l1	ribosomal protein L7-like 1	134.09	151.95	146.47	168.71	153.88	169.72
ENSMUSG00000026393	Nek7	NIMA (never in mitosis gene a)-related expressed kinase 7	134.06	115.39	109.36	98.6	119.05	121.56
ENSMUSG00000025993	Slc40a1	solute carrier family 40 (iron-regulated transporter), member 1	134.04	138.83	114.57	126.73	69.67	77.94
ENSMUSG00000001082	Mfsd10	major facilitator superfamily domain containing 10	134.03	168.87	143.77	118.58	133.25	164.24
ENSMUSG00000026869	Psmd5	proteasome (prosome, macropain) 26S subunit, non-ATPase, 5	133.84	149.57	142.37	150.47	126.67	146.91
ENSMUSG00000029048	Rer1	retention in endoplasmic reticulum sorting receptor 1	133.7	135.24	135.04	161.93	144.03	154.56
ENSMUSG00000015869	Prpsap1	phosphoribosyl pyrophosphate synthetase-associated protein 1	133.62	153.39	134.65	171.93	183.1	166.68
ENSMUSG00000059119	Nap1l4	nucleosome assembly protein 1-like 4	133.61	143.41	123.85	113.13	114.8	122.7
ENSMUSG00000027327	1700037H04Rik	RIKEN cDNA 1700037H04 gene	133.48	141.72	149.57	131.84	163.45	145.68
ENSMUSG00000079435	Rpl36a	ribosomal protein L36A	133.48	133.81	142.16	121.59	118.49	122.11
ENSMUSG00000011179	Odc1	ornithine decarboxylase, structural 1	133.42	137.14	143.46	178.85	147.87	155.33
ENSMUSG00000025026	Add3	adducin 3 (gamma)	133.37	150.67	126.3	76.89	74.07	75.25
ENSMUSG00000035278	Plekhj1	pleckstrin homology domain containing, family J member 1	133.28	142.2	144.1	129.84	108.62	109.14
ENSMUSG00000029221	Slc30a9	solute carrier family 30 (zinc transporter), member 9	133.19	140.01	116.37	126.56	127.4	153.62
ENSMUSG00000031601	Cnot7	CCR4-NOT transcription complex, subunit 7	133.14	125.6	115.65	103.58	103.84	91.54
ENSMUSG00000023307	Marchf5	membrane associated ring-CH-type finger 5	133.1	142.02	126.59	125.08	109.1	112.64
ENSMUSG00000109865	Hspa14	heat shock protein 14	133.07	141.04	127.92	145.06	149.78	144.46
ENSMUSG00000032437	Stt3b	STT3, subunit of the oligosaccharyltransferase complex, homolog B (S. cerevisiae)	133	133.63	120.16	130.97	129.77	140.13
ENSMUSG00000052712	BC004004	cDNA sequence BC004004	132.99	148.73	142.79	166.95	179.03	175.24
ENSMUSG00000008036	Ap2s1	adaptor-related protein complex 2, sigma 1 subunit	132.93	157.03	143.99	156.34	145.11	137.66
ENSMUSG00000036257	Pnpla8	patatin-like phospholipase domain containing 8	132.88	104.2	104.2	100.15	94.22	95.5
ENSMUSG00000024583	Txnl1	thioredoxin-like 1	132.84	131.84	131.92	131.98	183.94	180.43
ENSMUSG00000019851	Perp	PERP, TP53 apoptosis effector	132.82	124.86	114.22	137.91	94.54	98.7
ENSMUSG00000086316	Nbdy	negative regulator of P-body association	132.77	107.28	91.47	52.88	71.37	33.88
ENSMUSG00000030802	Bckdk	branched chain ketoacid dehydrogenase kinase	132.76	144.55	131.5	136.46	147.07	148.46
ENSMUSG00000031985	Gnpat	glyceronephosphate O-acyltransferase	132.72	141.58	139.4	151.41	91.74	97.63
ENSMUSG00000067851	Arfgef1	ADP-ribosylation factor guanine nucleotide-exchange factor 1(brefeldin A-inhibited)	132.58	116.73	129.21	156.13	116.1	121.56
ENSMUSG00000014077	Chp1	calcineurin-like EF hand protein 1	132.54	101.42	135.7	53.83	68.05	71.41
ENSMUSG00000024151	Msh2	mutS homolog 2	132.47	158.46	133.75	120.44	133.63	130.31
ENSMUSG00000003235	Eif2b5	eukaryotic translation initiation factor 2B, subunit 5 epsilon	132.43	151.52	138.15	86.41	125.02	125.1
ENSMUSG00000034473	Sec22a	SEC22 homolog A, vesicle trafficking protein	132.34	112.88	109.48	63.13	102.7	100.87
ENSMUSG00000037720	Tmem33	transmembrane protein 33	132.34	124.12	131.66	152.61	132.65	130.73
ENSMUSG00000005698	Ctcf	CCCTC-binding factor	132.3	133.51	130.55	149.35	143.05	142.59
ENSMUSG00000032883	Acsl3	acyl-CoA synthetase long-chain family member 3	132.3	128.32	114.51	192.07	150.52	161.51
ENSMUSG00000053253	Ndfip2	Nedd4 family interacting protein 2	132.29	115.22	114.05	145.89	70.84	76.95
ENSMUSG00000079641	Rpl39	ribosomal protein L39	132.26	122.63	136.53	99.45	97.95	94.85
ENSMUSG00000030894	Tpp1	tripeptidyl peptidase I	132.14	146.67	120.24	157.91	157.05	144.32
ENSMUSG00000041926	Rnpep	arginyl aminopeptidase (aminopeptidase B)	132.14	140.51	137.14	132.59	98.58	88.12
ENSMUSG00000022747	St3gal6	ST3 beta-galactoside alpha-2,3-sialyltransferase 6	132.1	129.49	113.63	40.84	125.71	145.9
ENSMUSG00000009772	Nuak2	NUAK family, SNF1-like kinase, 2	132.08	116.33	147.86	53.04	100.24	95.79
ENSMUSG00000032350	Gclc	glutamate-cysteine ligase, catalytic subunit	132	123.65	127.65	172.55	196.62	202.48
ENSMUSG00000021115	Vrk1	vaccinia related kinase 1	131.98	144.37	126.81	135.86	121.85	118.13
ENSMUSG00000015341	Golga7	golgi autoantigen, golgin subfamily a, 7	131.96	125.18	115.5	164.59	118.83	109.63
ENSMUSG00000040010	Slc7a5	solute carrier family 7 (cationic amino acid transporter, y+ system), member 5	131.96	153.15	119.74	124.32	89.03	91.95
ENSMUSG00000029203	Ube2k	ubiquitin-conjugating enzyme E2K	131.94	127.86	128.58	123.03	100.43	111.51
ENSMUSG00000038383	Pigu	phosphatidylinositol glycan anchor biosynthesis, class U	131.89	148.48	123.35	118.92	119.35	128.14
ENSMUSG00000020646	Mboat2	membrane bound O-acyltransferase domain containing 2	131.77	117.69	117.6	147.13	156.61	153.68
ENSMUSG00000042472	Zfp410	zinc finger protein 410	131.75	137.34	130.6	124.48	120.42	124.68
ENSMUSG00000028470	Hint2	histidine triad nucleotide binding protein 2	131.74	127.07	120.95	140.34	92.61	84.02
ENSMUSG00000037851	Iars	isoleucine-tRNA synthetase	131.68	142.6	135.58	187.31	153.95	155.29
ENSMUSG00000031918	Mtmr2	myotubularin related protein 2	131.62	129.92	117.9	130.99	113.85	112.91
ENSMUSG00000026309	Ilkap	integrin-linked kinase-associated serine/threonine phosphatase 2C	131.57	131.91	114.9	147.71	140.74	137.11
ENSMUSG00000028187	Rpf1	ribosome production factor 1 homolog	131.55	106.66	130.58	95.36	99.59	88.68
ENSMUSG00000024764	Naa40	N(alpha)-acetyltransferase 40, NatD catalytic subunit	131.48	129.41	120.33	83.46	133.17	134.32
ENSMUSG00000021555	Naa35	N(alpha)-acetyltransferase 35, NatC auxiliary subunit	131.46	124.12	113.63	128.87	140.97	136.19
ENSMUSG00000017286	Glod4	glyoxalase domain containing 4	131.33	173.09	121.45	17.67	21.38	25.02
ENSMUSG00000027367	Stard7	START domain containing 7	131.33	137.65	138.59	133.96	143.48	153.49
ENSMUSG00000035455	Fignl1	fidgetin-like 1	131.32	136.18	125.94	65.07	80.44	80.02
ENSMUSG00000029687	Ezh2	enhancer of zeste 2 polycomb repressive complex 2 subunit	131.09	113.73	116.06	106.9	76.44	84.04
ENSMUSG00000005981	Trap1	TNF receptor-associated protein 1	131.07	156.53	129.69	57.23	107.42	122.61
ENSMUSG00000052962	Mrpl35	mitochondrial ribosomal protein L35	130.93	98.52	126.94	98.41	247.02	226.8
ENSMUSG00000036748	Cuedc2	CUE domain containing 2	130.9	160.74	138.21	129.31	153.46	133.69
ENSMUSG00000033020	Polr2f	polymerase (RNA) II (DNA directed) polypeptide F	130.89	180.95	154.76	189.79	207.49	233.86
ENSMUSG00000064210	Ano6	anoctamin 6	130.68	120.26	137.56	94.64	121.53	122.73
ENSMUSG00000029911	Ssbp1	single-stranded DNA binding protein 1	130.64	140.72	142.16	127.91	103.8	113.39
ENSMUSG00000005803	Sqor	sulfide quinone oxidoreductase	130.62	120.04	132.95	366.13	211.41	197.36
ENSMUSG00000009894	Snap47	synaptosomal-associated protein, 47	130.56	146.76	149.37	69.92	137.67	130.04
ENSMUSG00000092607	Scnm1	sodium channel modifier 1	130.51	105.32	144.41	113.9	107.17	110.82
ENSMUSG00000066720	Cldn9	claudin 9	130.45	119.69	139.52	155.46	115.15	105.19
ENSMUSG00000022814	Umps	uridine monophosphate synthetase	130.39	139.54	129.52	69.5	117.67	120.96
ENSMUSG00000023960	Enpp5	ectonucleotide pyrophosphatase/phosphodiesterase 5	130.31	119.22	113.06	187.84	186.1	198.85
ENSMUSG00000028851	Nudc	nudC nuclear distribution protein	130.23	158.7	147.51	99.77	116.36	103.34
ENSMUSG00000033184	Tmed7	transmembrane p24 trafficking protein 7	130.21	127.09	128.91	144.05	200.31	206.51
ENSMUSG00000055322	Tns1	tensin 1	130.16	111.11	131.69	62.45	107.12	109.62
ENSMUSG00000078622	Ccdc47	coiled-coil domain containing 47	130.13	142.96	155.01	154.15	161.5	155.47
ENSMUSG00000061665	Cd2ap	CD2-associated protein	129.98	108.16	110.68	148	126.45	131.69
ENSMUSG00000031483	Erlin2	ER lipid raft associated 2	129.94	136.48	121.6	98.38	110.23	110.56
ENSMUSG00000037736	Limch1	LIM and calponin homology domains 1	129.9	105.94	136.94	1.32	25.29	26.86
ENSMUSG00000013465	Nelfb	negative elongation factor complex member B	129.79	147.03	119.79	121.19	119.23	126.81
ENSMUSG00000026305	Lrrfip1	leucine rich repeat (in FLII) interacting protein 1	129.79	122.59	124.3	114.82	116.75	118.84
ENSMUSG00000026600	Soat1	sterol O-acyltransferase 1	129.77	110.73	135.51	114.34	123.73	131.75
ENSMUSG00000029146	Snx17	sorting nexin 17	129.75	149.86	137.57	138.29	111.07	115.47
ENSMUSG00000020328	Nudcd2	NudC domain containing 2	129.55	113.6	113.59	99.91	129.2	115.71
ENSMUSG00000040112	Mrps35	mitochondrial ribosomal protein S35	129.43	139.47	131.88	114.56	134.05	125.07
ENSMUSG00000047832	Cdca4	cell division cycle associated 4	129.34	147.73	119.4	124.77	107.31	110.46
ENSMUSG00000006005	Tpr	translocated promoter region, nuclear basket protein	129.3	132.99	111.16	99.65	109.36	92.55
ENSMUSG00000015143	Actn1	actinin, alpha 1	129.29	125.55	133.68	89.48	109.26	104.77
ENSMUSG00000029004	Kmt2e	lysine (K)-specific methyltransferase 2E	129.18	117.44	123.06	147.85	131.13	137.66
ENSMUSG00000028559	Osbpl9	oxysterol binding protein-like 9	129.11	111.56	131.48	113.7	117.13	118.32
ENSMUSG00000079562	Maea	macrophage erythroblast attacher	129.11	158.16	140.94	148.78	151.25	154.28
ENSMUSG00000027984	Hadh	hydroxyacyl-Coenzyme A dehydrogenase	128.98	115.21	129.87	111.78	128.65	122.2
ENSMUSG00000019943	Atp2b1	ATPase, Ca++ transporting, plasma membrane 1	128.89	91.74	133.58	174.37	115.48	116.16
ENSMUSG00000020034	Tcp11l2	t-complex 11 (mouse) like 2	128.84	85	130.71	109.29	97.5	86.5
ENSMUSG00000037119	Fam91a1	family with sequence similarity 91, member A1	128.82	124.63	122.44	101.05	115.88	133.44
ENSMUSG00000029213	Commd8	COMM domain containing 8	128.69	136.88	130.87	139.55	129.96	123.49
ENSMUSG00000006058	Snf8	SNF8, ESCRT-II complex subunit, homolog (S. cerevisiae)	128.67	146.73	141.04	162.65	122.17	124.91
ENSMUSG00000033845	Mrpl15	mitochondrial ribosomal protein L15	128.64	144.87	129.19	128.94	112.62	117.68
ENSMUSG00000056770	Setd3	SET domain containing 3	128.59	130.18	129.8	146.37	136.12	132.93
ENSMUSG00000061878	Sphk1	sphingosine kinase 1	128.5	132.02	119.93	53.86	91.82	93.77
ENSMUSG00000055531	Cpsf6	cleavage and polyadenylation specific factor 6	128.43	117.01	117.63	117.74	114.77	118.82
ENSMUSG00000003458	Ncstn	nicastrin	128.41	124.34	126.21	146.93	134.4	133.39
ENSMUSG00000028798	Eif3i	eukaryotic translation initiation factor 3, subunit I	128.3	142.4	142.24	147.68	107.13	114.65
ENSMUSG00000007036	Abhd16a	abhydrolase domain containing 16A	128.29	135.95	117.33	123.74	153.13	149.29
ENSMUSG00000042694	Stn1	STN1, CST complex subunit	128.26	153.21	120.96	98.39	102.95	104.34
ENSMUSG00000006585	Cdt1	chromatin licensing and DNA replication factor 1	128.22	144.55	129.76	100.81	73.81	77.74
ENSMUSG00000030204	Ddx47	DEAD box helicase 47	128.22	122.43	121.79	132.67	108.42	110.68
ENSMUSG00000058833	Rex1bd	required for excision 1-B domain containing	128.17	164.19	159.52	182.94	143.92	160.21
ENSMUSG00000025173	Wdr45b	WD repeat domain 45B	128.15	141.42	122.63	163.69	98.08	98.49
ENSMUSG00000056429	Tgoln1	trans-golgi network protein	128.09	97.99	127.55	134.9	132.9	130.52
ENSMUSG00000014329	Bicc1	BicC family RNA binding protein 1	128.01	116.64	138.52	55.16	103.95	113.83
ENSMUSG00000024960	Plcb3	phospholipase C, beta 3	128.01	136.05	132.04	147.16	146.87	140.28
ENSMUSG00000023019	Gpd1	glycerol-3-phosphate dehydrogenase 1 (soluble)	127.97	131.23	137.84	16.44	63.07	66.87
ENSMUSG00000028409	Smu1	smu-1 suppressor of mec-8 and unc-52 homolog (C. elegans)	127.92	147.25	128.6	162.47	130.4	138.46
ENSMUSG00000028049	Scamp3	secretory carrier membrane protein 3	127.91	129.75	153.33	151.18	155.37	138.13
ENSMUSG00000028121	Bcar3	breast cancer anti-estrogen resistance 3	127.84	91.16	141.11	123.59	64.02	60.62
ENSMUSG00000001017	Chtop	chromatin target of PRMT1	127.83	115.61	124.6	108.64	109.24	109.15
ENSMUSG00000022378	Cyrib	CYFIP related Rac1 interactor B	127.63	123.22	112	82.63	89.87	102.72
ENSMUSG00000015478	Rnf5	ring finger protein 5	127.6	137.43	148.97	200.1	188.22	177.43
ENSMUSG00000022708	Zbtb20	zinc finger and BTB domain containing 20	127.6	92.71	120.15	69.62	121.18	127.49
ENSMUSG00000038612	Mcl1	myeloid cell leukemia sequence 1	127.54	94.47	124.54	107.46	109.28	113.77
ENSMUSG00000033589	Reep4	receptor accessory protein 4	127.44	150.09	130.17	151.69	67.79	63.97
ENSMUSG00000038909	Kat7	K(lysine) acetyltransferase 7	127.28	124.15	119.46	120.08	111.12	114.21
ENSMUSG00000021238	Aldh6a1	aldehyde dehydrogenase family 6, subfamily A1	127.27	105.63	127.29	91.18	101.19	96.31
ENSMUSG00000006273	Atp6v1b2	ATPase, H+ transporting, lysosomal V1 subunit B2	127.21	122.76	127.97	208.27	152.04	145.01
ENSMUSG00000033335	Dnm2	dynamin 2	127.2	124.92	123.28	139.01	140.45	131.91
ENSMUSG00000063904	Dpp3	dipeptidylpeptidase 3	127.13	154.19	134.41	152.22	117.85	136.24
ENSMUSG00000039640	Mrpl12	mitochondrial ribosomal protein L12	127.04	139.06	122.11	129.56	165.93	164.08
ENSMUSG00000020271	Fbxw11	F-box and WD-40 domain protein 11	127	124.94	124.52	94.6	118.76	114.04
ENSMUSG00000061461	Smim20	small integral membrane protein 20	126.91	136.33	115.12	129.87	137.83	157.83
ENSMUSG00000032018	Sc5d	sterol-C5-desaturase	126.84	115.85	120.5	77.27	63.11	68.97
ENSMUSG00000038615	Nfe2l1	nuclear factor, erythroid derived 2,-like 1	126.74	119.95	156.17	165.43	154.28	148.22
ENSMUSG00000019461	Plscr3	phospholipid scramblase 3	126.71	143.75	130.01	72.87	125.91	116.1
ENSMUSG00000015647	Lama5	laminin, alpha 5	126.64	130.3	118.66	143.28	130.57	141.09
ENSMUSG00000001424	Snd1	staphylococcal nuclease and tudor domain containing 1	126.61	124.7	124.98	147.81	124.94	117.55
ENSMUSG00000028127	Abcd3	ATP-binding cassette, sub-family D (ALD), member 3	126.58	108.05	125.29	114.78	85.13	90.87
ENSMUSG00000023020	Cox14	cytochrome c oxidase assembly protein 14	126.53	121.57	129.77	102.94	148.62	153.4
ENSMUSG00000029634	Rnf6	ring finger protein (C3H2C3 type) 6	126.44	124.89	138.99	121.06	151.29	147.9
ENSMUSG00000035325	Sec31a	Sec31 homolog A (S. cerevisiae)	126.37	139.37	133.46	156.57	194.28	184.88
ENSMUSG00000030224	Strap	serine/threonine kinase receptor associated protein	126.34	137.71	120.1	156.4	143.75	138.26
ENSMUSG00000032570	Atp2c1	ATPase, Ca++-sequestering	126.31	114.94	110.74	141.79	136.61	131.26
ENSMUSG00000029616	Erp29	endoplasmic reticulum protein 29	126.23	129.43	127.75	132.07	121.69	117.61
ENSMUSG00000040463	Mybbp1a	MYB binding protein (P160) 1a	126.22	146.08	127.71	86.6	123.68	130.07
ENSMUSG00000079478	Znrd2	zinc ribbon domain containing 2	126.15	140.05	137.71	61.23	44.8	47.32
ENSMUSG00000029863	Casp2	caspase 2	126.07	145.13	115.28	107.34	101.71	94.42
ENSMUSG00000020946	Gosr2	golgi SNAP receptor complex member 2	125.99	132.19	116.14	101.01	102.15	101.47
ENSMUSG00000058240	Cryzl1	crystallin, zeta (quinone reductase)-like 1	125.89	131.83	130.87	54.34	133.49	124.42
ENSMUSG00000066306	Numa1	nuclear mitotic apparatus protein 1	125.88	142.55	129.81	107.33	113.08	126.66
ENSMUSG00000018858	Mrpl58	mitochondrial ribosomal protein L58	125.81	167.39	130.96	118.14	181.9	188.82
ENSMUSG00000028207	Asph	aspartate-beta-hydroxylase	125.8	87.67	116.08	78.63	115.68	109.93
ENSMUSG00000045948	Mrps12	mitochondrial ribosomal protein S12	125.73	131.76	132.01	141.69	142.74	147.8
ENSMUSG00000025358	Cdk2	cyclin-dependent kinase 2	125.66	137.02	119.09	103.85	105.11	105.46
ENSMUSG00000004270	Lpcat3	lysophosphatidylcholine acyltransferase 3	125.56	126.39	125.73	124.81	105.21	98.14
ENSMUSG00000021079	Timm9	translocase of inner mitochondrial membrane 9	125.51	135.98	131.91	133.35	120.21	137.24
ENSMUSG00000019087	Atp6ap1	ATPase, H+ transporting, lysosomal accessory protein 1	125.41	121.16	125.11	189.06	147.97	147.2
ENSMUSG00000067713	Prkag1	protein kinase, AMP-activated, gamma 1 non-catalytic subunit	125.34	118.11	121.82	92.33	140.92	132.24
ENSMUSG00000047676	Rpsa-ps10	ribosomal protein SA, pseudogene 10	125.25	118.65	129.65	115.41	107.62	116.56
ENSMUSG00000040701	Ap1g2	adaptor protein complex AP-1, gamma 2 subunit	125.22	153.86	126.78	91.64	76.31	71.64
ENSMUSG00000034880	Mrpl34	mitochondrial ribosomal protein L34	125.19	165.98	139.23	188.03	157.81	169.42
ENSMUSG00000031167	Rbm3	RNA binding motif (RNP1, RRM) protein 3	125.08	131.67	119.43	120.65	106.53	108.95
ENSMUSG00000078572	Ndufaf8	NADH:ubiquinone oxidoreductase complex assembly factor 8	125.03	125.57	106.72	141.32	164.2	180.33
ENSMUSG00000027502	Rtf2	replication termination factor 2	124.99	134.39	124.86	144.01	134.89	133.86
ENSMUSG00000070372	Capza1	capping protein (actin filament) muscle Z-line, alpha 1	124.99	94.45	116.78	107.37	97.23	94.4
ENSMUSG00000044502	Bod1	biorientation of chromosomes in cell division 1	124.95	138.13	140.7	102.48	139.21	138.72
ENSMUSG00000022774	Ncbp2	nuclear cap binding protein subunit 2	124.94	119.28	118.39	53	104.2	101.12
ENSMUSG00000029147	Ppm1g	protein phosphatase 1G (formerly 2C), magnesium-dependent, gamma isoform	124.9	155.47	129.88	129.6	138.38	149.45
ENSMUSG00000022561	Gpaa1	GPI anchor attachment protein 1	124.86	140.7	141.82	84.46	112.43	122.69
ENSMUSG00000042729	Wdr74	WD repeat domain 74	124.85	139.25	127.04	38.58	36.79	33.58
ENSMUSG00000026761	Orc4	origin recognition complex, subunit 4	124.77	113.48	112.08	125.68	119.79	118.12
ENSMUSG00000030265	Kras	Kirsten rat sarcoma viral oncogene homolog	124.77	116.69	92.14	118.4	105.89	103.92
ENSMUSG00000022241	Tars	threonyl-tRNA synthetase	124.61	115.92	118.14	107.12	117.89	115.05
ENSMUSG00000006731	B4galnt1	beta-1,4-N-acetyl-galactosaminyl transferase 1	124.56	122.83	137.9	91.81	109.96	99.62
ENSMUSG00000047879	Usp14	ubiquitin specific peptidase 14	124.49	104.06	115.5	133.13	164.01	164.31
ENSMUSG00000044433	Camsap3	calmodulin regulated spectrin-associated protein family, member 3	124.45	125.53	108.4	113.27	98.6	107.2
ENSMUSG00000027598	Itch	itchy, E3 ubiquitin protein ligase	124.16	107.27	132.78	126.86	130.04	134.78
ENSMUSG00000063065	Mapk3	mitogen-activated protein kinase 3	124.11	135.09	120.79	147.79	128.22	136.7
ENSMUSG00000020362	Cnot6	CCR4-NOT transcription complex, subunit 6	123.99	127.6	121.58	84.66	129.66	130.7
ENSMUSG00000051256	Jagn1	jagunal homolog 1	123.93	129.87	120.57	124.53	123.92	114.32
ENSMUSG00000028010	Gar1	GAR1 ribonucleoprotein	123.92	112.16	133.25	95.31	82.76	90.88
ENSMUSG00000064337	mt-Rnr1	mitochondrially encoded 12S rRNA	123.88	107.18	103.49	206.89	154.04	167.04
ENSMUSG00000037503	Fam168b	family with sequence similarity 168, member B	123.81	141.53	121.78	97.42	117.05	118.66
ENSMUSG00000036097	Slf2	SMC5-SMC6 complex localization factor 2	123.8	105.77	109.06	99.75	117.88	112.85
ENSMUSG00000031328	Flna	filamin, alpha	123.77	138.37	120.01	105.83	102.62	114.89
ENSMUSG00000038816	Ctnnal1	catenin (cadherin associated protein), alpha-like 1	123.77	112.11	124.38	96.77	159.79	146.19
ENSMUSG00000036980	Taf6	TATA-box binding protein associated factor 6	123.73	154.54	134.58	129.77	135.45	144.73
ENSMUSG00000081272	Ap2m1-ps	adaptor-related protein complex 2, mu 1 subunit, pseudogene	123.69	133.8	132.77	69.49	134.53	121.03
ENSMUSG00000041360	Pum3	pumilio RNA-binding family member 3	123.64	146.9	115.21	91.6	104.42	127.61
ENSMUSG00000025574	Tk1	thymidine kinase 1	123.58	149.76	116.06	106.74	138.69	135.51
ENSMUSG00000030494	Rhpn2	rhophilin, Rho GTPase binding protein 2	123.57	102.77	119.64	137.53	106.17	115.64
ENSMUSG00000002767	Mrpl2	mitochondrial ribosomal protein L2	123.56	133.14	137.45	135.46	139.76	153.62
ENSMUSG00000025371	Chmp6	charged multivesicular body protein 6	123.52	127.47	124.67	119.3	163.81	165.67
ENSMUSG00000026437	Cdk18	cyclin-dependent kinase 18	123.49	109.86	126.35	51.94	102.82	100.4
ENSMUSG00000055932	Fto	fat mass and obesity associated	123.49	117.43	115.22	143.73	157.68	150.82
ENSMUSG00000030619	Eed	embryonic ectoderm development	123.48	113.69	100.81	108.5	110.11	98.54
ENSMUSG00000035376	Hacd2	3-hydroxyacyl-CoA dehydratase 2	123.45	117.03	110.23	86.03	109.93	119.14
ENSMUSG00000024695	Zfp91	zinc finger protein 91	123.4	129.22	116.61	100.73	155.83	156.16
ENSMUSG00000006519	Cyba	cytochrome b-245, alpha polypeptide	123.37	128.81	128.73	51.07	154.32	131.12
ENSMUSG00000029191	Rfc1	replication factor C (activator 1) 1	123.23	126.19	119.38	72.03	94.18	102.75
ENSMUSG00000025487	Psmd13	proteasome (prosome, macropain) 26S subunit, non-ATPase, 13	123.22	149.07	128.94	128.22	131.59	133.56
ENSMUSG00000059791	Nrm	nurim (nuclear envelope membrane protein)	123.22	154.66	124.88	196.25	172.92	158.99
ENSMUSG00000028557	Rnf11	ring finger protein 11	123.18	102.71	109.55	121.44	114.94	115.02
ENSMUSG00000078619	Smarcd2	SWI/SNF related, matrix associated, actin dependent regulator of chromatin, subfamily d, member 2	123.16	134.36	130.15	139.94	104.14	102.37
ENSMUSG00000090213	Peds1	plasmanylethanolamine desaturase 1	123.16	121.4	121.13	183.29	126.02	125.92
ENSMUSG00000052997	Uba2	ubiquitin-like modifier activating enzyme 2	123.1	139.9	112.13	122.97	116.1	124.89
ENSMUSG00000081344	Gm14303	predicted gene 14303	123.08	166.89	143.75	155.38	122.88	116.74
ENSMUSG00000029617	Ccz1	CCZ1 vacuolar protein trafficking and biogenesis associated	123.05	115.31	104.3	119.48	90.61	95.35
ENSMUSG00000031360	Ctps2	cytidine 5'-triphosphate synthase 2	123.03	127.68	112.96	95.78	107.18	110.45
ENSMUSG00000025979	Mob4	MOB family member 4, phocein	122.94	107.68	88.76	103.46	85.84	99.99
ENSMUSG00000025034	Trim8	tripartite motif-containing 8	122.92	104.86	132.26	177.84	154.18	143.45
ENSMUSG00000048578	Mlec	malectin	122.92	139	127.89	113.74	99.4	124.99
ENSMUSG00000001158	Snrnp27	small nuclear ribonucleoprotein 27 (U4/U6.U5)	122.9	130.14	131.89	141.97	127.32	112.82
ENSMUSG00000020458	Rtn4	reticulon 4	122.75	121.22	104.29	84.37	112.15	110.65
ENSMUSG00000039994	Timeless	timeless circadian clock 1	122.75	137.6	126.08	86.01	79.52	80.23
ENSMUSG00000014402	Tsg101	tumor susceptibility gene 101	122.64	124.63	106.51	129.92	101.63	117
ENSMUSG00000006390	Elovl1	elongation of very long chain fatty acids (FEN1/Elo2, SUR4/Elo3, yeast)-like 1	122.59	121.45	118.03	120.41	95.16	95.27
ENSMUSG00000031021	Tmem9b	TMEM9 domain family, member B	122.59	106.98	111.27	116.93	115.21	103.69
ENSMUSG00000024797	Vps51	VPS51 GARP complex subunit	122.57	134.32	141.65	125.54	133.53	140.17
ENSMUSG00000031023	Akip1	A kinase (PRKA) interacting protein 1	122.57	120.26	126.97	124.48	150.06	143.46
ENSMUSG00000042541	Sem1	SEM1, 26S proteasome complex subunit	122.52	123.12	119.26	150.25	108.65	114.61
ENSMUSG00000029385	Ccng2	cyclin G2	122.48	129.67	106.28	100.97	87.17	87.58
ENSMUSG00000027189	Trim44	tripartite motif-containing 44	122.37	126.11	111.2	110.49	126.18	135.56
ENSMUSG00000032218	Ccnb2	cyclin B2	122.35	154.66	106.99	150.89	109.71	106.55
ENSMUSG00000031967	Afg3l1	AFG3-like AAA ATPase 1	122.28	109.03	118.16	135.45	71.29	78.16
ENSMUSG00000087687	Pet100	PET100 homolog	122.16	150.62	147.9	143	130.53	130.24
ENSMUSG00000030759	Far1	fatty acyl CoA reductase 1	121.95	101.51	110.43	163.45	98.85	97.49
ENSMUSG00000014748	Tex261	testis expressed gene 261	121.9	134.25	123.58	167.69	136.68	124.18
[truncated: 53,415 more rows]
